# Supplementary material for: High Throughput Analyses of Budding Yeast ARSs Reveal New DNA Elements Capable of Conferring Centromere-Independent Plasmid Propagation
Source: G3 (Bethesda). 2016 Feb 8;6(4):993–1012. doi: 10.1534/g3.116.027904 (PMC4825667; doi:10.1534/g3.116.027904)
Supplement: Supporting Information [file supp_g3.116.027904_TableS1.xlsx]

## Sheet: Partitioner motifs
Motif	Number of distinct origin partitioning regions
CHA4	0
GAL4	0
GCR2	0
MSN4	0
PUT3	0
RTG3	0
SFL1	0
SNF1	0
SNT2	0
UME6	0
YDR520C	0
RPN4	0
STB1	0
FHL1	0
RAP1	0
STB2	0
STB5	0
PHO4	0
IME1	0
PDR1	0
STB4	0
ZAP1	0
DAL82	0
SKN7	0
GAL80	0
GCR1	0
GZF3	1
HAC1	1
LEU3	1
RCS1	1
STP1	1
TYE7	1
SFP1	1
MET31	1
MET32	1
YAP1	1
CAD1	1
GCN4	1
MOT3	1
MSN2	1
NRG1	1
SWI4	1
MIG1	1
HAP4	1
RIM101	1
HAP2	1
MAC1	1
RFX1	1
AFT2	2
HAP1	2
HAP3	2
IXR1	2
MET4	2
ACE2	2
SWI5	2
HAP5	2
GTS1	2
GAT3	2
RGT1	2
TEC1	2
RLR1	2
ECM22	3
SKO1	3
YAP7	3
REB1	3
YHP1	3
SUM1	3
ROX1	3
BAS1	3
TBP	3
YAP5	3
MCM1	3
YOX1	4
YRR1	4
SCB	4
MATalpha2	4
HSF1	4
NDD1	4
RME1	4
INO4	4
INO2	4
CST6	5
CIN5	5
GLN3	6
PHO2	7
ARR1	7
SPT23	7
YAP3	8
DAL80	9
GAT1	9
YAP6	10
SPT2	10
ABF1	10
STE12	11
FKH1	11
SMP1	12
DIG1	13
RLM1	13
AZF1	14
FKH2	15

## Sheet: GO 00043565
!
!Date: 05/19/2015
!From: Saccharomyces Genome Database (SGD)
!URL: http://www.yeastgenome.org/
!Contact Email: sgd-helpdesk@lists.stanford.edu
!Funding: NHGRI at US NIH, grant number 5-P41-HG001315
!
Gene	Gene Systematic Name	Gene Ontology Term	Gene Ontology Term ID	Qualifier	Aspect	Method	Evidence	Source	Assigned On	Annotation Extension	Reference
MAL63	MAL63	sequence-specific DNA binding	GO:0043565		molecular function	high-throughput	IDA	SGD	39849		Badis G, et al. (2008) PMID:19111667
TFC3	YAL001C	RNA polymerase III type 1 promoter sequence-specific DNA binding	GO:0001002	contributes to	molecular function	manually curated	IDA	SGD	40913		Kassavetis GA, et al. (1990) PMID:2404611
TFC3	YAL001C	RNA polymerase III type 1 promoter sequence-specific DNA binding	GO:0001002	contributes to	molecular function	manually curated	IDA	SGD	40913		Braun BR, et al. (1989) PMID:2649882
TFC3	YAL001C	RNA polymerase III type 2 promoter sequence-specific DNA binding	GO:0001003	contributes to	molecular function	manually curated	IDA	SGD	40913		Kassavetis GA, et al. (1990) PMID:2404611
OAF1	YAL051W	sequence-specific DNA binding	GO:0043565		molecular function	high-throughput	IDA	SGD	39849		Zhu C, et al. (2009) PMID:19158363
OAF1	YAL051W	sequence-specific DNA binding	GO:0043565		molecular function	high-throughput	IDA	SGD	39849		Badis G, et al. (2008) PMID:19111667
OAF1	YAL051W	RNA polymerase II core promoter proximal region sequence-specific DNA binding	GO:0000978	contributes to	molecular function	manually curated	IMP	SGD	41957	has direct input POT1, during cellular response to oleic acid, has direct input POX1	Rottensteiner H, et al. (1997) PMID:9288897
OAF1	YAL051W	RNA polymerase II core promoter proximal region sequence-specific DNA binding	GO:0000978	contributes to	molecular function	manually curated	IDA	SGD	40841	has direct input POT1, during cellular response to oleic acid, has direct input POX1	Rottensteiner H, et al. (1997) PMID:9288897
RFA1	YAR007C	sequence-specific DNA binding	GO:0043565		molecular function	manually curated	IDA	SGD	39343		Singh KK and Samson L (1995) PMID:7761422
HAP3	YBL021C	RNA polymerase II core promoter proximal region sequence-specific DNA binding	GO:0000978	contributes to	molecular function	manually curated	IDA	SGD	40725		McNabb DS, et al. (1995) PMID:7828851
HAP3	YBL021C	sequence-specific DNA binding	GO:0043565		molecular function	computational	IEA with IPR003956, IPR003958	InterPro	42007		DDB, et al. (2001)
PIM1	YBL022C	sequence-specific DNA binding	GO:0043565		molecular function	computational	IEA with MF_03120	UniProt	42007		Swiss Institute of Bioinformatics (SIB)
MCM2	YBL023C	DNA replication origin binding	GO:0003688		molecular function	manually curated	IDA	SGD	39308		Wilmes GM and Bell SP (2002) PMID:11756674
MCM2	YBL023C	DNA replication origin binding	GO:0003688		molecular function	manually curated	IDA	SGD	39318		Kawasaki Y, et al. (2006) PMID:16824194
RRN10	YBL025W	RNA polymerase I upstream control element sequence-specific DNA binding	GO:0001165		molecular function	manually curated	IDA	SGD	40716		Merz K, et al. (2008) PMID:18451108
TOD6	YBL054W	sequence-specific DNA binding	GO:0043565		molecular function	high-throughput	IDA	SGD	39881		Zhu C, et al. (2009) PMID:19158363
TOD6	YBL054W	sequence-specific DNA binding	GO:0043565		molecular function	high-throughput	IDA	SGD	39849		Badis G, et al. (2008) PMID:19111667
TEL1	YBL088C	telomeric DNA binding	GO:0042162		molecular function	manually curated	IDA	SGD	39300		Sabourin M, et al. (2007) PMID:17656141
RTG3	YBL103C	sequence-specific DNA binding	GO:0043565		molecular function	high-throughput	IDA	SGD	39849		Zhu C, et al. (2009) PMID:19158363
EDS1	YBR033W	sequence-specific DNA binding	GO:0043565		molecular function	high-throughput	IDA	SGD	39849		Badis G, et al. (2008) PMID:19111667
REB1	YBR049C	sequence-specific DNA binding	GO:0043565		molecular function	high-throughput	IDA	SGD	39849		Badis G, et al. (2008) PMID:19111667
REB1	YBR049C	sequence-specific DNA binding	GO:0043565		molecular function	manually curated	IDA	SGD	41988		Colin J, et al. (2014) PMID:25479637
ORC2	YBR060C	DNA replication origin binding	GO:0003688		molecular function	manually curated	IDA	SGD	39303		Tanaka T, et al. (1997) PMID:9288745
ORC2	YBR060C	DNA replication origin binding	GO:0003688		molecular function	manually curated	IDA	SGD	39318		Kawasaki Y, et al. (2006) PMID:16824194
NRG2	YBR066C	sequence-specific DNA binding	GO:0043565		molecular function	manually curated	IDA	SGD	40892		Fordyce PM, et al. (2010) PMID:20802496
TEC1	YBR083W	sequence-specific DNA binding	GO:0043565		molecular function	high-throughput	IDA	SGD	39881		Zhu C, et al. (2009) PMID:19158363
TEC1	YBR083W	sequence-specific DNA binding	GO:0043565		molecular function	high-throughput	IDA	SGD	39849		Badis G, et al. (2008) PMID:19111667
TEC1	YBR083W	RNA polymerase II core promoter proximal region sequence-specific DNA binding	GO:0000978		molecular function	manually curated	IDA	SGD	41948		Heise B, et al. (2010) PMID:20118212
NHP6B	YBR089C-A	sequence-specific DNA binding	GO:0043565		molecular function	high-throughput	IDA	SGD	39849		Zhu C, et al. (2009) PMID:19158363
TFC1	YBR123C	RNA polymerase III type 1 promoter sequence-specific DNA binding	GO:0001002	contributes to	molecular function	manually curated	IDA	SGD	40913		Kassavetis GA, et al. (1990) PMID:2404611
TFC1	YBR123C	RNA polymerase III type 1 promoter sequence-specific DNA binding	GO:0001002	contributes to	molecular function	manually curated	IDA	SGD	40913		Braun BR, et al. (1989) PMID:2649882
TFC1	YBR123C	RNA polymerase III type 2 promoter sequence-specific DNA binding	GO:0001003	contributes to	molecular function	manually curated	IDA	SGD	40913		Kassavetis GA, et al. (1990) PMID:2404611
TBS1	YBR150C	sequence-specific DNA binding	GO:0043565		molecular function	high-throughput	IDA	SGD	39881		Zhu C, et al. (2009) PMID:19158363
TBS1	YBR150C	sequence-specific DNA binding	GO:0043565		molecular function	high-throughput	IDA	SGD	39849		Badis G, et al. (2008) PMID:19111667
SMP1	YBR182C	sequence-specific DNA binding	GO:0043565		molecular function	manually curated	IDA	SGD	40792		Dodou E and Treisman R (1997) PMID:9121433
SMP1	YBR182C	sequence-specific DNA binding	GO:0043565		molecular function	high-throughput	IDA	SGD	39849		Zhu C, et al. (2009) PMID:19158363
MED8	YBR193C	RNA polymerase II core promoter proximal region sequence-specific DNA binding	GO:0000978		molecular function	manually curated	IDA	SGD	40770		de la Cera T, et al. (2002) PMID:12054864
MCM7	YBR202W	DNA replication origin binding	GO:0003688		molecular function	manually curated	IDA	SGD	39303		Tanaka T, et al. (1997) PMID:9288745
MCM7	YBR202W	DNA replication origin binding	GO:0003688		molecular function	manually curated	IDA	SGD	39308		Wilmes GM and Bell SP (2002) PMID:11756674
MCM7	YBR202W	DNA replication origin binding	GO:0003688		molecular function	manually curated	IDA	SGD	39318		Kawasaki Y, et al. (2006) PMID:16824194
ERT1	YBR239C	sequence-specific DNA binding	GO:0043565		molecular function	high-throughput	IDA	SGD	39881		Zhu C, et al. (2009) PMID:19158363
ERT1	YBR239C	sequence-specific DNA binding	GO:0043565		molecular function	high-throughput	IDA	SGD	39849		Badis G, et al. (2008) PMID:19111667
ERT1	YBR239C	sequence-specific DNA binding	GO:0043565		molecular function	manually curated	IDA	SGD	41884	has direct input PCK1, has direct input PDC1	Gasmi N, et al. (2014) PMID:25123508
THI2	YBR240C	RNA polymerase II core promoter proximal region sequence-specific DNA binding	GO:0000978		molecular function	manually curated	IDA	SGD	41390		Nosaka K, et al. (2012) PMID:22404710
ISW1	YBR245C	rDNA binding	GO:0000182		molecular function	manually curated	IDA	SGD	40823		Jones HS, et al. (2007) PMID:17259992
REI1	YBR267W	sequence-specific DNA binding	GO:0043565		molecular function	high-throughput	IDA	SGD	39849		Badis G, et al. (2008) PMID:19111667
RIF1	YBR275C	telomeric DNA binding	GO:0042162		molecular function	manually curated	IDA	SGD	39300		Sabourin M, et al. (2007) PMID:17656141
GBP2	YCL011C	telomeric DNA binding	GO:0042162		molecular function	manually curated	IMP	SGD	37531		Konkel LM, et al. (1995) PMID:7777547
GBP2	YCL011C	telomeric DNA binding	GO:0042162		molecular function	manually curated	IPI	SGD	37531		Konkel LM, et al. (1995) PMID:7777547
SRD1	YCR018C	sequence-specific DNA binding	GO:0043565		molecular function	high-throughput	IDA	SGD	39881		Zhu C, et al. (2009) PMID:19158363
SRD1	YCR018C	sequence-specific DNA binding	GO:0043565		molecular function	high-throughput	IDA	SGD	39849		Badis G, et al. (2008) PMID:19111667
SRD1	YCR018C	sequence-specific DNA binding	GO:0043565		molecular function	computational	IEA with IPR000679	InterPro	42007		DDB, et al. (2001)
MATALPHA2	YCR039C	sequence-specific DNA binding	GO:0043565		molecular function	manually curated	IDA	SGD	39590		Johnson AD and Herskowitz I (1985) PMID:3893743
MATALPHA2	YCR039C	sequence-specific DNA binding	GO:0043565		molecular function	high-throughput	IDA	SGD	39849		Zhu C, et al. (2009) PMID:19158363
HCM1	YCR065W	sequence-specific DNA binding	GO:0043565		molecular function	computational	IEA with IPR018122, IPR001766	InterPro	42007		DDB, et al. (2001)
HCM1	YCR065W	sequence-specific DNA binding	GO:0043565		molecular function	high-throughput	IDA	SGD	39849		Badis G, et al. (2008) PMID:19111667
HMRA2	YCR096C	sequence-specific DNA binding	GO:0043565		molecular function	high-throughput	IDA	SGD	39849		Badis G, et al. (2008) PMID:19111667
HMRA1	YCR097W	sequence-specific DNA binding	GO:0043565		molecular function	computational	IEA with IPR017970	InterPro	42007		DDB, et al. (2001)
RDS1	YCR106W	sequence-specific DNA binding	GO:0043565		molecular function	high-throughput	IDA	SGD	39881		Zhu C, et al. (2009) PMID:19158363
RDS1	YCR106W	sequence-specific DNA binding	GO:0043565		molecular function	high-throughput	IDA	SGD	39849		Badis G, et al. (2008) PMID:19111667
RPN4	YDL020C	sequence-specific DNA binding	GO:0043565		molecular function	high-throughput	IDA	SGD	39881		Zhu C, et al. (2009) PMID:19158363
RPN4	YDL020C	sequence-specific DNA binding	GO:0043565		molecular function	high-throughput	IDA	SGD	39849		Badis G, et al. (2008) PMID:19111667
RPN4	YDL020C	RNA polymerase II core promoter proximal region sequence-specific DNA binding	GO:0000978		molecular function	manually curated	IDA	SGD	40890		Mannhaupt G, et al. (1999) PMID:10350051
STP4	YDL048C	sequence-specific DNA binding	GO:0043565		molecular function	high-throughput	IDA	SGD	39881		Zhu C, et al. (2009) PMID:19158363
STP4	YDL048C	sequence-specific DNA binding	GO:0043565		molecular function	high-throughput	IDA	SGD	39849		Badis G, et al. (2008) PMID:19111667
MBP1	YDL056W	sequence-specific DNA binding	GO:0043565		molecular function	high-throughput	IDA	SGD	39881		Zhu C, et al. (2009) PMID:19158363
MBP1	YDL056W	sequence-specific DNA binding	GO:0043565		molecular function	high-throughput	IDA	SGD	39849		Badis G, et al. (2008) PMID:19111667
BRE1	YDL074C	DNA replication origin binding	GO:0003688		molecular function	manually curated	IDA	SGD	41656		Trujillo KM and Osley MA (2012) PMID:23103252
PHO2	YDL106C	RNA polymerase II core promoter proximal region sequence-specific DNA binding	GO:0000978		molecular function	manually curated	IDA	SGD	40717		Vogel K, et al. (1989) PMID:2664469
PHO2	YDL106C	sequence-specific DNA binding	GO:0043565		molecular function	high-throughput	IDA	SGD	39881		Zhu C, et al. (2009) PMID:19158363
PHO2	YDL106C	sequence-specific DNA binding	GO:0043565		molecular function	high-throughput	IDA	SGD	39849		Badis G, et al. (2008) PMID:19111667
PHO2	YDL106C	sequence-specific DNA binding	GO:0043565		molecular function	computational	IEA with IPR017970	InterPro	42007		DDB, et al. (2001)
CDC53	YDL132W	DNA replication origin binding	GO:0003688		molecular function	manually curated	IPI	SGD	38740		Koepp DM, et al. (2006) PMID:16421250
UGA3	YDL170W	RNA polymerase II core promoter proximal region sequence-specific DNA binding	GO:0000978		molecular function	manually curated	IDA	SGD	40829		Idicula AM, et al. (2002) PMID:12235130
UGA3	YDL170W	sequence-specific DNA binding	GO:0043565		molecular function	high-throughput	IDA	SGD	39849		Badis G, et al. (2008) PMID:19111667
CDC13	YDL220C	single-stranded telomeric DNA binding	GO:0043047		molecular function	manually curated	IDA	SGD	39384		Nugent CI, et al. (1996) PMID:8824190
CDC13	YDL220C	single-stranded telomeric DNA binding	GO:0043047		molecular function	manually curated	IDA	SGD	39384		Lin YC, et al. (2007) PMID:17166094
CDC13	YDL220C	single-stranded telomeric DNA binding	GO:0043047		molecular function	manually curated	IDA	SGD	39384		Lin JJ and Zakian VA (1996) PMID:8943008
CDC13	YDL220C	single-stranded telomeric DNA binding	GO:0043047		molecular function	manually curated	IMP	SGD	39384		Lin YC, et al. (2007) PMID:17166094
LYS14	YDR034C	RNA polymerase II core promoter proximal region sequence-specific DNA binding	GO:0000978		molecular function	manually curated	IDA	SGD	40850		Becker B, et al. (1998) PMID:9701810
LYS14	YDR034C	sequence-specific DNA binding	GO:0043565		molecular function	high-throughput	IDA	SGD	39881		Zhu C, et al. (2009) PMID:19158363
LYS14	YDR034C	sequence-specific DNA binding	GO:0043565		molecular function	high-throughput	IDA	SGD	39849		Badis G, et al. (2008) PMID:19111667
NRG1	YDR043C	RNA polymerase II core promoter proximal region sequence-specific DNA binding	GO:0000978		molecular function	manually curated	IDA	SGD	40926		Platara M, et al. (2006) PMID:17023428
NRG1	YDR043C	RNA polymerase II core promoter proximal region sequence-specific DNA binding	GO:0000978		molecular function	manually curated	IDA	SGD	40892		Park SH, et al. (1999) PMID:10022891
NRG1	YDR043C	RNA polymerase II core promoter proximal region sequence-specific DNA binding	GO:0000978		molecular function	manually curated	ISM	SGD	40892		Park SH, et al. (1999) PMID:10022891
NRG1	YDR043C	sequence-specific DNA binding	GO:0043565		molecular function	high-throughput	IDA	SGD	39849		Zhu C, et al. (2009) PMID:19158363
DBF4	YDR052C	DNA replication origin binding	GO:0003688		molecular function	manually curated	IDA	SGD	39056		Dowell SJ, et al. (1994) PMID:8066465
PDC2	YDR081C	RNA polymerase II core promoter proximal region sequence-specific DNA binding	GO:0000978		molecular function	manually curated	IDA	SGD	41390		Nosaka K, et al. (2012) PMID:22404710
STN1	YDR082W	single-stranded telomeric DNA binding	GO:0043047		molecular function	manually curated	IDA	SGD	39384		Gao H, et al. (2007) PMID:17293872
GIS1	YDR096W	RNA polymerase II core promoter proximal region sequence-specific DNA binding	GO:0000978		molecular function	manually curated	IDA	SGD	40731		Oshiro J, et al. (2003) PMID:12799368
GIS1	YDR096W	sequence-specific DNA binding	GO:0043565		molecular function	high-throughput	IDA	SGD	39849		Badis G, et al. (2008) PMID:19111667
BMH2	YDR099W	DNA replication origin binding	GO:0003688		molecular function	manually curated	IDA	SGD	39314		Callejo M, et al. (2002) PMID:12167636
FOB1	YDR110W	rDNA spacer replication fork barrier binding	GO:0043110		molecular function	manually curated	IDA	SGD	39930		Kobayashi T (2003) PMID:14645529
SWI5	YDR146C	RNA polymerase II distal enhancer sequence-specific DNA binding	GO:0000980		molecular function	manually curated	IDA	SGD	40941		Stillman DJ, et al. (1988) PMID:3284746
SWI5	YDR146C	sequence-specific DNA binding	GO:0043565		molecular function	high-throughput	IDA	SGD	39849		Badis G, et al. (2008) PMID:19111667
STB3	YDR169C	sequence-specific DNA binding	GO:0043565		molecular function	high-throughput	IDA	SGD	39849		Zhu C, et al. (2009) PMID:19158363
STB3	YDR169C	sequence-specific DNA binding	GO:0043565		molecular function	manually curated	IDA	SGD	39759		Liko D, et al. (2007) PMID:17616518
STB3	YDR169C	sequence-specific DNA binding	GO:0043565		molecular function	manually curated	IMP	SGD	39759		Liko D, et al. (2007) PMID:17616518
UME6	YDR207C	RNA polymerase II core promoter proximal region sequence-specific DNA binding	GO:0000978		molecular function	manually curated	IDA	SGD	40757		Anderson SF, et al. (1995) PMID:8528081
UME6	YDR207C	RNA polymerase II core promoter proximal region sequence-specific DNA binding	GO:0000978		molecular function	manually curated	IDA	SGD	40757		Strich R, et al. (1994) PMID:7926768
UME6	YDR207C	sequence-specific DNA binding	GO:0043565		molecular function	high-throughput	IDA	SGD	39881		Zhu C, et al. (2009) PMID:19158363
UME6	YDR207C	sequence-specific DNA binding	GO:0043565		molecular function	high-throughput	IDA	SGD	39849		Badis G, et al. (2008) PMID:19111667
UPC2	YDR213W	RNA polymerase II core promoter proximal region sequence-specific DNA binding	GO:0000978		molecular function	manually curated	IDA	SGD	40717		Vik A and Rine J (2001) PMID:11533229
ADR1	YDR216W	RNA polymerase II core promoter proximal region sequence-specific DNA binding	GO:0000978		molecular function	manually curated	IDA	SGD	40820		Simon M, et al. (1991) PMID:1899286
ADR1	YDR216W	RNA polymerase II core promoter proximal region sequence-specific DNA binding	GO:0000978		molecular function	manually curated	IDA	SGD	40820		Rottensteiner H, et al. (2003) PMID:12748191
ADR1	YDR216W	RNA polymerase II core promoter proximal region sequence-specific DNA binding	GO:0000978		molecular function	manually curated	IDA	SGD	40820		Schmiedeskamp M, et al. (1997) PMID:9300483
ADR1	YDR216W	RNA polymerase II core promoter proximal region sequence-specific DNA binding	GO:0000978		molecular function	manually curated	IDA	SGD	40820		Camier S, et al. (1992) PMID:1448103
ADR1	YDR216W	RNA polymerase II core promoter proximal region sequence-specific DNA binding	GO:0000978		molecular function	manually curated	IDA	SGD	40820		Thukral SK, et al. (1991) PMID:1996109
ADR1	YDR216W	RNA polymerase II core promoter proximal region sequence-specific DNA binding	GO:0000978		molecular function	manually curated	IDA	SGD	40820		Grauslund M, et al. (1999) PMID:10536147
ADR1	YDR216W	sequence-specific DNA binding	GO:0043565		molecular function	high-throughput	IDA	SGD	39849		Badis G, et al. (2008) PMID:19111667
MET32	YDR253C	core promoter proximal region sequence-specific DNA binding	GO:0000987		molecular function	manually curated	IDA	SGD	40746		Blaiseau PL, et al. (1997) PMID:9199298
MET32	YDR253C	sequence-specific DNA binding	GO:0043565		molecular function	high-throughput	IDA	SGD	39849		Badis G, et al. (2008) PMID:19111667
MET32	YDR253C	sequence-specific DNA binding	GO:0043565		molecular function	high-throughput	IDA	SGD	39881		Zhu C, et al. (2009) PMID:19158363
YAP6	YDR259C	sequence-specific DNA binding	GO:0043565		molecular function	high-throughput	IDA	SGD	39849		Zhu C, et al. (2009) PMID:19158363
YAP6	YDR259C	sequence-specific DNA binding	GO:0043565		molecular function	computational	IEA with IPR004827	InterPro	42007		DDB, et al. (2001)
RSC3	YDR303C	sequence-specific DNA binding	GO:0043565		molecular function	high-throughput	IDA	SGD	39881		Zhu C, et al. (2009) PMID:19158363
RSC3	YDR303C	sequence-specific DNA binding	GO:0043565		molecular function	high-throughput	IDA	SGD	39849		Badis G, et al. (2008) PMID:19111667
SUM1	YDR310C	RNA polymerase II core promoter proximal region sequence-specific DNA binding	GO:0000978		molecular function	manually curated	IDA	SGD	40756		Pierce M, et al. (2003) PMID:12832469
SUM1	YDR310C	sequence-specific DNA binding	GO:0043565		molecular function	high-throughput	IDA	SGD	39881		Zhu C, et al. (2009) PMID:19158363
SUM1	YDR310C	sequence-specific DNA binding	GO:0043565		molecular function	high-throughput	IDA	SGD	39849		Badis G, et al. (2008) PMID:19111667
SUM1	YDR310C	DNA replication origin binding	GO:0003688		molecular function	manually curated	IDA	SGD	39609		Irlbacher H, et al. (2005) PMID:16077008
SKP1	YDR328C	DNA replication origin binding	GO:0003688		molecular function	manually curated	IPI	SGD	38740		Koepp DM, et al. (2006) PMID:16421250
TFC6	YDR362C	RNA polymerase III type 1 promoter sequence-specific DNA binding	GO:0001002	contributes to	molecular function	manually curated	IDA	SGD	40913		Kassavetis GA, et al. (1990) PMID:2404611
TFC6	YDR362C	RNA polymerase III type 1 promoter sequence-specific DNA binding	GO:0001002	contributes to	molecular function	manually curated	IDA	SGD	40913		Braun BR, et al. (1989) PMID:2649882
TFC6	YDR362C	RNA polymerase III type 2 promoter sequence-specific DNA binding	GO:0001003	contributes to	molecular function	manually curated	IDA	SGD	40913		Kassavetis GA, et al. (1990) PMID:2404611
XRS2	YDR369C	telomeric DNA binding	GO:0042162		molecular function	manually curated	IDA	SGD	38545		Takata H, et al. (2005) PMID:15721260
XRS2	YDR369C	single-stranded telomeric DNA binding	GO:0043047		molecular function	manually curated	IDA	SGD	39331		Ghosal G and Muniyappa K (2007) PMID:17698079
XRS2	YDR369C	double-stranded telomeric DNA binding	GO:0003691		molecular function	manually curated	IDA	SGD	39331		Ghosal G and Muniyappa K (2007) PMID:17698079
WIP1	YDR374W-A	centromeric DNA binding	GO:0019237		molecular function	manually curated	IDA	SGD	41220		Schleiffer A, et al. (2012) PMID:22561346
NCB2	YDR397C	sequence-specific DNA binding	GO:0043565		molecular function	computational	IEA with IPR003958	InterPro	42007		DDB, et al. (2001)
ARO80	YDR421W	sequence-specific DNA binding	GO:0043565		molecular function	high-throughput	IDA	SGD	39849		Zhu C, et al. (2009) PMID:19158363
CAD1	YDR423C	sequence-specific DNA binding	GO:0043565		molecular function	manually curated	IDA	SGD	40917		Fernandes L, et al. (1997) PMID:9372930
CAD1	YDR423C	sequence-specific DNA binding	GO:0043565		molecular function	computational	IEA with IPR004827	InterPro	42007		DDB, et al. (2001)
YHP1	YDR451C	RNA polymerase II regulatory region sequence-specific DNA binding	GO:0000977		molecular function	manually curated	IDA	SGD	40800		Pramila T, et al. (2002) PMID:12464633
YHP1	YDR451C	RNA polymerase II regulatory region sequence-specific DNA binding	GO:0000977		molecular function	manually curated	IDA	SGD	40800		Kunoh T, et al. (2000) PMID:10705372
YHP1	YDR451C	RNA polymerase II regulatory region sequence-specific DNA binding	GO:0000977		molecular function	manually curated	IMP	SGD	40800		Pramila T, et al. (2002) PMID:12464633
YHP1	YDR451C	sequence-specific DNA binding	GO:0043565		molecular function	computational	IEA with IPR017970	InterPro	42007		DDB, et al. (2001)
STP1	YDR463W	RNA polymerase II core promoter proximal region sequence-specific DNA binding	GO:0000978		molecular function	manually curated	IDA	SGD	40718		Nielsen PS, et al. (2001) PMID:11212916
URC2	YDR520C	sequence-specific DNA binding	GO:0043565		molecular function	high-throughput	IDA	SGD	39881		Zhu C, et al. (2009) PMID:19158363
URC2	YDR520C	sequence-specific DNA binding	GO:0043565		molecular function	high-throughput	IDA	SGD	39849		Badis G, et al. (2008) PMID:19111667
GCN4	YEL009C	sequence-specific DNA binding	GO:0043565		molecular function	high-throughput	IDA	SGD	39849		Zhu C, et al. (2009) PMID:19158363
GCN4	YEL009C	sequence-specific DNA binding	GO:0043565		molecular function	manually curated	IDA	SGD	40235		Arndt K and Fink GR (1986) PMID:3464968
GCN4	YEL009C	sequence-specific DNA binding	GO:0043565		molecular function	manually curated	IDA	SGD	40235		Roussou I, et al. (1988) PMID:3290651
GCN4	YEL009C	sequence-specific DNA binding	GO:0043565		molecular function	manually curated	IDA	SGD	40235		Hope IA and Struhl K (1985) PMID:3907851
GCN4	YEL009C	sequence-specific DNA binding	GO:0043565		molecular function	manually curated	IDA	SGD	40235		Hope IA and Struhl K (1986) PMID:3530496
GCN4	YEL009C	sequence-specific DNA binding	GO:0043565		molecular function	manually curated	IDA	SGD	40235		Sellers JW, et al. (1990) PMID:2204805
GCN4	YEL009C	sequence-specific DNA binding	GO:0043565		molecular function	computational	IEA with IPR004827	InterPro	42007		DDB, et al. (2001)
MCM3	YEL032W	DNA replication origin binding	GO:0003688		molecular function	manually curated	IDA	SGD	39308		Wilmes GM and Bell SP (2002) PMID:11756674
MCM3	YEL032W	DNA replication origin binding	GO:0003688		molecular function	manually curated	IDA	SGD	39318		Kawasaki Y, et al. (2006) PMID:16824194
MIG3	YER028C	sequence-specific DNA binding	GO:0043565		molecular function	high-throughput	IDA	SGD	39881		Zhu C, et al. (2009) PMID:19158363
MIG3	YER028C	sequence-specific DNA binding	GO:0043565		molecular function	high-throughput	IDA	SGD	39849		Badis G, et al. (2008) PMID:19111667
MIG3	YER028C	RNA polymerase II core promoter proximal region sequence-specific DNA binding	GO:0000978		molecular function	manually curated	IDA	SGD	40753		Hazbun TR and Fields S (2002) PMID:12239282
MIG3	YER028C	RNA polymerase II core promoter proximal region sequence-specific DNA binding	GO:0000978		molecular function	manually curated	IDA	SGD	40753		Lutfiyya LL, et al. (1998) PMID:9832517
GLN3	YER040W	sequence-specific DNA binding	GO:0043565		molecular function	computational	IEA with IPR000679	InterPro	42007		DDB, et al. (2001)
GLN3	YER040W	RNA polymerase II core promoter proximal region sequence-specific DNA binding	GO:0000978		molecular function	manually curated	IDA	SGD	40717		Blinder D and Magasanik B (1995) PMID:7608102
GLN3	YER040W	sequence-specific DNA binding	GO:0043565		molecular function	high-throughput	IDA	SGD	39881		Zhu C, et al. (2009) PMID:19158363
GLN3	YER040W	sequence-specific DNA binding	GO:0043565		molecular function	high-throughput	IDA	SGD	39849		Badis G, et al. (2008) PMID:19111667
ACA1	YER045C	sequence-specific DNA binding	GO:0043565		molecular function	manually curated	IDA	SGD	40759		Garcia-Gimeno MA and Struhl K (2000) PMID:10825197
ACA1	YER045C	sequence-specific DNA binding	GO:0043565		molecular function	computational	IEA with IPR029810, IPR004827	InterPro	42007		DDB, et al. (2001)
MOT2	YER068W	sequence-specific DNA binding	GO:0043565		molecular function	high-throughput	IDA	SGD	39849		Badis G, et al. (2008) PMID:19111667
DOT6	YER088C	sequence-specific DNA binding	GO:0043565		molecular function	high-throughput	IDA	SGD	39881		Zhu C, et al. (2009) PMID:19158363
DOT6	YER088C	sequence-specific DNA binding	GO:0043565		molecular function	high-throughput	IDA	SGD	39849		Badis G, et al. (2008) PMID:19111667
FLO8	YER109C	RNA polymerase II core promoter proximal region sequence-specific DNA binding	GO:0000978		molecular function	manually curated	IDA	SGD	40736		Pan X and Heitman J (2002) PMID:12024012
SWI4	YER111C	sequence-specific DNA binding	GO:0043565		molecular function	high-throughput	IDA	SGD	39849		Badis G, et al. (2008) PMID:19111667
COM2	YER130C	sequence-specific DNA binding	GO:0043565		molecular function	high-throughput	IDA	SGD	39881		Zhu C, et al. (2009) PMID:19158363
COM2	YER130C	sequence-specific DNA binding	GO:0043565		molecular function	high-throughput	IDA	SGD	39849		Badis G, et al. (2008) PMID:19111667
SPT15	YER148W	RNA polymerase II core promoter sequence-specific DNA binding	GO:0000979		molecular function	manually curated	IDA	SGD	40835		Horikoshi M, et al. (1989) PMID:2677740
SPT15	YER148W	sequence-specific DNA binding	GO:0043565		molecular function	high-throughput	IDA	SGD	39849		Zhu C, et al. (2009) PMID:19158363
BUR6	YER159C	sequence-specific DNA binding	GO:0043565		molecular function	computational	IEA with IPR003958	InterPro	42007		DDB, et al. (2001)
CHD1	YER164W	rDNA binding	GO:0000182		molecular function	manually curated	IDA	SGD	40823		Jones HS, et al. (2007) PMID:17259992
RPH1	YER169W	sequence-specific DNA binding	GO:0043565		molecular function	manually curated	IMP	SGD	40921		Liang CY, et al. (2011) PMID:21296759
RPH1	YER169W	sequence-specific DNA binding	GO:0043565		molecular function	manually curated	IDA	SGD	40921		Liang CY, et al. (2011) PMID:21296759
RPH1	YER169W	sequence-specific DNA binding	GO:0043565		molecular function	high-throughput	IDA	SGD	39881		Zhu C, et al. (2009) PMID:19158363
RPH1	YER169W	sequence-specific DNA binding	GO:0043565		molecular function	high-throughput	IDA	SGD	39849		Badis G, et al. (2008) PMID:19111667
BMH1	YER177W	DNA replication origin binding	GO:0003688		molecular function	manually curated	IDA	SGD	39314		Callejo M, et al. (2002) PMID:12167636
TOG1	YER184C	sequence-specific DNA binding	GO:0043565		molecular function	high-throughput	IDA	SGD	39881		Badis G, et al. (2008) PMID:19111667
TOG1	YER184C	sequence-specific DNA binding	GO:0043565		molecular function	manually curated	IDA	SGD	41873		Thepnok P, et al. (2014) PMID:24998441
SMC1	YFL008W	AT DNA binding	GO:0003680		molecular function	manually curated	IDA	SGD	36909		Akhmedov AT, et al. (1998) PMID:9727028
GAT1	YFL021W	sequence-specific DNA binding	GO:0043565		molecular function	computational	IEA with IPR000679	InterPro	42007		DDB, et al. (2001)
GAT1	YFL021W	sequence-specific DNA binding	GO:0043565		molecular function	high-throughput	IDA	SGD	39881		Zhu C, et al. (2009) PMID:19158363
GAT1	YFL021W	sequence-specific DNA binding	GO:0043565		molecular function	high-throughput	IDA	SGD	39849		Badis G, et al. (2008) PMID:19111667
GAT1	YFL021W	sequence-specific DNA binding	GO:0043565		molecular function	manually curated	IGI with GLN3	SGD	40241		Stanbrough M, et al. (1995) PMID:7568152
HAC1	YFL031W	sequence-specific DNA binding	GO:0043565		molecular function	computational	IEA with IPR004827	InterPro	42007		DDB, et al. (2001)
HAC1	YFL031W	sequence-specific DNA binding	GO:0043565		molecular function	high-throughput	IDA	SGD	39849		Badis G, et al. (2008) PMID:19111667
SMC2	YFR031C	AT DNA binding	GO:0003680		molecular function	manually curated	IDA	SGD	36909		Akhmedov AT, et al. (1998) PMID:9727028
PHO4	YFR034C	sequence-specific DNA binding	GO:0043565		molecular function	high-throughput	IDA	SGD	39881		Zhu C, et al. (2009) PMID:19158363
PHO4	YFR034C	sequence-specific DNA binding	GO:0043565		molecular function	high-throughput	IDA	SGD	39849		Badis G, et al. (2008) PMID:19111667
PHO4	YFR034C	sequence-specific DNA binding	GO:0043565		molecular function	manually curated	IDA	SGD	40203	has direct input PHO5	Vogel K, et al. (1989) PMID:2664469
PHO4	YFR034C	sequence-specific DNA binding	GO:0043565		molecular function	manually curated	IDA	SGD	41733	has direct input PHO5	Ogawa N and Oshima Y (1990) PMID:2183025
CNN1	YFR046C	centromeric DNA binding	GO:0019237		molecular function	manually curated	IDA	SGD	41220		Bock LJ, et al. (2012) PMID:22561345
CNN1	YFR046C	centromeric DNA binding	GO:0019237		molecular function	manually curated	IDA	SGD	41220		Schleiffer A, et al. (2012) PMID:22561346
PDR1	YGL013C	sequence-specific DNA binding	GO:0043565		molecular function	high-throughput	IDA	SGD	39881		Zhu C, et al. (2009) PMID:19158363
PDR1	YGL013C	sequence-specific DNA binding	GO:0043565		molecular function	high-throughput	IDA	SGD	39849		Badis G, et al. (2008) PMID:19111667
MIG1	YGL035C	sequence-specific DNA binding	GO:0043565		molecular function	high-throughput	IDA	SGD	39881		Zhu C, et al. (2009) PMID:19158363
MIG1	YGL035C	sequence-specific DNA binding	GO:0043565		molecular function	high-throughput	IDA	SGD	39849		Badis G, et al. (2008) PMID:19111667
MIG1	YGL035C	RNA polymerase II core promoter proximal region sequence-specific DNA binding	GO:0000978		molecular function	manually curated	IDA	SGD	40753		Hazbun TR and Fields S (2002) PMID:12239282
MIG1	YGL035C	RNA polymerase II core promoter proximal region sequence-specific DNA binding	GO:0000978		molecular function	manually curated	IDA	SGD	40760		Lutfiyya LL, et al. (1998) PMID:9832517
MIG1	YGL035C	RNA polymerase II core promoter proximal region sequence-specific DNA binding	GO:0000978		molecular function	manually curated	IDA	SGD	40760		Lundin M, et al. (1994) PMID:8114729
AFT1	YGL071W	core promoter proximal region sequence-specific DNA binding	GO:0000987		molecular function	manually curated	IDA	SGD	40952		Yamaguchi-Iwai Y, et al. (1996) PMID:8670839
AFT1	YGL071W	sequence-specific DNA binding	GO:0043565		molecular function	high-throughput	IDA	SGD	39849		Zhu C, et al. (2009) PMID:19158363
HSF1	YGL073W	sequence-specific DNA binding	GO:0043565		molecular function	high-throughput	IDA	SGD	39849		Badis G, et al. (2008) PMID:19111667
HSF1	YGL073W	sequence-specific DNA binding	GO:0043565		molecular function	computational	IEA with IPR000232	InterPro	42007		DDB, et al. (2001)
TOS8	YGL096W	sequence-specific DNA binding	GO:0043565		molecular function	high-throughput	IDA	SGD	39849		Badis G, et al. (2008) PMID:19111667
CUP2	YGL166W	RNA polymerase II core promoter proximal region sequence-specific DNA binding	GO:0000978		molecular function	manually curated	IDA	SGD	40891		Buchman C, et al. (1989) PMID:2674688
CUP2	YGL166W	RNA polymerase II core promoter proximal region sequence-specific DNA binding	GO:0000978		molecular function	manually curated	IDA	SGD	40891		Welch J, et al. (1989) PMID:2653812
CUP2	YGL166W	RNA polymerase II core promoter proximal region sequence-specific DNA binding	GO:0000978		molecular function	manually curated	IDA	SGD	40891		Furst P, et al. (1988) PMID:3052856
SUA5	YGL169W	single-stranded telomeric DNA binding	GO:0043047		molecular function	manually curated	IDA	SGD	39926		Meng FL, et al. (2009) PMID:19369944
MCM6	YGL201C	DNA replication origin binding	GO:0003688		molecular function	manually curated	IDA	SGD	39308		Wilmes GM and Bell SP (2002) PMID:11756674
MCM6	YGL201C	DNA replication origin binding	GO:0003688		molecular function	manually curated	IDA	SGD	39318		Kawasaki Y, et al. (2006) PMID:16824194
MIG2	YGL209W	sequence-specific DNA binding	GO:0043565		molecular function	high-throughput	IDA	SGD	39881		Zhu C, et al. (2009) PMID:19158363
MIG2	YGL209W	sequence-specific DNA binding	GO:0043565		molecular function	high-throughput	IDA	SGD	39849		Badis G, et al. (2008) PMID:19111667
MIG2	YGL209W	RNA polymerase II core promoter proximal region sequence-specific DNA binding	GO:0000978		molecular function	manually curated	IDA	SGD	40760		Lutfiyya LL, et al. (1998) PMID:9832517
MIG2	YGL209W	RNA polymerase II core promoter proximal region sequence-specific DNA binding	GO:0000978		molecular function	manually curated	IDA	SGD	40760		Lutfiyya LL and Johnston M (1996) PMID:8756637
HAP2	YGL237C	RNA polymerase II core promoter proximal region sequence-specific DNA binding	GO:0000978	contributes to	molecular function	manually curated	IDA	SGD	40725		McNabb DS, et al. (1995) PMID:7828851
FZF1	YGL254W	sequence-specific DNA binding	GO:0043565		molecular function	high-throughput	IDA	SGD	39849		Badis G, et al. (2008) PMID:19111667
FZF1	YGL254W	RNA polymerase II core promoter proximal region sequence-specific DNA binding	GO:0000978		molecular function	manually curated	IDA	SGD	40785		Avram D, et al. (1999) PMID:10234785
FZF1	YGL254W	RNA polymerase II core promoter proximal region sequence-specific DNA binding	GO:0000978		molecular function	manually curated	IMP	SGD	40785		Avram D, et al. (1999) PMID:10234785
RME1	YGR044C	RNA polymerase II core promoter proximal region sequence-specific DNA binding	GO:0000978		molecular function	manually curated	IDA	SGD	40893		Shimizu M, et al. (1998) PMID:9580682
TFC4	YGR047C	RNA polymerase III type 1 promoter sequence-specific DNA binding	GO:0001002	contributes to	molecular function	manually curated	IDA	SGD	40913		Kassavetis GA, et al. (1990) PMID:2404611
TFC4	YGR047C	RNA polymerase III type 1 promoter sequence-specific DNA binding	GO:0001002	contributes to	molecular function	manually curated	IDA	SGD	40913		Braun BR, et al. (1989) PMID:2649882
TFC4	YGR047C	RNA polymerase III type 2 promoter sequence-specific DNA binding	GO:0001003	contributes to	molecular function	manually curated	IDA	SGD	40913		Kassavetis GA, et al. (1990) PMID:2404611
SPT4	YGR063C	rDNA binding	GO:0000182		molecular function	manually curated	IDA	SGD	40914		Schneider DA, et al. (2006) PMID:16908835
YGR067C	YGR067C	sequence-specific DNA binding	GO:0043565		molecular function	high-throughput	IDA	SGD	39881		Zhu C, et al. (2009) PMID:19158363
YGR067C	YGR067C	sequence-specific DNA binding	GO:0043565		molecular function	high-throughput	IDA	SGD	39849		Badis G, et al. (2008) PMID:19111667
TEL2	YGR099W	telomeric DNA binding	GO:0042162		molecular function	manually curated	IDA	SGD	37448		Kota RS and Runge KW (1999) PMID:10525964
CBF2	YGR140W	centromeric DNA binding	GO:0019237		molecular function	manually curated	IDA	SGD	37532		Meluh PB and Koshland D (1997) PMID:9407032
MGA1	YGR249W	sequence-specific DNA binding	GO:0043565		molecular function	high-throughput	IDA	SGD	39849		Zhu C, et al. (2009) PMID:19158363
MGA1	YGR249W	sequence-specific DNA binding	GO:0043565		molecular function	computational	IEA with IPR000232	InterPro	42007		DDB, et al. (2001)
YAP3	YHL009C	sequence-specific DNA binding	GO:0043565		molecular function	high-throughput	IDA	SGD	39849		Badis G, et al. (2008) PMID:19111667
YAP3	YHL009C	sequence-specific DNA binding	GO:0043565		molecular function	computational	IEA with IPR004827	InterPro	42007		DDB, et al. (2001)
RIM101	YHL027W	sequence-specific DNA binding	GO:0043565		molecular function	high-throughput	IDA	SGD	39849		Badis G, et al. (2008) PMID:19111667
STP2	YHR006W	sequence-specific DNA binding	GO:0043565		molecular function	high-throughput	IDA	SGD	39849		Zhu C, et al. (2009) PMID:19158363
STP2	YHR006W	RNA polymerase II core promoter proximal region sequence-specific DNA binding	GO:0000978		molecular function	manually curated	IDA	SGD	40718		Nielsen PS, et al. (2001) PMID:11212916
RSC30	YHR056C	sequence-specific DNA binding	GO:0043565		molecular function	high-throughput	IDA	SGD	39881		Zhu C, et al. (2009) PMID:19158363
RSC30	YHR056C	sequence-specific DNA binding	GO:0043565		molecular function	high-throughput	IDA	SGD	39849		Badis G, et al. (2008) PMID:19111667
STE12	YHR084W	sequence-specific DNA binding	GO:0043565		molecular function	high-throughput	IDA	SGD	39849		Badis G, et al. (2008) PMID:19111667
ORC6	YHR118C	DNA replication origin binding	GO:0003688		molecular function	manually curated	IDA	SGD	39318		Kawasaki Y, et al. (2006) PMID:16824194
NDT80	YHR124W	sequence-specific DNA binding	GO:0043565		molecular function	high-throughput	IDA	SGD	39849		Zhu C, et al. (2009) PMID:19158363
STB5	YHR178W	sequence-specific DNA binding	GO:0043565		molecular function	high-throughput	IDA	SGD	39849		Badis G, et al. (2008) PMID:19111667
SKN7	YHR206W	sequence-specific DNA binding	GO:0043565		molecular function	high-throughput	IDA	SGD	39881		Zhu C, et al. (2009) PMID:19158363
SKN7	YHR206W	sequence-specific DNA binding	GO:0043565		molecular function	high-throughput	IDA	SGD	39849		Badis G, et al. (2008) PMID:19111667
SKN7	YHR206W	sequence-specific DNA binding	GO:0043565		molecular function	computational	IEA with IPR000232	InterPro	42007		DDB, et al. (2001)
EST3	YIL009C-A	telomeric DNA binding	GO:0042162		molecular function	manually curated	IDA	SGD	39709		Sharanov YS, et al. (2006) PMID:16884717
CST6	YIL036W	sequence-specific DNA binding	GO:0043565		molecular function	manually curated	IDA	SGD	40833		Garcia-Gimeno MA and Struhl K (2000) PMID:10825197
CST6	YIL036W	sequence-specific DNA binding	GO:0043565		molecular function	high-throughput	IDA	SGD	39849		Badis G, et al. (2008) PMID:19111667
CST6	YIL036W	sequence-specific DNA binding	GO:0043565		molecular function	computational	IEA with IPR029810, IPR004827	InterPro	42007		DDB, et al. (2001)
VHR1	YIL056W	RNA polymerase II regulatory region sequence-specific DNA binding	GO:0000977		molecular function	manually curated	IDA	SGD	40767		Weider M, et al. (2006) PMID:16533810
XBP1	YIL101C	sequence-specific DNA binding	GO:0043565		molecular function	high-throughput	IDA	SGD	39881		Zhu C, et al. (2009) PMID:19158363
XBP1	YIL101C	sequence-specific DNA binding	GO:0043565		molecular function	high-throughput	IDA	SGD	39849		Badis G, et al. (2008) PMID:19111667
ASG1	YIL130W	sequence-specific DNA binding	GO:0043565		molecular function	high-throughput	IDA	SGD	39881		Zhu C, et al. (2009) PMID:19158363
ASG1	YIL130W	sequence-specific DNA binding	GO:0043565		molecular function	high-throughput	IDA	SGD	39849		Badis G, et al. (2008) PMID:19111667
FKH1	YIL131C	RNA polymerase II core promoter proximal region sequence-specific DNA binding	GO:0000978		molecular function	manually curated	IDA	SGD	40892		Zhu G, et al. (2000) PMID:10894548
FKH1	YIL131C	RNA polymerase II core promoter proximal region sequence-specific DNA binding	GO:0000978		molecular function	manually curated	IDA	SGD	40892		Hollenhorst PC, et al. (2001) PMID:11562353
FKH1	YIL131C	centromeric DNA binding	GO:0019237		molecular function	manually curated	IDA	SGD	39062		Myrich E, et al. (2000) PMID:10683251
FKH1	YIL131C	DNA replication origin binding	GO:0003688		molecular function	manually curated	IDA	SGD	41590		Knott SR, et al. (2012) PMID:22265405
FKH1	YIL131C	sequence-specific DNA binding	GO:0043565		molecular function	high-throughput	IDA	SGD	39849		Zhu C, et al. (2009) PMID:19158363
FKH1	YIL131C	sequence-specific DNA binding	GO:0043565		molecular function	computational	IEA with IPR018122, IPR001766	InterPro	42007		DDB, et al. (2001)
MCM10	YIL150C	DNA replication origin binding	GO:0003688		molecular function	manually curated	IDA	SGD	39307		Homesley L, et al. (2000) PMID:10783164
MCM10	YIL150C	DNA replication origin binding	GO:0003688		molecular function	manually curated	IDA	SGD	39309		Ricke RM and Bielinsky AK (2004) PMID:15494305
GAT4	YIR013C	sequence-specific DNA binding	GO:0043565		molecular function	computational	IEA with IPR000679	InterPro	42007		DDB, et al. (2001)
GAT4	YIR013C	sequence-specific DNA binding	GO:0043565		molecular function	high-throughput	IDA	SGD	39881		Zhu C, et al. (2009) PMID:19158363
GAT4	YIR013C	sequence-specific DNA binding	GO:0043565		molecular function	high-throughput	IDA	SGD	39849		Badis G, et al. (2008) PMID:19111667
MET28	YIR017C	sequence-specific DNA binding	GO:0043565		molecular function	computational	IEA with IPR004827	InterPro	42007		DDB, et al. (2001)
YAP5	YIR018W	sequence-specific DNA binding	GO:0043565		molecular function	computational	IEA with IPR004827	InterPro	42007		DDB, et al. (2001)
RRN7	YJL025W	RNA polymerase I CORE element sequence-specific DNA binding	GO:0001164		molecular function	manually curated	IDA	SGD	40717		Merz K, et al. (2008) PMID:18451108
ZAP1	YJL056C	RNA polymerase II regulatory region sequence-specific DNA binding	GO:0000977		molecular function	manually curated	IDA	SGD	40759		Zhao H, et al. (1998) PMID:9786867
ZAP1	YJL056C	RNA polymerase II regulatory region sequence-specific DNA binding	GO:0000977		molecular function	manually curated	IMP	SGD	40759		Zhao H, et al. (1998) PMID:9786867
ZAP1	YJL056C	RNA polymerase II regulatory region sequence-specific DNA binding	GO:0000977		molecular function	manually curated	IMP	SGD	40767		Evans-Galea MV, et al. (2003) PMID:12549926
DLS1	YJL065C	sequence-specific DNA binding	GO:0043565		molecular function	computational	IEA with IPR003958	InterPro	42007		DDB, et al. (2001)
NET1	YJL076W	rDNA binding	GO:0000182		molecular function	manually curated	IDA	SGD	36909		Straight AF, et al. (1999) PMID:10219245
SIP4	YJL089W	RNA polymerase II core promoter proximal region sequence-specific DNA binding	GO:0000978		molecular function	manually curated	IDA	SGD	40716		Vincent O and Carlson M (1998) PMID:9843506
SIP4	YJL089W	RNA polymerase II core promoter proximal region sequence-specific DNA binding	GO:0000978		molecular function	manually curated	IDA	SGD	40716		Hiesinger M, et al. (2001) PMID:11405098
SIP4	YJL089W	RNA polymerase II core promoter proximal region sequence-specific DNA binding	GO:0000978		molecular function	manually curated	IDA	SGD	40716		Roth S, et al. (2004) PMID:14685767
SIP4	YJL089W	sequence-specific DNA binding	GO:0043565		molecular function	high-throughput	IDA	SGD	39881		Zhu C, et al. (2009) PMID:19158363
SIP4	YJL089W	sequence-specific DNA binding	GO:0043565		molecular function	high-throughput	IDA	SGD	39849		Badis G, et al. (2008) PMID:19111667
GSM1	YJL103C	sequence-specific DNA binding	GO:0043565		molecular function	high-throughput	IDA	SGD	39881		Zhu C, et al. (2009) PMID:19158363
GSM1	YJL103C	sequence-specific DNA binding	GO:0043565		molecular function	high-throughput	IDA	SGD	39849		Badis G, et al. (2008) PMID:19111667
GZF3	YJL110C	sequence-specific DNA binding	GO:0043565		molecular function	computational	IEA with IPR000679	InterPro	42007		DDB, et al. (2001)
GZF3	YJL110C	sequence-specific DNA binding	GO:0043565		molecular function	manually curated	IDA	SGD	40263		Coffman JA, et al. (1997) PMID:9171383
GZF3	YJL110C	sequence-specific DNA binding	GO:0043565		molecular function	high-throughput	IDA	SGD	39881		Zhu C, et al. (2009) PMID:19158363
GZF3	YJL110C	sequence-specific DNA binding	GO:0043565		molecular function	high-throughput	IDA	SGD	39849		Badis G, et al. (2008) PMID:19111667
SPT10	YJL127C	sequence-specific DNA binding	GO:0043565		molecular function	manually curated	IDA	SGD	38951		Eriksson PR, et al. (2005) PMID:16199888
RFA3	YJL173C	sequence-specific DNA binding	GO:0043565		molecular function	manually curated	IDA	SGD	39343		Singh KK and Samson L (1995) PMID:7761422
CDC6	YJL194W	DNA replication origin binding	GO:0003688		molecular function	manually curated	IDA	SGD	39303		Tanaka T, et al. (1997) PMID:9288745
CDC6	YJL194W	DNA replication origin binding	GO:0003688		molecular function	manually curated	IDA	SGD	39318		Kawasaki Y, et al. (2006) PMID:16824194
TAH11	YJR046W	DNA replication origin binding	GO:0003688		molecular function	manually curated	IDA	SGD	39318		Kawasaki Y, et al. (2006) PMID:16824194
TAH11	YJR046W	DNA replication origin binding	GO:0003688	NOT	molecular function	manually curated	IDA	SGD	39340		Asano T, et al. (2007) PMID:17825064
CBF1	YJR060W	RNA polymerase II core promoter proximal region sequence-specific DNA binding	GO:0000978		molecular function	manually curated	IDA	SGD	40777		O'Connell KF, et al. (1995) PMID:7891681
CBF1	YJR060W	RNA polymerase II core promoter proximal region sequence-specific DNA binding	GO:0000978		molecular function	manually curated	IDA	SGD	40777		Oechsner U and Bandlow W (1998) PMID:9894911
CBF1	YJR060W	centromeric DNA binding	GO:0019237		molecular function	manually curated	IDA	SGD	37564		Wieland G, et al. (2001) PMID:11222754
CBF1	YJR060W	centromeric DNA binding	GO:0019237		molecular function	manually curated	IDA	SGD	40638		Meluh PB and Koshland D (1997) PMID:9407032
CBF1	YJR060W	centromeric DNA binding	GO:0019237		molecular function	manually curated	IDA	SGD	40777		Mellor J, et al. (1991) PMID:2057354
CBF1	YJR060W	centromeric DNA binding	GO:0019237		molecular function	manually curated	IDA	SGD	40777		Mellor J, et al. (1990) PMID:2249662
CBF1	YJR060W	sequence-specific DNA binding	GO:0043565		molecular function	high-throughput	IDA	SGD	39881		Zhu C, et al. (2009) PMID:19158363
CBF1	YJR060W	sequence-specific DNA binding	GO:0043565		molecular function	high-throughput	IDA	SGD	39849		Badis G, et al. (2008) PMID:19111667
CBF1	YJR060W	RNA polymerase II core promoter proximal region sequence-specific DNA binding	GO:0000978		molecular function	manually curated	IDA	SGD	41955	has direct input MET16	Kuras L, et al. (1996) PMID:8665859
RSF2	YJR127C	sequence-specific DNA binding	GO:0043565		molecular function	high-throughput	IDA	SGD	39849		Badis G, et al. (2008) PMID:19111667
HMS2	YJR147W	sequence-specific DNA binding	GO:0043565		molecular function	computational	IEA with IPR000232	InterPro	42007		DDB, et al. (2001)
PUT3	YKL015W	RNA polymerase II core promoter proximal region sequence-specific DNA binding	GO:0000978		molecular function	manually curated	IDA	SGD	40842		Axelrod JD, et al. (1991) PMID:1986247
PUT3	YKL015W	RNA polymerase II core promoter proximal region sequence-specific DNA binding	GO:0000978		molecular function	manually curated	IDA	SGD	40842		des Etages SA, et al. (1996) PMID:8846888
PUT3	YKL015W	sequence-specific DNA binding	GO:0043565		molecular function	high-throughput	IDA	SGD	39881		Zhu C, et al. (2009) PMID:19158363
PUT3	YKL015W	sequence-specific DNA binding	GO:0043565		molecular function	high-throughput	IDA	SGD	39849		Badis G, et al. (2008) PMID:19111667
TFA1	YKL028W	sequence-specific DNA binding	GO:0043565		molecular function	computational	IEA with IPR017919	InterPro	42007		DDB, et al. (2001)
IXR1	YKL032C	sequence-specific DNA binding	GO:0043565		molecular function	manually curated	IDA	SGD	40233		Bourdineaud JP, et al. (2000) PMID:11115121
IXR1	YKL032C	sequence-specific DNA binding	GO:0043565		molecular function	manually curated	IDA	SGD	40233		Castro R, et al. (2010) PMID:19807692
RGT1	YKL038W	sequence-specific DNA binding	GO:0043565		molecular function	high-throughput	IDA	SGD	39849		Badis G, et al. (2008) PMID:19111667
RGT1	YKL038W	sequence-specific DNA binding	GO:0043565		molecular function	high-throughput	IDA	SGD	39881		Zhu C, et al. (2009) PMID:19158363
RGT1	YKL038W	RNA polymerase II core promoter proximal region sequence-specific DNA binding	GO:0000978		molecular function	manually curated	IDA	SGD	40957		Kim JH, et al. (2003) PMID:12861007
RGT1	YKL038W	RNA polymerase II core promoter proximal region sequence-specific DNA binding	GO:0000978		molecular function	manually curated	IDA	SGD	40957		Ozcan S, et al. (1996) PMID:8887670
RGT1	YKL038W	RNA polymerase II core promoter proximal region sequence-specific DNA binding	GO:0000978		molecular function	manually curated	IDA	SGD	40753		Hazbun TR and Fields S (2002) PMID:12239282
PHD1	YKL043W	sequence-specific DNA binding	GO:0043565		molecular function	high-throughput	IDA	SGD	39881		Zhu C, et al. (2009) PMID:19158363
PHD1	YKL043W	sequence-specific DNA binding	GO:0043565		molecular function	high-throughput	IDA	SGD	39849		Badis G, et al. (2008) PMID:19111667
CSE4	YKL049C	centromeric DNA binding	GO:0019237		molecular function	manually curated	IDA	SGD	37411		Keith KC and Fitzgerald-Hayes M (2000) PMID:11063678
CSE4	YKL049C	centromeric DNA binding	GO:0019237		molecular function	manually curated	IDA	SGD	41668	during mitotic nuclear division	Aravamudhan P, et al. (2013) PMID:23623551
CSE4	YKL049C	sequence-specific DNA binding	GO:0043565		molecular function	manually curated	IDA	SGD	39016		Hajra S, et al. (2006) PMID:16966420
MSN4	YKL062W	core promoter proximal region sequence-specific DNA binding	GO:0000987		molecular function	manually curated	IDA	SGD	40835		Estruch F and Carlson M (1993) PMID:8321194
MSN4	YKL062W	core promoter proximal region sequence-specific DNA binding	GO:0000987		molecular function	manually curated	IDA	SGD	40835		Martinez-Pastor MT, et al. (1996) PMID:8641288
MSN4	YKL062W	sequence-specific DNA binding	GO:0043565		molecular function	high-throughput	IDA	SGD	39849		Badis G, et al. (2008) PMID:19111667
MIF2	YKL089W	centromeric DNA binding	GO:0019237		molecular function	manually curated	IDA	SGD	40638		Meluh PB and Koshland D (1997) PMID:9407032
MIF2	YKL089W	centromeric DNA binding	GO:0019237		molecular function	computational	IEA with IPR028386	InterPro	42007		DDB, et al. (2001)
SLD2	YKL108W	DNA replication origin binding	GO:0003688		molecular function	manually curated	IDA	SGD	40743		Kanter DM and Kaplan DL (2011) PMID:21109535
SLD2	YKL108W	DNA replication origin binding	GO:0003688		molecular function	manually curated	IMP	SGD	40743		Kanter DM and Kaplan DL (2011) PMID:21109535
ABF1	YKL112W	DNA replication origin binding	GO:0003688		molecular function	manually curated	IDA	SGD	39318		Kawasaki Y, et al. (2006) PMID:16824194
ABF1	YKL112W	DNA replication origin binding	GO:0003688		molecular function	manually curated	IDA	SGD	40954		Diffley JF and Stillman B (1988) PMID:3281162
ABF1	YKL112W	sequence-specific DNA binding	GO:0043565		molecular function	high-throughput	IDA	SGD	39849		Badis G, et al. (2008) PMID:19111667
ABF1	YKL112W	sequence-specific DNA binding	GO:0043565		molecular function	manually curated	IDA	SGD	40954		Yoo HY, et al. (1995) PMID:7663308
ABF1	YKL112W	sequence-specific DNA binding	GO:0043565		molecular function	manually curated	IDA	SGD	40954		Buchman AR, et al. (1988) PMID:3275867
ABF1	YKL112W	sequence-specific DNA binding, bending	GO:0044374		molecular function	manually curated	IDA	SGD	40954		McBroom LD and Sadowski PD (1994) PMID:8206955
ABF1	YKL112W	RNA polymerase II core promoter proximal region sequence-specific DNA binding	GO:0000978		molecular function	manually curated	IDA	SGD	40954		Yoo HY, et al. (1995) PMID:7663308
RRN3	YKL125W	rDNA binding	GO:0000182		molecular function	manually curated	IDA	SGD	41984		Stepanchick A, et al. (2013) PMID:23393135
ASH1	YKL185W	core promoter proximal region sequence-specific DNA binding	GO:0000987		molecular function	manually curated	IDA	SGD	40763		Maxon ME and Herskowitz I (2001) PMID:11171979
ASH1	YKL185W	sequence-specific DNA binding	GO:0043565		molecular function	computational	IEA with IPR000679	InterPro	42007		DDB, et al. (2001)
YKL222C	YKL222C	sequence-specific DNA binding	GO:0043565		molecular function	high-throughput	IDA	SGD	39881		Zhu C, et al. (2009) PMID:19158363
YKL222C	YKL222C	sequence-specific DNA binding	GO:0043565		molecular function	high-throughput	IDA	SGD	39849		Badis G, et al. (2008) PMID:19111667
DAL80	YKR034W	sequence-specific DNA binding	GO:0043565		molecular function	computational	IEA with IPR000679	InterPro	42007		DDB, et al. (2001)
DAL80	YKR034W	sequence-specific DNA binding	GO:0043565		molecular function	high-throughput	IDA	SGD	39849		Badis G, et al. (2008) PMID:19111667
DAL80	YKR034W	sequence-specific DNA binding	GO:0043565		molecular function	manually curated	IDA	SGD	40148		Cunningham TS and Cooper TG (1993) PMID:8376332
BAS1	YKR099W	core promoter sequence-specific DNA binding	GO:0001046		molecular function	manually curated	IDA	SGD	40928		Tice-Baldwin K, et al. (1989) PMID:2683089
BAS1	YKR099W	core promoter sequence-specific DNA binding	GO:0001046		molecular function	manually curated	IDA	SGD	40928		Daignan-Fornier B and Fink GR (1992) PMID:1495962
BAS1	YKR099W	sequence-specific DNA binding	GO:0043565		molecular function	high-throughput	IDA	SGD	39849		Zhu C, et al. (2009) PMID:19158363
SIR1	YKR101W	sequence-specific DNA binding	GO:0043565		molecular function	manually curated	IDA	SGD	39351		Palacios DeBeer MA, et al. (2003) PMID:12897051
ORC3	YLL004W	DNA replication origin binding	GO:0003688		molecular function	manually curated	IDA	SGD	39318		Kawasaki Y, et al. (2006) PMID:16824194
YLL054C	YLL054C	sequence-specific DNA binding	GO:0043565		molecular function	high-throughput	IDA	SGD	39881		Zhu C, et al. (2009) PMID:19158363
YLL054C	YLL054C	sequence-specific DNA binding	GO:0043565		molecular function	high-throughput	IDA	SGD	39849		Badis G, et al. (2008) PMID:19111667
TEN1	YLR010C	single-stranded telomeric DNA binding	GO:0043047		molecular function	manually curated	IDA	SGD	39384		Gao H, et al. (2007) PMID:17293872
TEN1	YLR010C	single-stranded telomeric DNA binding	GO:0043047		molecular function	computational	IEA with IPR024222	InterPro	42007		DDB, et al. (2001)
GAT3	YLR013W	sequence-specific DNA binding	GO:0043565		molecular function	high-throughput	IDA	SGD	39881		Zhu C, et al. (2009) PMID:19158363
GAT3	YLR013W	sequence-specific DNA binding	GO:0043565		molecular function	high-throughput	IDA	SGD	39849		Badis G, et al. (2008) PMID:19111667
GAT3	YLR013W	sequence-specific DNA binding	GO:0043565		molecular function	computational	IEA with IPR000679	InterPro	42007		DDB, et al. (2001)
PPR1	YLR014C	sequence-specific DNA binding	GO:0043565		molecular function	manually curated	IDA	SGD	40940		Marmorstein R and Harrison SC (1994) PMID:7958913
CHA4	YLR098C	sequence-specific DNA binding	GO:0043565		molecular function	high-throughput	IDA	SGD	39881		Zhu C, et al. (2009) PMID:19158363
CHA4	YLR098C	sequence-specific DNA binding	GO:0043565		molecular function	high-throughput	IDA	SGD	39849		Badis G, et al. (2008) PMID:19111667
CDC45	YLR103C	DNA replication origin binding	GO:0003688		molecular function	manually curated	IDA	SGD	39308		Sclafani RA, et al. (2002) PMID:12019222
CLF1	YLR117C	DNA replication origin binding	GO:0003688		molecular function	manually curated	IDA	SGD	40289		Zhu W, et al. (2002) PMID:11973290
ACE2	YLR131C	core promoter proximal region sequence-specific DNA binding	GO:0000987		molecular function	manually curated	IDA	SGD	40781		Dohrmann PR, et al. (1996) PMID:8657150
ACE2	YLR131C	sequence-specific DNA binding	GO:0043565		molecular function	high-throughput	IDA	SGD	39849		Badis G, et al. (2008) PMID:19111667
STM1	YLR150W	telomeric DNA binding	GO:0042162		molecular function	manually curated	IDA	SGD	39631		Van Dyke MW, et al. (2004) PMID:15044472
RFX1	YLR176C	RNA polymerase II core promoter proximal region sequence-specific DNA binding	GO:0000978		molecular function	manually curated	IDA	SGD	40955		Huang M, et al. (1998) PMID:9741624
RFX1	YLR176C	sequence-specific DNA binding	GO:0043565		molecular function	high-throughput	IDA	SGD	39849		Badis G, et al. (2008) PMID:19111667
ECM22	YLR228C	sequence-specific DNA binding	GO:0043565		molecular function	high-throughput	IDA	SGD	39881		Zhu C, et al. (2009) PMID:19158363
ECM22	YLR228C	sequence-specific DNA binding	GO:0043565		molecular function	high-throughput	IDA	SGD	39849		Badis G, et al. (2008) PMID:19111667
ECM22	YLR228C	RNA polymerase II core promoter proximal region sequence-specific DNA binding	GO:0000978		molecular function	manually curated	IDA	SGD	40717		Vik A and Rine J (2001) PMID:11533229
EST1	YLR233C	telomeric DNA binding	GO:0042162		molecular function	manually curated	IDA	SGD	39300		Sabourin M, et al. (2007) PMID:17656141
HAP1	YLR256W	RNA polymerase II core promoter proximal region sequence-specific DNA binding	GO:0000978		molecular function	manually curated	IDA	SGD	40834		Nait-Kaoudjt R, et al. (1997) PMID:9118994
HAP1	YLR256W	RNA polymerase II core promoter proximal region sequence-specific DNA binding	GO:0000978		molecular function	manually curated	IDA	SGD	40834		Pfeifer K, et al. (1987) PMID:3030565
HAP1	YLR256W	sequence-specific DNA binding	GO:0043565		molecular function	high-throughput	IDA	SGD	39849		Badis G, et al. (2008) PMID:19111667
HSP60	YLR259C	DNA replication origin binding	GO:0003688		molecular function	manually curated	IDA	SGD	39647		Kaufman BA, et al. (2000) PMID:10869431
PDR8	YLR266C	RNA polymerase II core promoter proximal region sequence-specific DNA binding	GO:0000978		molecular function	manually curated	IDA	SGD	40807		Hikkel I, et al. (2003) PMID:12529331
PDR8	YLR266C	sequence-specific DNA binding	GO:0043565		molecular function	high-throughput	IDA	SGD	39849		Badis G, et al. (2008) PMID:19111667
MCM5	YLR274W	DNA replication origin binding	GO:0003688		molecular function	manually curated	IDA	SGD	39308		Wilmes GM and Bell SP (2002) PMID:11756674
MCM5	YLR274W	DNA replication origin binding	GO:0003688		molecular function	manually curated	IDA	SGD	39318		Kawasaki Y, et al. (2006) PMID:16824194
YLR278C	YLR278C	sequence-specific DNA binding	GO:0043565		molecular function	high-throughput	IDA	SGD	39881		Badis G, et al. (2008) PMID:19111667
EST2	YLR318W	telomeric DNA binding	GO:0042162		molecular function	manually curated	IDA	SGD	39300		Sabourin M, et al. (2007) PMID:17656141
STP3	YLR375W	sequence-specific DNA binding	GO:0043565		molecular function	high-throughput	IDA	SGD	39849		Badis G, et al. (2008) PMID:19111667
LEU3	YLR451W	sequence-specific DNA binding	GO:0043565		molecular function	high-throughput	IDA	SGD	39881		Zhu C, et al. (2009) PMID:19158363
LEU3	YLR451W	sequence-specific DNA binding	GO:0043565		molecular function	high-throughput	IDA	SGD	39849		Badis G, et al. (2008) PMID:19111667
RIF2	YLR453C	telomeric DNA binding	GO:0042162		molecular function	manually curated	IDA	SGD	37454		Bourns BD, et al. (1998) PMID:9710643
RIF2	YLR453C	telomeric DNA binding	GO:0042162		molecular function	manually curated	IDA	SGD	39300		Sabourin M, et al. (2007) PMID:17656141
YAP1	YML007W	sequence-specific DNA binding	GO:0043565		molecular function	high-throughput	IDA	SGD	39849		Zhu C, et al. (2009) PMID:19158363
YAP1	YML007W	sequence-specific DNA binding	GO:0043565		molecular function	computational	IEA with IPR004827	InterPro	42007		DDB, et al. (2001)
YOX1	YML027W	RNA polymerase II regulatory region sequence-specific DNA binding	GO:0000977		molecular function	manually curated	IDA	SGD	40800		Pramila T, et al. (2002) PMID:12464633
YOX1	YML027W	RNA polymerase II regulatory region sequence-specific DNA binding	GO:0000977		molecular function	manually curated	IDA	SGD	40801		Darieva Z, et al. (2010) PMID:20385087
YOX1	YML027W	RNA polymerase II regulatory region sequence-specific DNA binding	GO:0000977		molecular function	manually curated	IMP	SGD	40800		Pramila T, et al. (2002) PMID:12464633
YOX1	YML027W	sequence-specific DNA binding	GO:0043565		molecular function	high-throughput	IDA	SGD	39881		Zhu C, et al. (2009) PMID:19158363
YOX1	YML027W	sequence-specific DNA binding	GO:0043565		molecular function	high-throughput	IDA	SGD	39849		Badis G, et al. (2008) PMID:19111667
YOX1	YML027W	sequence-specific DNA binding	GO:0043565		molecular function	computational	IEA with IPR017970	InterPro	42007		DDB, et al. (2001)
RRN11	YML043C	RNA polymerase I CORE element sequence-specific DNA binding	GO:0001164		molecular function	manually curated	IDA	SGD	40717		Merz K, et al. (2008) PMID:18451108
ORC1	YML065W	DNA replication origin binding	GO:0003688		molecular function	manually curated	IDA	SGD	39318		Kawasaki Y, et al. (2006) PMID:16824194
WAR1	YML076C	sequence-specific DNA binding	GO:0043565		molecular function	manually curated	IDA	SGD	41878	has direct input PDR12	Kren A, et al. (2003) PMID:12588995
TDA9	YML081W	sequence-specific DNA binding	GO:0043565		molecular function	high-throughput	IDA	SGD	39881		Zhu C, et al. (2009) PMID:19158363
TDA9	YML081W	sequence-specific DNA binding	GO:0043565		molecular function	high-throughput	IDA	SGD	39849		Badis G, et al. (2008) PMID:19111667
TDA9	YML081W	sequence-specific DNA binding	GO:0043565		molecular function	manually curated	IDA	SGD	40779		Ho SW, et al. (2006) PMID:16785442
DAT1	YML113W	AT DNA binding	GO:0003680		molecular function	manually curated	IDA	SGD	37424		Winter E and Varshavsky A (1989) PMID:2670564
SOK2	YMR016C	sequence-specific DNA binding	GO:0043565		molecular function	high-throughput	IDA	SGD	39849		Badis G, et al. (2008) PMID:19111667
STB4	YMR019W	sequence-specific DNA binding	GO:0043565		molecular function	high-throughput	IDA	SGD	39849		Badis G, et al. (2008) PMID:19111667
MSN2	YMR037C	core promoter proximal region sequence-specific DNA binding	GO:0000987		molecular function	manually curated	IDA	SGD	40835		Estruch F and Carlson M (1993) PMID:8321194
MSN2	YMR037C	core promoter proximal region sequence-specific DNA binding	GO:0000987		molecular function	manually curated	IDA	SGD	40835		Martinez-Pastor MT, et al. (1996) PMID:8641288
MSN2	YMR037C	core promoter proximal region sequence-specific DNA binding	GO:0000987		molecular function	manually curated	IDA	SGD	40835		Schmitt AP and McEntee K (1996) PMID:8650168
MSN2	YMR037C	sequence-specific DNA binding	GO:0043565		molecular function	high-throughput	IDA	SGD	39849		Badis G, et al. (2008) PMID:19111667
ARG80	YMR042W	core promoter proximal region sequence-specific DNA binding	GO:0000987		molecular function	manually curated	IMP	SGD	40913		Jamai A, et al. (2002) PMID:12138185
ARG80	YMR042W	core promoter proximal region sequence-specific DNA binding	GO:0000987		molecular function	manually curated	IDA	SGD	40913		Jamai A, et al. (2002) PMID:12138185
MCM1	YMR043W	RNA polymerase II core promoter proximal region sequence-specific DNA binding, bending	GO:0044377		molecular function	manually curated	IMP	SGD	40938		Carr EA, et al. (2004) PMID:15118075
MCM1	YMR043W	RNA polymerase II core promoter proximal region sequence-specific DNA binding, bending	GO:0044377		molecular function	manually curated	IMP	SGD	40938		Lim FL, et al. (2003) PMID:12509445
MCM1	YMR043W	RNA polymerase II core promoter proximal region sequence-specific DNA binding, bending	GO:0044377		molecular function	manually curated	IMP	SGD	40938		Acton TB, et al. (2000) PMID:10594003
MCM1	YMR043W	RNA polymerase II core promoter proximal region sequence-specific DNA binding	GO:0000978		molecular function	manually curated	IDA	SGD	40938		Fitch MJ, et al. (2003) PMID:12738768
MCM1	YMR043W	RNA polymerase II core promoter proximal region sequence-specific DNA binding	GO:0000978		molecular function	manually curated	IDA	SGD	40938		Lydall D, et al. (1991) PMID:1752436
MCM1	YMR043W	RNA polymerase II core promoter proximal region sequence-specific DNA binding	GO:0000978		molecular function	manually curated	IDA	SGD	40938		Passmore S, et al. (1989) PMID:2673922
MCM1	YMR043W	DNA replication origin binding	GO:0003688		molecular function	manually curated	IDA	SGD	37684		Chang VK, et al. (2003) PMID:12473677
MCM1	YMR043W	RNA polymerase II core promoter proximal region sequence-specific DNA binding, bending	GO:0044377		molecular function	manually curated	IDA	SGD	40938		Lim FL, et al. (2003) PMID:12509445
MCM1	YMR043W	RNA polymerase II core promoter proximal region sequence-specific DNA binding, bending	GO:0044377		molecular function	manually curated	IDA	SGD	40938		Tan S and Richmond TJ (1998) PMID:9490409
MCM1	YMR043W	RNA polymerase II core promoter proximal region sequence-specific DNA binding, bending	GO:0044377		molecular function	manually curated	IDA	SGD	40938		Acton TB, et al. (1997) PMID:9121436
MCM1	YMR043W	RNA polymerase II core promoter proximal region sequence-specific DNA binding, bending	GO:0044377		molecular function	manually curated	IDA	SGD	40938		Smith DL, et al. (1995) PMID:7739902
MCM1	YMR043W	sequence-specific DNA binding	GO:0043565		molecular function	high-throughput	IDA	SGD	39849		Zhu C, et al. (2009) PMID:19158363
MOT3	YMR070W	RNA polymerase II core promoter proximal region sequence-specific DNA binding	GO:0000978		molecular function	manually curated	IDA	SGD	40889		Grishin AV, et al. (1998) PMID:9611199
MOT3	YMR070W	RNA polymerase II core promoter proximal region sequence-specific DNA binding	GO:0000978		molecular function	manually curated	IDA	SGD	41942	has direct input ANB1	Kastaniotis AJ, et al. (2000) PMID:10982825
CTF13	YMR094W	centromeric DNA binding	GO:0019237		molecular function	manually curated	TAS	SGD	37544		Hemmerich P, et al. (2000) PMID:11070082
YKU80	YMR106C	telomeric DNA binding	GO:0042162		molecular function	manually curated	IDA	SGD	39300		Sabourin M, et al. (2007) PMID:17656141
YKU80	YMR106C	telomeric DNA binding	GO:0042162		molecular function	computational	IEA with IPR024193	InterPro	42007		DDB, et al. (2001)
GAT2	YMR136W	sequence-specific DNA binding	GO:0043565		molecular function	computational	IEA with IPR000679	InterPro	42007		DDB, et al. (2001)
CEP3	YMR168C	centromeric DNA binding	GO:0019237		molecular function	manually curated	IDA	SGD	37546		Russell ID, et al. (1999) PMID:10352012
CEP3	YMR168C	sequence-specific DNA binding	GO:0043565		molecular function	high-throughput	IDA	SGD	39881		Zhu C, et al. (2009) PMID:19158363
CEP3	YMR168C	sequence-specific DNA binding	GO:0043565		molecular function	high-throughput	IDA	SGD	39849		Badis G, et al. (2008) PMID:19111667
RGM1	YMR182C	sequence-specific DNA binding	GO:0043565		molecular function	high-throughput	IDA	SGD	39849		Badis G, et al. (2008) PMID:19111667
MRE11	YMR224C	telomeric DNA binding	GO:0042162		molecular function	manually curated	IDA	SGD	38545		Takata H, et al. (2005) PMID:15721260
MRE11	YMR224C	telomeric DNA binding	GO:0042162		molecular function	manually curated	IDA	SGD	38614		Ghosal G and Muniyappa K (2005) PMID:16116037
MRE11	YMR224C	single-stranded telomeric DNA binding	GO:0043047		molecular function	manually curated	IDA	SGD	39331		Ghosal G and Muniyappa K (2007) PMID:17698079
MRE11	YMR224C	double-stranded telomeric DNA binding	GO:0003691		molecular function	manually curated	IDA	SGD	39331		Ghosal G and Muniyappa K (2007) PMID:17698079
CAT8	YMR280C	RNA polymerase II core promoter proximal region sequence-specific DNA binding	GO:0000978		molecular function	manually curated	IDA	SGD	40716		Rahner A, et al. (1999) PMID:10540293
CAT8	YMR280C	RNA polymerase II core promoter proximal region sequence-specific DNA binding	GO:0000978		molecular function	manually curated	IDA	SGD	40716		Hiesinger M, et al. (2001) PMID:11405098
CAT8	YMR280C	RNA polymerase II core promoter proximal region sequence-specific DNA binding	GO:0000978		molecular function	manually curated	IDA	SGD	40716		Roth S, et al. (2004) PMID:14685767
CAT8	YMR280C	sequence-specific DNA binding	GO:0043565		molecular function	high-throughput	IDA	SGD	39849		Badis G, et al. (2008) PMID:19111667
YKU70	YMR284W	telomeric DNA binding	GO:0042162		molecular function	computational	IEA with IPR006165	InterPro	42007		DDB, et al. (2001)
CRZ1	YNL027W	core promoter proximal region sequence-specific DNA binding	GO:0000987		molecular function	manually curated	IDA	SGD	40805		Mendizabal I, et al. (2001) PMID:11523797
CRZ1	YNL027W	sequence-specific DNA binding	GO:0043565		molecular function	high-throughput	IDA	SGD	39849		Badis G, et al. (2008) PMID:19111667
CRZ1	YNL027W	sequence-specific DNA binding	GO:0043565		molecular function	computational	IEA with IPR029788	InterPro	42007		DDB, et al. (2001)
FKH2	YNL068C	RNA polymerase II core promoter proximal region sequence-specific DNA binding	GO:0000978	NOT	molecular function	manually curated	IDA	SGD	40892		Kumar R, et al. (2000) PMID:10959837
FKH2	YNL068C	RNA polymerase II core promoter proximal region sequence-specific DNA binding	GO:0000978	NOT	molecular function	manually curated	IDA	SGD	40892		Pic A, et al. (2000) PMID:10899128
FKH2	YNL068C	RNA polymerase II core promoter proximal region sequence-specific DNA binding	GO:0000978	NOT	molecular function	manually curated	IDA	SGD	40892		Boros J, et al. (2003) PMID:12711672
FKH2	YNL068C	sequence-specific DNA binding	GO:0043565		molecular function	computational	IEA with IPR018122, IPR001766	InterPro	42007		DDB, et al. (2001)
FKH2	YNL068C	sequence-specific DNA binding	GO:0043565		molecular function	high-throughput	IDA	SGD	39881		Zhu C, et al. (2009) PMID:19158363
FKH2	YNL068C	sequence-specific DNA binding	GO:0043565		molecular function	high-throughput	IDA	SGD	39849		Badis G, et al. (2008) PMID:19111667
FKH2	YNL068C	DNA replication origin binding	GO:0003688		molecular function	manually curated	IDA	SGD	41590		Knott SR, et al. (2012) PMID:22265405
IMP4	YNL075W	single-stranded telomeric DNA binding	GO:0043047		molecular function	manually curated	IDA	SGD	39336		Hsieh YC, et al. (2007) PMID:17803460
MET4	YNL103W	sequence-specific DNA binding	GO:0043565		molecular function	computational	IEA with IPR004827	InterPro	42007		DDB, et al. (2001)
SKO1	YNL167C	RNA polymerase II core promoter proximal region sequence-specific DNA binding	GO:0000978		molecular function	manually curated	IMP	SGD	40889		Pascual-Ahuir A, et al. (2001) PMID:11113177
SKO1	YNL167C	RNA polymerase II core promoter proximal region sequence-specific DNA binding	GO:0000978		molecular function	manually curated	IDA	SGD	40889		Proft M and Serrano R (1999) PMID:9858577
SKO1	YNL167C	RNA polymerase II core promoter proximal region sequence-specific DNA binding	GO:0000978		molecular function	manually curated	IDA	SGD	40889		Proft M and Struhl K (2002) PMID:12086627
SKO1	YNL167C	RNA polymerase II core promoter proximal region sequence-specific DNA binding	GO:0000978		molecular function	manually curated	IDA	SGD	40889		Pascual-Ahuir A, et al. (2001) PMID:11500510
SKO1	YNL167C	RNA polymerase II core promoter proximal region sequence-specific DNA binding	GO:0000978		molecular function	manually curated	IDA	SGD	40889		Pascual-Ahuir A, et al. (2001) PMID:11113177
SKO1	YNL167C	RNA polymerase II core promoter proximal region sequence-specific DNA binding	GO:0000978		molecular function	manually curated	IDA	SGD	40889		Nehlin JO, et al. (1992) PMID:1437546
SKO1	YNL167C	RNA polymerase II core promoter proximal region sequence-specific DNA binding	GO:0000978		molecular function	manually curated	IDA	SGD	40889		Vincent AC and Struhl K (1992) PMID:1448073
SKO1	YNL167C	sequence-specific DNA binding	GO:0043565		molecular function	computational	IEA with IPR004827	InterPro	42007		DDB, et al. (2001)
RAP1	YNL216W	sequence-specific DNA binding	GO:0043565		molecular function	high-throughput	IDA	SGD	39881		Zhu C, et al. (2009) PMID:19158363
RAP1	YNL216W	sequence-specific DNA binding	GO:0043565		molecular function	high-throughput	IDA	SGD	39849		Badis G, et al. (2008) PMID:19111667
RAP1	YNL216W	telomeric DNA binding	GO:0042162		molecular function	manually curated	IDA	SGD	39300		Sabourin M, et al. (2007) PMID:17656141
RAP1	YNL216W	telomeric DNA binding	GO:0042162		molecular function	manually curated	IDA	SGD	41031		Gilson E, et al. (1993) PMID:8510148
RAP1	YNL216W	core promoter proximal region sequence-specific DNA binding	GO:0000987		molecular function	manually curated	IDA	SGD	41031		De Sanctis V, et al. (2002) PMID:12051841
RAP1	YNL216W	core promoter proximal region sequence-specific DNA binding	GO:0000987		molecular function	manually curated	IDA	SGD	41940	has direct input ATF1	Fujiwara D, et al. (1999) PMID:10487921
ADE12	YNL220W	DNA replication origin binding	GO:0003688		molecular function	manually curated	IDA	SGD	39168		Gallert KC, et al. (1996) PMID:8706758
LAP3	YNL239W	RNA polymerase II core promoter proximal region sequence-specific DNA binding	GO:0000978		molecular function	manually curated	IDA	SGD	40717		Xu HE and Johnston SA (1994) PMID:8063738
RAD50	YNL250W	telomeric DNA binding	GO:0042162		molecular function	manually curated	IDA	SGD	38545		Takata H, et al. (2005) PMID:15721260
RAD50	YNL250W	single-stranded telomeric DNA binding	GO:0043047		molecular function	manually curated	IDA	SGD	39331		Ghosal G and Muniyappa K (2007) PMID:17698079
RAD50	YNL250W	double-stranded telomeric DNA binding	GO:0003691		molecular function	manually curated	IDA	SGD	39331		Ghosal G and Muniyappa K (2007) PMID:17698079
ORC5	YNL261W	DNA replication origin binding	GO:0003688		molecular function	manually curated	IDA	SGD	39318		Kawasaki Y, et al. (2006) PMID:16824194
RFA2	YNL312W	sequence-specific DNA binding	GO:0043565		molecular function	manually curated	IDA	SGD	39343		Singh KK and Samson L (1995) PMID:7761422
DAL82	YNL314W	sequence-specific DNA binding	GO:0043565		molecular function	manually curated	IDA	SGD	40896		Dorrington RA and Cooper TG (1993) PMID:8367295
DAL82	YNL314W	sequence-specific DNA binding	GO:0043565		molecular function	manually curated	IMP	SGD	40898		Scott S, et al. (2000) PMID:10702289
DAL82	YNL314W	sequence-specific DNA binding	GO:0043565		molecular function	high-throughput	IDA	SGD	39849		Badis G, et al. (2008) PMID:19111667
YNR063W	YNR063W	sequence-specific DNA binding	GO:0043565		molecular function	high-throughput	IDA	SGD	39849		Badis G, et al. (2008) PMID:19111667
YNR063W	YNR063W	sequence-specific DNA binding	GO:0043565		molecular function	high-throughput	IDA	SGD	39881		Zhu C, et al. (2009) PMID:19158363
YAP7	YOL028C	sequence-specific DNA binding	GO:0043565		molecular function	manually curated	IDA	SGD	40808		Fordyce PM, et al. (2010) PMID:20802496
YAP7	YOL028C	sequence-specific DNA binding	GO:0043565		molecular function	computational	IEA with IPR004827	InterPro	42007		DDB, et al. (2001)
HAL9	YOL089C	sequence-specific DNA binding	GO:0043565		molecular function	high-throughput	IDA	SGD	39881		Zhu C, et al. (2009) PMID:19158363
HAL9	YOL089C	sequence-specific DNA binding	GO:0043565		molecular function	high-throughput	IDA	SGD	39849		Badis G, et al. (2008) PMID:19111667
NDJ1	YOL104C	telomeric DNA binding	GO:0042162		molecular function	manually curated	TAS	SGD	37802		Trelles-Sticken E, et al. (2003) PMID:12734403
MSN1	YOL116W	sequence-specific DNA binding	GO:0043565		molecular function	manually curated	IDA	SGD	40892		Fordyce PM, et al. (2010) PMID:20802496
CIN5	YOR028C	sequence-specific DNA binding	GO:0043565		molecular function	manually curated	IDA	SGD	40771		Fernandes L, et al. (1997) PMID:9372930
CIN5	YOR028C	sequence-specific DNA binding	GO:0043565		molecular function	manually curated	IDA	SGD	40771		Fordyce PM, et al. (2010) PMID:20802496
CIN5	YOR028C	sequence-specific DNA binding	GO:0043565		molecular function	high-throughput	IDA	SGD	39849		Badis G, et al. (2008) PMID:19111667
CIN5	YOR028C	sequence-specific DNA binding	GO:0043565		molecular function	computational	IEA with IPR004827	InterPro	42007		DDB, et al. (2001)
DIA2	YOR080W	DNA replication origin binding	GO:0003688		molecular function	manually curated	IPI	SGD	38740		Koepp DM, et al. (2006) PMID:16421250
TFC7	YOR110W	RNA polymerase III type 1 promoter sequence-specific DNA binding	GO:0001002	contributes to	molecular function	manually curated	IDA	SGD	40913		Kassavetis GA, et al. (1990) PMID:2404611
TFC7	YOR110W	RNA polymerase III type 1 promoter sequence-specific DNA binding	GO:0001002	contributes to	molecular function	manually curated	IDA	SGD	40913		Braun BR, et al. (1989) PMID:2649882
TFC7	YOR110W	RNA polymerase III type 2 promoter sequence-specific DNA binding	GO:0001003	contributes to	molecular function	manually curated	IDA	SGD	40913		Kassavetis GA, et al. (1990) PMID:2404611
AZF1	YOR113W	RNA polymerase II core promoter proximal region sequence-specific DNA binding	GO:0000978		molecular function	manually curated	IMP	SGD	40962		Slattery MG, et al. (2006) PMID:16467472
AZF1	YOR113W	RNA polymerase II core promoter proximal region sequence-specific DNA binding	GO:0000978		molecular function	manually curated	IDA	SGD	40962		Slattery MG, et al. (2006) PMID:16467472
AZF1	YOR113W	RNA polymerase II core promoter proximal region sequence-specific DNA binding	GO:0000978		molecular function	manually curated	IDA	SGD	40962		Newcomb LL, et al. (2002) PMID:11839825
AZF1	YOR113W	sequence-specific DNA binding	GO:0043565		molecular function	high-throughput	IDA	SGD	39849		Badis G, et al. (2008) PMID:19111667
SFL1	YOR140W	sequence-specific DNA binding	GO:0043565		molecular function	high-throughput	IDA	SGD	39849		Zhu C, et al. (2009) PMID:19158363
SFL1	YOR140W	RNA polymerase II core promoter proximal region sequence-specific DNA binding	GO:0000978		molecular function	manually curated	IDA	SGD	40736		Conlan RS and Tzamarias D (2001) PMID:11399075
SFL1	YOR140W	RNA polymerase II core promoter proximal region sequence-specific DNA binding	GO:0000978		molecular function	manually curated	IDA	SGD	40736		Song W and Carlson M (1998) PMID:9755175
SFL1	YOR140W	RNA polymerase II core promoter proximal region sequence-specific DNA binding	GO:0000978		molecular function	manually curated	IDA	SGD	40736		Pan X and Heitman J (2002) PMID:12024012
SFL1	YOR140W	sequence-specific DNA binding	GO:0043565		molecular function	computational	IEA with IPR000232	InterPro	42007		DDB, et al. (2001)
YRR1	YOR162C	RNA polymerase II core promoter proximal region sequence-specific DNA binding	GO:0000978		molecular function	manually curated	IDA	SGD	40955		Le Crom S, et al. (2002) PMID:11909958
YRR1	YOR162C	sequence-specific DNA binding	GO:0043565		molecular function	high-throughput	IDA	SGD	39881		Zhu C, et al. (2009) PMID:19158363
YRR1	YOR162C	sequence-specific DNA binding	GO:0043565		molecular function	high-throughput	IDA	SGD	39849		Badis G, et al. (2008) PMID:19111667
YRM1	YOR172W	sequence-specific DNA binding	GO:0043565		molecular function	high-throughput	IDA	SGD	39881		Zhu C, et al. (2009) PMID:19158363
YRM1	YOR172W	sequence-specific DNA binding	GO:0043565		molecular function	high-throughput	IDA	SGD	39849		Badis G, et al. (2008) PMID:19111667
UAF30	YOR295W	RNA polymerase I upstream control element sequence-specific DNA binding	GO:0001165		molecular function	manually curated	IDA	SGD	40716		Merz K, et al. (2008) PMID:18451108
MBF1	YOR298C-A	sequence-specific DNA binding	GO:0043565		molecular function	computational	IEA with IPR001387	InterPro	42007		DDB, et al. (2001)
TEA1	YOR337W	sequence-specific DNA binding	GO:0043565		molecular function	high-throughput	IDA	SGD	39881		Zhu C, et al. (2009) PMID:19158363
TEA1	YOR337W	sequence-specific DNA binding	GO:0043565		molecular function	high-throughput	IDA	SGD	39849		Badis G, et al. (2008) PMID:19111667
TYE7	YOR344C	sequence-specific DNA binding	GO:0043565		molecular function	high-throughput	IDA	SGD	39881		Zhu C, et al. (2009) PMID:19158363
TYE7	YOR344C	sequence-specific DNA binding	GO:0043565		molecular function	high-throughput	IDA	SGD	39849		Badis G, et al. (2008) PMID:19111667
HAP5	YOR358W	RNA polymerase II core promoter proximal region sequence-specific DNA binding	GO:0000978	contributes to	molecular function	manually curated	IDA	SGD	40725		McNabb DS, et al. (1995) PMID:7828851
PIP2	YOR363C	RNA polymerase II core promoter proximal region sequence-specific DNA binding	GO:0000978	contributes to	molecular function	manually curated	IMP	SGD	41957	has direct input POT1, during cellular response to oleic acid, has direct input POX1	Rottensteiner H, et al. (1997) PMID:9288897
PIP2	YOR363C	RNA polymerase II core promoter proximal region sequence-specific DNA binding	GO:0000978	contributes to	molecular function	manually curated	IDA	SGD	40841	has direct input POT1, during cellular response to oleic acid, has direct input POX1	Rottensteiner H, et al. (1997) PMID:9288897
RDR1	YOR380W	sequence-specific DNA binding	GO:0043565		molecular function	high-throughput	IDA	SGD	39849		Badis G, et al. (2008) PMID:19111667
RDR1	YOR380W	sequence-specific DNA binding	GO:0043565		molecular function	high-throughput	IDA	SGD	39881		Zhu C, et al. (2009) PMID:19158363
TFC8	YPL007C	RNA polymerase III type 1 promoter sequence-specific DNA binding	GO:0001002	contributes to	molecular function	manually curated	IDA	SGD	40913		Kassavetis GA, et al. (1990) PMID:2404611
TFC8	YPL007C	RNA polymerase III type 1 promoter sequence-specific DNA binding	GO:0001002	contributes to	molecular function	manually curated	IDA	SGD	40913		Braun BR, et al. (1989) PMID:2649882
TFC8	YPL007C	RNA polymerase III type 2 promoter sequence-specific DNA binding	GO:0001003	contributes to	molecular function	manually curated	IDA	SGD	40913		Kassavetis GA, et al. (1990) PMID:2404611
ECM23	YPL021W	sequence-specific DNA binding	GO:0043565		molecular function	computational	IEA with IPR000679	InterPro	42007		DDB, et al. (2001)
ECM23	YPL021W	sequence-specific DNA binding	GO:0043565		molecular function	high-throughput	IDA	SGD	39849		Badis G, et al. (2008) PMID:19111667
MET31	YPL038W	core promoter proximal region sequence-specific DNA binding	GO:0000987		molecular function	manually curated	IDA	SGD	40746		Blaiseau PL, et al. (1997) PMID:9199298
MET31	YPL038W	sequence-specific DNA binding	GO:0043565		molecular function	high-throughput	IDA	SGD	39849		Badis G, et al. (2008) PMID:19111667
GCR1	YPL075W	RNA polymerase II core promoter proximal region sequence-specific DNA binding	GO:0000978		molecular function	manually curated	IDA	SGD	40714		Henry YA, et al. (1994) PMID:7808400
GCR1	YPL075W	RNA polymerase II core promoter proximal region sequence-specific DNA binding	GO:0000978		molecular function	manually curated	IDA	SGD	40714		Turkel S, et al. (1997) PMID:9271107
GCR1	YPL075W	RNA polymerase II core promoter proximal region sequence-specific DNA binding	GO:0000978		molecular function	manually curated	IDA	SGD	40714		Huie MA, et al. (1992) PMID:1588965
GCR1	YPL075W	RNA polymerase II core promoter proximal region sequence-specific DNA binding	GO:0000978		molecular function	manually curated	IDA	SGD	40714		Baker HV (1991) PMID:1946357
GCR1	YPL075W	RNA polymerase II core promoter proximal region sequence-specific DNA binding	GO:0000978		molecular function	manually curated	IDA	SGD	40714		Turkel S and Bisson LF (1999) PMID:10455229
GCR1	YPL075W	RNA polymerase II core promoter proximal region sequence-specific DNA binding	GO:0000978		molecular function	manually curated	IDA	SGD	40714		Turkel S, et al. (2003) PMID:12655409
GCR1	YPL075W	RNA polymerase II core promoter proximal region sequence-specific DNA binding	GO:0000978		molecular function	manually curated	IDA	SGD	40714		Uemura H, et al. (1997) PMID:9335590
GCR1	YPL075W	RNA polymerase II core promoter proximal region sequence-specific DNA binding	GO:0000978		molecular function	manually curated	IMP	SGD	40714		Huie MA, et al. (1992) PMID:1588965
RLM1	YPL089C	sequence-specific DNA binding	GO:0043565		molecular function	manually curated	IDA	SGD	40964		Dodou E and Treisman R (1997) PMID:9121433
TBF1	YPL128C	telomeric DNA binding	GO:0042162		molecular function	computational	IEA with IPR013867	InterPro	42007		DDB, et al. (2001)
TBF1	YPL128C	telomeric DNA binding	GO:0042162		molecular function	manually curated	IDA	SGD	40493		Preti M, et al. (2010) PMID:20513435
TBF1	YPL128C	RNA polymerase II core promoter proximal region sequence-specific DNA binding	GO:0000978		molecular function	manually curated	IDA	SGD	40805		Preti M, et al. (2010) PMID:20513435
TBF1	YPL128C	sequence-specific DNA binding	GO:0043565		molecular function	high-throughput	IDA	SGD	39881		Zhu C, et al. (2009) PMID:19158363
TBF1	YPL128C	sequence-specific DNA binding	GO:0043565		molecular function	high-throughput	IDA	SGD	39849		Badis G, et al. (2008) PMID:19111667
RDS2	YPL133C	sequence-specific DNA binding	GO:0043565		molecular function	high-throughput	IDA	SGD	39881		Zhu C, et al. (2009) PMID:19158363
RDS2	YPL133C	sequence-specific DNA binding	GO:0043565		molecular function	high-throughput	IDA	SGD	39849		Badis G, et al. (2008) PMID:19111667
RDS2	YPL133C	RNA polymerase II core promoter proximal region sequence-specific DNA binding	GO:0000978		molecular function	manually curated	IDA	SGD	40716		Soontorngun N, et al. (2007) PMID:17875938
RAD53	YPL153C	DNA replication origin binding	GO:0003688		molecular function	manually curated	IDA	SGD	38945		Dohrmann PR and Sclafani RA (2006) PMID:16816422
RAD53	YPL153C	DNA replication origin binding	GO:0003688		molecular function	computational	IEA with IPR016256	InterPro	42007		DDB, et al. (2001)
CUP9	YPL177C	RNA polymerase II core promoter proximal region sequence-specific DNA binding	GO:0000978		molecular function	manually curated	IDA	SGD	40737		Byrd C, et al. (1998) PMID:9427760
CUP9	YPL177C	sequence-specific DNA binding	GO:0043565		molecular function	high-throughput	IDA	SGD	39881		Zhu C, et al. (2009) PMID:19158363
CUP9	YPL177C	sequence-specific DNA binding	GO:0043565		molecular function	high-throughput	IDA	SGD	39849		Badis G, et al. (2008) PMID:19111667
AFT2	YPL202C	RNA polymerase II core promoter proximal region sequence-specific DNA binding	GO:0000978		molecular function	manually curated	IDA	SGD	40913		Courel M, et al. (2005) PMID:16024809
AFT2	YPL202C	sequence-specific DNA binding	GO:0043565		molecular function	high-throughput	IDA	SGD	39849		Badis G, et al. (2008) PMID:19111667
USV1	YPL230W	sequence-specific DNA binding	GO:0043565		molecular function	high-throughput	IDA	SGD	39881		Zhu C, et al. (2009) PMID:19158363
USV1	YPL230W	sequence-specific DNA binding	GO:0043565		molecular function	high-throughput	IDA	SGD	39849		Badis G, et al. (2008) PMID:19111667
GAL4	YPL248C	RNA polymerase II core promoter proximal region sequence-specific DNA binding	GO:0000978		molecular function	manually curated	IDA	SGD	40717		Giniger E, et al. (1985) PMID:3886158
GAL4	YPL248C	sequence-specific DNA binding	GO:0043565		molecular function	high-throughput	IDA	SGD	39849		Zhu C, et al. (2009) PMID:19158363
SUT2	YPR009W	sequence-specific DNA binding	GO:0043565		molecular function	high-throughput	IDA	SGD	39849		Zhu C, et al. (2009) PMID:19158363
CMR3	YPR013C	sequence-specific DNA binding	GO:0043565		molecular function	high-throughput	IDA	SGD	39881		Zhu C, et al. (2009) PMID:19158363
CMR3	YPR013C	sequence-specific DNA binding	GO:0043565		molecular function	high-throughput	IDA	SGD	39849		Badis G, et al. (2008) PMID:19111667
YPR015C	YPR015C	sequence-specific DNA binding	GO:0043565		molecular function	high-throughput	IDA	SGD	39849		Zhu C, et al. (2009) PMID:19158363
MCM4	YPR019W	DNA replication origin binding	GO:0003688		molecular function	manually curated	IDA	SGD	39308		Wilmes GM and Bell SP (2002) PMID:11756674
MCM4	YPR019W	DNA replication origin binding	GO:0003688		molecular function	manually curated	IDA	SGD	39318		Kawasaki Y, et al. (2006) PMID:16824194
YPR022C	YPR022C	sequence-specific DNA binding	GO:0043565		molecular function	high-throughput	IDA	SGD	39881		Badis G, et al. (2008) PMID:19111667
NHP6A	YPR052C	sequence-specific DNA binding	GO:0043565		molecular function	high-throughput	IDA	SGD	39849		Zhu C, et al. (2009) PMID:19158363
ROX1	YPR065W	sequence-specific DNA binding	GO:0043565		molecular function	manually curated	IDA	SGD	39309		Balasubramanian B, et al. (1993) PMID:8413209
ROX1	YPR065W	sequence-specific DNA binding	GO:0043565		molecular function	manually curated	IDA	SGD	40219		Deckert J, et al. (1999) PMID:10446242
ROX1	YPR065W	sequence-specific DNA binding	GO:0043565		molecular function	high-throughput	IDA	SGD	39849		Badis G, et al. (2008) PMID:19111667
ROX1	YPR065W	core promoter proximal region sequence-specific DNA binding	GO:0000987		molecular function	manually curated	IDA	SGD	41940	has direct input ATF1	Fujiwara D, et al. (1999) PMID:10487921
FHL1	YPR104C	sequence-specific DNA binding	GO:0043565		molecular function	high-throughput	IDA	SGD	39849		Badis G, et al. (2008) PMID:19111667
FHL1	YPR104C	sequence-specific DNA binding	GO:0043565		molecular function	high-throughput	IDA	SGD	39849		Zhu C, et al. (2009) PMID:19158363
FHL1	YPR104C	sequence-specific DNA binding	GO:0043565		molecular function	computational	IEA with IPR018122, IPR001766	InterPro	42007		DDB, et al. (2001)
ORC4	YPR162C	DNA replication origin binding	GO:0003688		molecular function	manually curated	IDA	SGD	39318		Kawasaki Y, et al. (2006) PMID:16824194
PZF1	YPR186C	RNA polymerase III type 1 promoter sequence-specific DNA binding	GO:0001002		molecular function	manually curated	IDA	SGD	40730		Wang CK and Weil PA (1989) PMID:2642897
YPR196W	YPR196W	sequence-specific DNA binding	GO:0043565		molecular function	high-throughput	IDA	SGD	39881		Zhu C, et al. (2009) PMID:19158363
YPR196W	YPR196W	sequence-specific DNA binding	GO:0043565		molecular function	high-throughput	IDA	SGD	39849		Badis G, et al. (2008) PMID:19111667
ARR1	YPR199C	RNA polymerase II core promoter proximal region sequence-specific DNA binding	GO:0000978		molecular function	manually curated	IDA	SGD	40890		Ilina Y, et al. (2008) PMID:18593383
ARR1	YPR199C	sequence-specific DNA binding	GO:0043565		molecular function	computational	IEA with IPR004827	InterPro	42007		DDB, et al. (2001)
