# Supplementary material for: High Throughput Analyses of Budding Yeast ARSs Reveal New DNA Elements Capable of Conferring Centromere-Independent Plasmid Propagation
Source: G3 (Bethesda). 2016 Feb 8;6(4):993–1012. doi: 10.1534/g3.116.027904 (PMC4825667; doi:10.1534/g3.116.027904)
Supplement: Supporting Information [file supp_g3.116.027904_TableS2.xlsx]

## Sheet: High frequency partitioners
GOID	GO_term	Cluster frequency	Background frequency	P-value	FDR	Expected FP	Gene(s) annotated to the term
90419	negative regulation of transcription involved in G2/M transition of mitotic cell cycle	2 out of 10 genes	2 out of 5680 background genes, 0.0%	0.00049	0	0	FKH1/YIL131C:FKH2/YNL068C
32298	positive regulation of DNA-dependent DNA replication initiation	2 out of 10 genes	4 out of 5680 background genes, 0.1%	0.00296	0	0	FKH1/YIL131C:FKH2/YNL068C
90282	positive regulation of transcription involved in G2/M transition of mitotic cell cycle	2 out of 10 genes	4 out of 5680 background genes, 0.1%	0.00296	0	0	FKH1/YIL131C:FKH2/YNL068C
2000221	negative regulation of pseudohyphal growth	3 out of 10 genes	8 out of 5680 background genes, 0.1%	3.87e-05	0	0	FKH1/YIL131C:FKH2/YNL068C:DIG1/YPL049C
30308	negative regulation of cell growth	3 out of 10 genes	8 out of 5680 background genes, 0.1%	3.87e-05	0	0	FKH1/YIL131C:FKH2/YNL068C:DIG1/YPL049C
70785	negative regulation of growth of unicellular organism as a thread of attached cells	3 out of 10 genes	11 out of 5680 background genes, 0.2%	0.00011	0	0	FKH1/YIL131C:FKH2/YNL068C:DIG1/YPL049C
1900429	negative regulation of filamentous growth of a population of unicellular organisms	3 out of 10 genes	12 out of 5680 background genes, 0.2%	0.00015	0	0	FKH1/YIL131C:FKH2/YNL068C:DIG1/YPL049C
45926	negative regulation of growth	3 out of 10 genes	13 out of 5680 background genes, 0.2%	0.0002	0	0	FKH1/YIL131C:FKH2/YNL068C:DIG1/YPL049C
60258	negative regulation of filamentous growth	3 out of 10 genes	13 out of 5680 background genes, 0.2%	0.0002	0	0	FKH1/YIL131C:FKH2/YNL068C:DIG1/YPL049C
2000220	regulation of pseudohyphal growth	3 out of 10 genes	20 out of 5680 background genes, 0.4%	0.00078	0	0	FKH1/YIL131C:FKH2/YNL068C:DIG1/YPL049C
1558	regulation of cell growth	3 out of 10 genes	32 out of 5680 background genes, 0.6%	0.00336	0	0	FKH1/YIL131C:FKH2/YNL068C:DIG1/YPL049C
70784	regulation of growth of unicellular organism as a thread of attached cells	3 out of 10 genes	33 out of 5680 background genes, 0.6%	0.00369	0	0.02	FKH1/YIL131C:FKH2/YNL068C:DIG1/YPL049C
1900428	regulation of filamentous growth of a population of unicellular organisms	3 out of 10 genes	38 out of 5680 background genes, 0.7%	0.00568	0	0.02	FKH1/YIL131C:FKH2/YNL068C:DIG1/YPL049C
10570	regulation of filamentous growth	3 out of 10 genes	40 out of 5680 background genes, 0.7%	0.00664	0	0.04	FKH1/YIL131C:FKH2/YNL068C:DIG1/YPL049C
6357	regulation of transcription from RNA polymerase II promoter	10 out of 10 genes	403 out of 5680 background genes, 7.1%	5.15e-10	0	0	SMP1/YBR182C:YAP6/YDR259C:SPT2/YER161C:STE12/YHR084W:FKH1/YIL131C:ABF1/YKL112W:FKH2/YNL068C:AZF1/YOR113W:DIG1/YPL049C:RLM1/YPL089C
6366	transcription from RNA polymerase II promoter	10 out of 10 genes	480 out of 5680 background genes, 8.5%	3.01e-09	0	0	SMP1/YBR182C:YAP6/YDR259C:SPT2/YER161C:STE12/YHR084W:FKH1/YIL131C:ABF1/YKL112W:FKH2/YNL068C:AZF1/YOR113W:DIG1/YPL049C:RLM1/YPL089C
1903506	regulation of nucleic acid-templated transcription	10 out of 10 genes	549 out of 5680 background genes, 9.7%	1.16e-08	0	0	SMP1/YBR182C:YAP6/YDR259C:SPT2/YER161C:STE12/YHR084W:FKH1/YIL131C:ABF1/YKL112W:FKH2/YNL068C:AZF1/YOR113W:DIG1/YPL049C:RLM1/YPL089C
2001141	regulation of RNA biosynthetic process	10 out of 10 genes	549 out of 5680 background genes, 9.7%	1.16e-08	0	0	SMP1/YBR182C:YAP6/YDR259C:SPT2/YER161C:STE12/YHR084W:FKH1/YIL131C:ABF1/YKL112W:FKH2/YNL068C:AZF1/YOR113W:DIG1/YPL049C:RLM1/YPL089C
6355	regulation of transcription, DNA-templated	10 out of 10 genes	549 out of 5680 background genes, 9.7%	1.16e-08	0	0	SMP1/YBR182C:YAP6/YDR259C:SPT2/YER161C:STE12/YHR084W:FKH1/YIL131C:ABF1/YKL112W:FKH2/YNL068C:AZF1/YOR113W:DIG1/YPL049C:RLM1/YPL089C
51252	regulation of RNA metabolic process	10 out of 10 genes	566 out of 5680 background genes, 10.0%	1.58e-08	0	0	SMP1/YBR182C:YAP6/YDR259C:SPT2/YER161C:STE12/YHR084W:FKH1/YIL131C:ABF1/YKL112W:FKH2/YNL068C:AZF1/YOR113W:DIG1/YPL049C:RLM1/YPL089C
19219	regulation of nucleobase-containing compound metabolic process	10 out of 10 genes	626 out of 5680 background genes, 11.0%	4.38e-08	0	0	SMP1/YBR182C:YAP6/YDR259C:SPT2/YER161C:STE12/YHR084W:FKH1/YIL131C:ABF1/YKL112W:FKH2/YNL068C:AZF1/YOR113W:DIG1/YPL049C:RLM1/YPL089C
51171	regulation of nitrogen compound metabolic process	10 out of 10 genes	640 out of 5680 background genes, 11.3%	5.48e-08	0	0	SMP1/YBR182C:YAP6/YDR259C:SPT2/YER161C:STE12/YHR084W:FKH1/YIL131C:ABF1/YKL112W:FKH2/YNL068C:AZF1/YOR113W:DIG1/YPL049C:RLM1/YPL089C
10468	regulation of gene expression	10 out of 10 genes	664 out of 5680 background genes, 11.7%	7.94e-08	0	0	SMP1/YBR182C:YAP6/YDR259C:SPT2/YER161C:STE12/YHR084W:FKH1/YIL131C:ABF1/YKL112W:FKH2/YNL068C:AZF1/YOR113W:DIG1/YPL049C:RLM1/YPL089C
6351	transcription, DNA-templated	10 out of 10 genes	670 out of 5680 background genes, 11.8%	8.69e-08	0	0	SMP1/YBR182C:YAP6/YDR259C:SPT2/YER161C:STE12/YHR084W:FKH1/YIL131C:ABF1/YKL112W:FKH2/YNL068C:AZF1/YOR113W:DIG1/YPL049C:RLM1/YPL089C
97659	nucleic acid-templated transcription	10 out of 10 genes	670 out of 5680 background genes, 11.8%	8.69e-08	0	0	SMP1/YBR182C:YAP6/YDR259C:SPT2/YER161C:STE12/YHR084W:FKH1/YIL131C:ABF1/YKL112W:FKH2/YNL068C:AZF1/YOR113W:DIG1/YPL049C:RLM1/YPL089C
2000112	regulation of cellular macromolecule biosynthetic process	10 out of 10 genes	672 out of 5680 background genes, 11.8%	8.96e-08	0	0	SMP1/YBR182C:YAP6/YDR259C:SPT2/YER161C:STE12/YHR084W:FKH1/YIL131C:ABF1/YKL112W:FKH2/YNL068C:AZF1/YOR113W:DIG1/YPL049C:RLM1/YPL089C
32774	RNA biosynthetic process	10 out of 10 genes	672 out of 5680 background genes, 11.8%	8.96e-08	0	0	SMP1/YBR182C:YAP6/YDR259C:SPT2/YER161C:STE12/YHR084W:FKH1/YIL131C:ABF1/YKL112W:FKH2/YNL068C:AZF1/YOR113W:DIG1/YPL049C:RLM1/YPL089C
10556	regulation of macromolecule biosynthetic process	10 out of 10 genes	677 out of 5680 background genes, 11.9%	9.65e-08	0	0	SMP1/YBR182C:YAP6/YDR259C:SPT2/YER161C:STE12/YHR084W:FKH1/YIL131C:ABF1/YKL112W:FKH2/YNL068C:AZF1/YOR113W:DIG1/YPL049C:RLM1/YPL089C
31326	regulation of cellular biosynthetic process	10 out of 10 genes	705 out of 5680 background genes, 12.4%	1.45e-07	0	0	SMP1/YBR182C:YAP6/YDR259C:SPT2/YER161C:STE12/YHR084W:FKH1/YIL131C:ABF1/YKL112W:FKH2/YNL068C:AZF1/YOR113W:DIG1/YPL049C:RLM1/YPL089C
9889	regulation of biosynthetic process	10 out of 10 genes	706 out of 5680 background genes, 12.4%	1.47e-07	0	0	SMP1/YBR182C:YAP6/YDR259C:SPT2/YER161C:STE12/YHR084W:FKH1/YIL131C:ABF1/YKL112W:FKH2/YNL068C:AZF1/YOR113W:DIG1/YPL049C:RLM1/YPL089C
34654	nucleobase-containing compound biosynthetic process	10 out of 10 genes	785 out of 5680 background genes, 13.8%	4.28e-07	0	0	SMP1/YBR182C:YAP6/YDR259C:SPT2/YER161C:STE12/YHR084W:FKH1/YIL131C:ABF1/YKL112W:FKH2/YNL068C:AZF1/YOR113W:DIG1/YPL049C:RLM1/YPL089C
19438	aromatic compound biosynthetic process	10 out of 10 genes	846 out of 5680 background genes, 14.9%	9.08e-07	0	0	SMP1/YBR182C:YAP6/YDR259C:SPT2/YER161C:STE12/YHR084W:FKH1/YIL131C:ABF1/YKL112W:FKH2/YNL068C:AZF1/YOR113W:DIG1/YPL049C:RLM1/YPL089C
60255	regulation of macromolecule metabolic process	10 out of 10 genes	861 out of 5680 background genes, 15.2%	1.08e-06	0	0	SMP1/YBR182C:YAP6/YDR259C:SPT2/YER161C:STE12/YHR084W:FKH1/YIL131C:ABF1/YKL112W:FKH2/YNL068C:AZF1/YOR113W:DIG1/YPL049C:RLM1/YPL089C
18130	heterocycle biosynthetic process	10 out of 10 genes	867 out of 5680 background genes, 15.3%	1.16e-06	0	0	SMP1/YBR182C:YAP6/YDR259C:SPT2/YER161C:STE12/YHR084W:FKH1/YIL131C:ABF1/YKL112W:FKH2/YNL068C:AZF1/YOR113W:DIG1/YPL049C:RLM1/YPL089C
80090	regulation of primary metabolic process	10 out of 10 genes	874 out of 5680 background genes, 15.4%	1.26e-06	0	0	SMP1/YBR182C:YAP6/YDR259C:SPT2/YER161C:STE12/YHR084W:FKH1/YIL131C:ABF1/YKL112W:FKH2/YNL068C:AZF1/YOR113W:DIG1/YPL049C:RLM1/YPL089C
44271	cellular nitrogen compound biosynthetic process	10 out of 10 genes	877 out of 5680 background genes, 15.4%	1.3e-06	0	0	SMP1/YBR182C:YAP6/YDR259C:SPT2/YER161C:STE12/YHR084W:FKH1/YIL131C:ABF1/YKL112W:FKH2/YNL068C:AZF1/YOR113W:DIG1/YPL049C:RLM1/YPL089C
31323	regulation of cellular metabolic process	10 out of 10 genes	893 out of 5680 background genes, 15.7%	1.56e-06	0	0	SMP1/YBR182C:YAP6/YDR259C:SPT2/YER161C:STE12/YHR084W:FKH1/YIL131C:ABF1/YKL112W:FKH2/YNL068C:AZF1/YOR113W:DIG1/YPL049C:RLM1/YPL089C
1901362	organic cyclic compound biosynthetic process	10 out of 10 genes	903 out of 5680 background genes, 15.9%	1.75e-06	0	0	SMP1/YBR182C:YAP6/YDR259C:SPT2/YER161C:STE12/YHR084W:FKH1/YIL131C:ABF1/YKL112W:FKH2/YNL068C:AZF1/YOR113W:DIG1/YPL049C:RLM1/YPL089C
19222	regulation of metabolic process	10 out of 10 genes	951 out of 5680 background genes, 16.7%	2.94e-06	0	0	SMP1/YBR182C:YAP6/YDR259C:SPT2/YER161C:STE12/YHR084W:FKH1/YIL131C:ABF1/YKL112W:FKH2/YNL068C:AZF1/YOR113W:DIG1/YPL049C:RLM1/YPL089C
50794	regulation of cellular process	10 out of 10 genes	1245 out of 5680 background genes, 21.9%	4.4e-05	0	0	SMP1/YBR182C:YAP6/YDR259C:SPT2/YER161C:STE12/YHR084W:FKH1/YIL131C:ABF1/YKL112W:FKH2/YNL068C:AZF1/YOR113W:DIG1/YPL049C:RLM1/YPL089C
50789	regulation of biological process	10 out of 10 genes	1303 out of 5680 background genes, 22.9%	6.95e-05	0	0	SMP1/YBR182C:YAP6/YDR259C:SPT2/YER161C:STE12/YHR084W:FKH1/YIL131C:ABF1/YKL112W:FKH2/YNL068C:AZF1/YOR113W:DIG1/YPL049C:RLM1/YPL089C
16070	RNA metabolic process	10 out of 10 genes	1318 out of 5680 background genes, 23.2%	7.8e-05	0	0	SMP1/YBR182C:YAP6/YDR259C:SPT2/YER161C:STE12/YHR084W:FKH1/YIL131C:ABF1/YKL112W:FKH2/YNL068C:AZF1/YOR113W:DIG1/YPL049C:RLM1/YPL089C
65007	biological regulation	10 out of 10 genes	1517 out of 5680 background genes, 26.7%	0.00032	0	0	SMP1/YBR182C:YAP6/YDR259C:SPT2/YER161C:STE12/YHR084W:FKH1/YIL131C:ABF1/YKL112W:FKH2/YNL068C:AZF1/YOR113W:DIG1/YPL049C:RLM1/YPL089C
90304	nucleic acid metabolic process	10 out of 10 genes	1570 out of 5680 background genes, 27.6%	0.00045	0	0	SMP1/YBR182C:YAP6/YDR259C:SPT2/YER161C:STE12/YHR084W:FKH1/YIL131C:ABF1/YKL112W:FKH2/YNL068C:AZF1/YOR113W:DIG1/YPL049C:RLM1/YPL089C
34645	cellular macromolecule biosynthetic process	10 out of 10 genes	1624 out of 5680 background genes, 28.6%	0.00063	0	0	SMP1/YBR182C:YAP6/YDR259C:SPT2/YER161C:STE12/YHR084W:FKH1/YIL131C:ABF1/YKL112W:FKH2/YNL068C:AZF1/YOR113W:DIG1/YPL049C:RLM1/YPL089C
9059	macromolecule biosynthetic process	10 out of 10 genes	1631 out of 5680 background genes, 28.7%	0.00066	0	0	SMP1/YBR182C:YAP6/YDR259C:SPT2/YER161C:STE12/YHR084W:FKH1/YIL131C:ABF1/YKL112W:FKH2/YNL068C:AZF1/YOR113W:DIG1/YPL049C:RLM1/YPL089C
6139	nucleobase-containing compound metabolic process	10 out of 10 genes	1768 out of 5680 background genes, 31.1%	0.00148	0	0	SMP1/YBR182C:YAP6/YDR259C:SPT2/YER161C:STE12/YHR084W:FKH1/YIL131C:ABF1/YKL112W:FKH2/YNL068C:AZF1/YOR113W:DIG1/YPL049C:RLM1/YPL089C
6725	cellular aromatic compound metabolic process	10 out of 10 genes	1837 out of 5680 background genes, 32.3%	0.00218	0	0	SMP1/YBR182C:YAP6/YDR259C:SPT2/YER161C:STE12/YHR084W:FKH1/YIL131C:ABF1/YKL112W:FKH2/YNL068C:AZF1/YOR113W:DIG1/YPL049C:RLM1/YPL089C
46483	heterocycle metabolic process	10 out of 10 genes	1857 out of 5680 background genes, 32.7%	0.00243	0	0	SMP1/YBR182C:YAP6/YDR259C:SPT2/YER161C:STE12/YHR084W:FKH1/YIL131C:ABF1/YKL112W:FKH2/YNL068C:AZF1/YOR113W:DIG1/YPL049C:RLM1/YPL089C
1901360	organic cyclic compound metabolic process	10 out of 10 genes	1911 out of 5680 background genes, 33.6%	0.00324	0	0	SMP1/YBR182C:YAP6/YDR259C:SPT2/YER161C:STE12/YHR084W:FKH1/YIL131C:ABF1/YKL112W:FKH2/YNL068C:AZF1/YOR113W:DIG1/YPL049C:RLM1/YPL089C
10467	gene expression	10 out of 10 genes	1925 out of 5680 background genes, 33.9%	0.00348	0	0	SMP1/YBR182C:YAP6/YDR259C:SPT2/YER161C:STE12/YHR084W:FKH1/YIL131C:ABF1/YKL112W:FKH2/YNL068C:AZF1/YOR113W:DIG1/YPL049C:RLM1/YPL089C
34641	cellular nitrogen compound metabolic process	10 out of 10 genes	1932 out of 5680 background genes, 34.0%	0.00361	0	0	SMP1/YBR182C:YAP6/YDR259C:SPT2/YER161C:STE12/YHR084W:FKH1/YIL131C:ABF1/YKL112W:FKH2/YNL068C:AZF1/YOR113W:DIG1/YPL049C:RLM1/YPL089C
44249	cellular biosynthetic process	10 out of 10 genes	2055 out of 5680 background genes, 36.2%	0.00671	0	0.04	SMP1/YBR182C:YAP6/YDR259C:SPT2/YER161C:STE12/YHR084W:FKH1/YIL131C:ABF1/YKL112W:FKH2/YNL068C:AZF1/YOR113W:DIG1/YPL049C:RLM1/YPL089C
6807	nitrogen compound metabolic process	10 out of 10 genes	2087 out of 5680 background genes, 36.7%	0.00783	0	0.04	SMP1/YBR182C:YAP6/YDR259C:SPT2/YER161C:STE12/YHR084W:FKH1/YIL131C:ABF1/YKL112W:FKH2/YNL068C:AZF1/YOR113W:DIG1/YPL049C:RLM1/YPL089C
1901576	organic substance biosynthetic process	10 out of 10 genes	2095 out of 5680 background genes, 36.9%	0.00814	0	0.04	SMP1/YBR182C:YAP6/YDR259C:SPT2/YER161C:STE12/YHR084W:FKH1/YIL131C:ABF1/YKL112W:FKH2/YNL068C:AZF1/YOR113W:DIG1/YPL049C:RLM1/YPL089C
9058	biosynthetic process	10 out of 10 genes	2125 out of 5680 background genes, 37.4%	0.00938	0	0.04	SMP1/YBR182C:YAP6/YDR259C:SPT2/YER161C:STE12/YHR084W:FKH1/YIL131C:ABF1/YKL112W:FKH2/YNL068C:AZF1/YOR113W:DIG1/YPL049C:RLM1/YPL089C
45944	positive regulation of transcription from RNA polymerase II promoter	7 out of 10 genes	255 out of 5680 background genes, 4.5%	6.41e-06	0	0	SMP1/YBR182C:YAP6/YDR259C:STE12/YHR084W:FKH1/YIL131C:ABF1/YKL112W:FKH2/YNL068C:RLM1/YPL089C
1902680	positive regulation of RNA biosynthetic process	7 out of 10 genes	294 out of 5680 background genes, 5.2%	1.72e-05	0	0	SMP1/YBR182C:YAP6/YDR259C:STE12/YHR084W:FKH1/YIL131C:ABF1/YKL112W:FKH2/YNL068C:RLM1/YPL089C
1903508	positive regulation of nucleic acid-templated transcription	7 out of 10 genes	294 out of 5680 background genes, 5.2%	1.72e-05	0	0	SMP1/YBR182C:YAP6/YDR259C:STE12/YHR084W:FKH1/YIL131C:ABF1/YKL112W:FKH2/YNL068C:RLM1/YPL089C
45893	positive regulation of transcription, DNA-templated	7 out of 10 genes	294 out of 5680 background genes, 5.2%	1.72e-05	0	0	SMP1/YBR182C:YAP6/YDR259C:STE12/YHR084W:FKH1/YIL131C:ABF1/YKL112W:FKH2/YNL068C:RLM1/YPL089C
51254	positive regulation of RNA metabolic process	7 out of 10 genes	303 out of 5680 background genes, 5.3%	2.12e-05	0	0	SMP1/YBR182C:YAP6/YDR259C:STE12/YHR084W:FKH1/YIL131C:ABF1/YKL112W:FKH2/YNL068C:RLM1/YPL089C
45935	positive regulation of nucleobase-containing compound metabolic process	7 out of 10 genes	325 out of 5680 background genes, 5.7%	3.44e-05	0	0	SMP1/YBR182C:YAP6/YDR259C:STE12/YHR084W:FKH1/YIL131C:ABF1/YKL112W:FKH2/YNL068C:RLM1/YPL089C
51173	positive regulation of nitrogen compound metabolic process	7 out of 10 genes	328 out of 5680 background genes, 5.8%	3.67e-05	0	0	SMP1/YBR182C:YAP6/YDR259C:STE12/YHR084W:FKH1/YIL131C:ABF1/YKL112W:FKH2/YNL068C:RLM1/YPL089C
10628	positive regulation of gene expression	7 out of 10 genes	333 out of 5680 background genes, 5.9%	4.08e-05	0	0	SMP1/YBR182C:YAP6/YDR259C:STE12/YHR084W:FKH1/YIL131C:ABF1/YKL112W:FKH2/YNL068C:RLM1/YPL089C
10557	positive regulation of macromolecule biosynthetic process	7 out of 10 genes	335 out of 5680 background genes, 5.9%	4.25e-05	0	0	SMP1/YBR182C:YAP6/YDR259C:STE12/YHR084W:FKH1/YIL131C:ABF1/YKL112W:FKH2/YNL068C:RLM1/YPL089C
31328	positive regulation of cellular biosynthetic process	7 out of 10 genes	346 out of 5680 background genes, 6.1%	5.31e-05	0	0	SMP1/YBR182C:YAP6/YDR259C:STE12/YHR084W:FKH1/YIL131C:ABF1/YKL112W:FKH2/YNL068C:RLM1/YPL089C
9891	positive regulation of biosynthetic process	7 out of 10 genes	346 out of 5680 background genes, 6.1%	5.31e-05	0	0	SMP1/YBR182C:YAP6/YDR259C:STE12/YHR084W:FKH1/YIL131C:ABF1/YKL112W:FKH2/YNL068C:RLM1/YPL089C
10604	positive regulation of macromolecule metabolic process	7 out of 10 genes	404 out of 5680 background genes, 7.1%	0.00015	0	0	SMP1/YBR182C:YAP6/YDR259C:STE12/YHR084W:FKH1/YIL131C:ABF1/YKL112W:FKH2/YNL068C:RLM1/YPL089C
31325	positive regulation of cellular metabolic process	7 out of 10 genes	421 out of 5680 background genes, 7.4%	0.0002	0	0	SMP1/YBR182C:YAP6/YDR259C:STE12/YHR084W:FKH1/YIL131C:ABF1/YKL112W:FKH2/YNL068C:RLM1/YPL089C
9893	positive regulation of metabolic process	7 out of 10 genes	450 out of 5680 background genes, 7.9%	0.00032	0	0	SMP1/YBR182C:YAP6/YDR259C:STE12/YHR084W:FKH1/YIL131C:ABF1/YKL112W:FKH2/YNL068C:RLM1/YPL089C
48522	positive regulation of cellular process	7 out of 10 genes	503 out of 5680 background genes, 8.9%	0.00069	0	0	SMP1/YBR182C:YAP6/YDR259C:STE12/YHR084W:FKH1/YIL131C:ABF1/YKL112W:FKH2/YNL068C:RLM1/YPL089C
7124	pseudohyphal growth	4 out of 10 genes	76 out of 5680 background genes, 1.3%	0.00104	0	0	STE12/YHR084W:FKH1/YIL131C:FKH2/YNL068C:DIG1/YPL049C
16049	cell growth	4 out of 10 genes	90 out of 5680 background genes, 1.6%	0.00204	0	0	STE12/YHR084W:FKH1/YIL131C:FKH2/YNL068C:DIG1/YPL049C
70783	growth of unicellular organism as a thread of attached cells	4 out of 10 genes	106 out of 5680 background genes, 1.9%	0.00391	0	0.02	STE12/YHR084W:FKH1/YIL131C:FKH2/YNL068C:DIG1/YPL049C
44182	filamentous growth of a population of unicellular organisms	4 out of 10 genes	110 out of 5680 background genes, 1.9%	0.00453	0	0.02	STE12/YHR084W:FKH1/YIL131C:FKH2/YNL068C:DIG1/YPL049C
30447	filamentous growth	4 out of 10 genes	126 out of 5680 background genes, 2.2%	0.00774	0	0.04	STE12/YHR084W:FKH1/YIL131C:FKH2/YNL068C:DIG1/YPL049C
122	negative regulation of transcription from RNA polymerase II promoter	7 out of 10 genes	140 out of 5680 background genes, 2.5%	9.5e-08	0	0	YAP6/YDR259C:SPT2/YER161C:STE12/YHR084W:FKH1/YIL131C:ABF1/YKL112W:FKH2/YNL068C:DIG1/YPL049C
1902679	negative regulation of RNA biosynthetic process	7 out of 10 genes	265 out of 5680 background genes, 4.7%	8.38e-06	0	0	YAP6/YDR259C:SPT2/YER161C:STE12/YHR084W:FKH1/YIL131C:ABF1/YKL112W:FKH2/YNL068C:DIG1/YPL049C
1903507	negative regulation of nucleic acid-templated transcription	7 out of 10 genes	265 out of 5680 background genes, 4.7%	8.38e-06	0	0	YAP6/YDR259C:SPT2/YER161C:STE12/YHR084W:FKH1/YIL131C:ABF1/YKL112W:FKH2/YNL068C:DIG1/YPL049C
45892	negative regulation of transcription, DNA-templated	7 out of 10 genes	265 out of 5680 background genes, 4.7%	8.38e-06	0	0	YAP6/YDR259C:SPT2/YER161C:STE12/YHR084W:FKH1/YIL131C:ABF1/YKL112W:FKH2/YNL068C:DIG1/YPL049C
51253	negative regulation of RNA metabolic process	7 out of 10 genes	267 out of 5680 background genes, 4.7%	8.83e-06	0	0	YAP6/YDR259C:SPT2/YER161C:STE12/YHR084W:FKH1/YIL131C:ABF1/YKL112W:FKH2/YNL068C:DIG1/YPL049C
10629	negative regulation of gene expression	7 out of 10 genes	288 out of 5680 background genes, 5.1%	1.49e-05	0	0	YAP6/YDR259C:SPT2/YER161C:STE12/YHR084W:FKH1/YIL131C:ABF1/YKL112W:FKH2/YNL068C:DIG1/YPL049C
10558	negative regulation of macromolecule biosynthetic process	7 out of 10 genes	296 out of 5680 background genes, 5.2%	1.8e-05	0	0	YAP6/YDR259C:SPT2/YER161C:STE12/YHR084W:FKH1/YIL131C:ABF1/YKL112W:FKH2/YNL068C:DIG1/YPL049C
2000113	negative regulation of cellular macromolecule biosynthetic process	7 out of 10 genes	296 out of 5680 background genes, 5.2%	1.8e-05	0	0	YAP6/YDR259C:SPT2/YER161C:STE12/YHR084W:FKH1/YIL131C:ABF1/YKL112W:FKH2/YNL068C:DIG1/YPL049C
45934	negative regulation of nucleobase-containing compound metabolic process	7 out of 10 genes	296 out of 5680 background genes, 5.2%	1.8e-05	0	0	YAP6/YDR259C:SPT2/YER161C:STE12/YHR084W:FKH1/YIL131C:ABF1/YKL112W:FKH2/YNL068C:DIG1/YPL049C
51172	negative regulation of nitrogen compound metabolic process	7 out of 10 genes	301 out of 5680 background genes, 5.3%	2.02e-05	0	0	YAP6/YDR259C:SPT2/YER161C:STE12/YHR084W:FKH1/YIL131C:ABF1/YKL112W:FKH2/YNL068C:DIG1/YPL049C
31327	negative regulation of cellular biosynthetic process	7 out of 10 genes	317 out of 5680 background genes, 5.6%	2.9e-05	0	0	YAP6/YDR259C:SPT2/YER161C:STE12/YHR084W:FKH1/YIL131C:ABF1/YKL112W:FKH2/YNL068C:DIG1/YPL049C
9890	negative regulation of biosynthetic process	7 out of 10 genes	317 out of 5680 background genes, 5.6%	2.9e-05	0	0	YAP6/YDR259C:SPT2/YER161C:STE12/YHR084W:FKH1/YIL131C:ABF1/YKL112W:FKH2/YNL068C:DIG1/YPL049C
10605	negative regulation of macromolecule metabolic process	7 out of 10 genes	388 out of 5680 background genes, 6.8%	0.00012	0	0	YAP6/YDR259C:SPT2/YER161C:STE12/YHR084W:FKH1/YIL131C:ABF1/YKL112W:FKH2/YNL068C:DIG1/YPL049C
31324	negative regulation of cellular metabolic process	7 out of 10 genes	415 out of 5680 background genes, 7.3%	0.00019	0	0	YAP6/YDR259C:SPT2/YER161C:STE12/YHR084W:FKH1/YIL131C:ABF1/YKL112W:FKH2/YNL068C:DIG1/YPL049C
9892	negative regulation of metabolic process	7 out of 10 genes	428 out of 5680 background genes, 7.5%	0.00023	0	0	YAP6/YDR259C:SPT2/YER161C:STE12/YHR084W:FKH1/YIL131C:ABF1/YKL112W:FKH2/YNL068C:DIG1/YPL049C
48523	negative regulation of cellular process	7 out of 10 genes	505 out of 5680 background genes, 8.9%	0.00071	0	0	YAP6/YDR259C:SPT2/YER161C:STE12/YHR084W:FKH1/YIL131C:ABF1/YKL112W:FKH2/YNL068C:DIG1/YPL049C
48519	negative regulation of biological process	7 out of 10 genes	530 out of 5680 background genes, 9.3%	0.00098	0	0	YAP6/YDR259C:SPT2/YER161C:STE12/YHR084W:FKH1/YIL131C:ABF1/YKL112W:FKH2/YNL068C:DIG1/YPL049C

## Sheet: All partitioners
GOID	GO_term	Cluster frequency	Background frequency	P-value	FDR	Expected FP	Gene(s) annotated to the term
6357	regulation of transcription from RNA polymerase II promoter	69 out of 72 genes	403 out of 5680 background genes, 7.1%	3.81e-75	0	0	HAP3/YBL021C:REB1/YBR049C:TEC1/YBR083W:SMP1/YBR182C:MATALPHA2/YCR039C:PHO2/YDL106C:NRG1/YDR043C:INO2/YDR123C:SWI5/YDR146C:MET32/YDR253C:YAP6/YDR259C:SUM1/YDR310C:CAD1/YDR423C:YHP1/YDR451C:STP1/YDR463W:GCN4/YEL009C:GLN3/YER040W:SWI4/YER111C:SPT2/YER161C:GAT1/YFL021W:HAC1/YFL031W:MIG1/YGL035C:AFT1/YGL071W:HSF1/YGL073W:GTS1/YGL181W:HAP2/YGL237C:RME1/YGR044C:YAP3/YHL009C:RIM101/YHL027W:STE12/YHR084W:…
6366	transcription from RNA polymerase II promoter	70 out of 72 genes	480 out of 5680 background genes, 8.5%	6.1e-72	0	0	HAP3/YBL021C:REB1/YBR049C:TEC1/YBR083W:SMP1/YBR182C:MATALPHA2/YCR039C:PHO2/YDL106C:NRG1/YDR043C:INO2/YDR123C:SWI5/YDR146C:MET32/YDR253C:YAP6/YDR259C:SUM1/YDR310C:CAD1/YDR423C:YHP1/YDR451C:STP1/YDR463W:GCN4/YEL009C:GLN3/YER040W:SWI4/YER111C:SPT2/YER161C:GAT1/YFL021W:HAC1/YFL031W:MIG1/YGL035C:AFT1/YGL071W:HSF1/YGL073W:GTS1/YGL181W:HAP2/YGL237C:RME1/YGR044C:YAP3/YHL009C:RIM101/YHL027W:STE12/YHR084W:…
6351	transcription, DNA-templated	72 out of 72 genes	670 out of 5680 background genes, 11.8%	2.06e-66	0	0	HAP3/YBL021C:REB1/YBR049C:TEC1/YBR083W:SMP1/YBR182C:MATALPHA2/YCR039C:PHO2/YDL106C:NRG1/YDR043C:INO2/YDR123C:SWI5/YDR146C:MET32/YDR253C:YAP6/YDR259C:SUM1/YDR310C:CAD1/YDR423C:YHP1/YDR451C:STP1/YDR463W:GCN4/YEL009C:GLN3/YER040W:SWI4/YER111C:SPT2/YER161C:GAT1/YFL021W:HAC1/YFL031W:MIG1/YGL035C:AFT1/YGL071W:HSF1/YGL073W:GTS1/YGL181W:HAP2/YGL237C:RME1/YGR044C:YAP3/YHL009C:RIM101/YHL027W:STE12/YHR084W:…
97659	nucleic acid-templated transcription	72 out of 72 genes	670 out of 5680 background genes, 11.8%	2.06e-66	0	0	HAP3/YBL021C:REB1/YBR049C:TEC1/YBR083W:SMP1/YBR182C:MATALPHA2/YCR039C:PHO2/YDL106C:NRG1/YDR043C:INO2/YDR123C:SWI5/YDR146C:MET32/YDR253C:YAP6/YDR259C:SUM1/YDR310C:CAD1/YDR423C:YHP1/YDR451C:STP1/YDR463W:GCN4/YEL009C:GLN3/YER040W:SWI4/YER111C:SPT2/YER161C:GAT1/YFL021W:HAC1/YFL031W:MIG1/YGL035C:AFT1/YGL071W:HSF1/YGL073W:GTS1/YGL181W:HAP2/YGL237C:RME1/YGR044C:YAP3/YHL009C:RIM101/YHL027W:STE12/YHR084W:…
32774	RNA biosynthetic process	72 out of 72 genes	672 out of 5680 background genes, 11.8%	2.59e-66	0	0	HAP3/YBL021C:REB1/YBR049C:TEC1/YBR083W:SMP1/YBR182C:MATALPHA2/YCR039C:PHO2/YDL106C:NRG1/YDR043C:INO2/YDR123C:SWI5/YDR146C:MET32/YDR253C:YAP6/YDR259C:SUM1/YDR310C:CAD1/YDR423C:YHP1/YDR451C:STP1/YDR463W:GCN4/YEL009C:GLN3/YER040W:SWI4/YER111C:SPT2/YER161C:GAT1/YFL021W:HAC1/YFL031W:MIG1/YGL035C:AFT1/YGL071W:HSF1/YGL073W:GTS1/YGL181W:HAP2/YGL237C:RME1/YGR044C:YAP3/YHL009C:RIM101/YHL027W:STE12/YHR084W:…
1903506	regulation of nucleic acid-templated transcription	69 out of 72 genes	549 out of 5680 background genes, 9.7%	3.6e-65	0	0	HAP3/YBL021C:REB1/YBR049C:TEC1/YBR083W:SMP1/YBR182C:MATALPHA2/YCR039C:PHO2/YDL106C:NRG1/YDR043C:INO2/YDR123C:SWI5/YDR146C:MET32/YDR253C:YAP6/YDR259C:SUM1/YDR310C:CAD1/YDR423C:YHP1/YDR451C:STP1/YDR463W:GCN4/YEL009C:GLN3/YER040W:SWI4/YER111C:SPT2/YER161C:GAT1/YFL021W:HAC1/YFL031W:MIG1/YGL035C:AFT1/YGL071W:HSF1/YGL073W:GTS1/YGL181W:HAP2/YGL237C:RME1/YGR044C:YAP3/YHL009C:RIM101/YHL027W:STE12/YHR084W:…
2001141	regulation of RNA biosynthetic process	69 out of 72 genes	549 out of 5680 background genes, 9.7%	3.6e-65	0	0	HAP3/YBL021C:REB1/YBR049C:TEC1/YBR083W:SMP1/YBR182C:MATALPHA2/YCR039C:PHO2/YDL106C:NRG1/YDR043C:INO2/YDR123C:SWI5/YDR146C:MET32/YDR253C:YAP6/YDR259C:SUM1/YDR310C:CAD1/YDR423C:YHP1/YDR451C:STP1/YDR463W:GCN4/YEL009C:GLN3/YER040W:SWI4/YER111C:SPT2/YER161C:GAT1/YFL021W:HAC1/YFL031W:MIG1/YGL035C:AFT1/YGL071W:HSF1/YGL073W:GTS1/YGL181W:HAP2/YGL237C:RME1/YGR044C:YAP3/YHL009C:RIM101/YHL027W:STE12/YHR084W:…
6355	regulation of transcription, DNA-templated	69 out of 72 genes	549 out of 5680 background genes, 9.7%	3.6e-65	0	0	HAP3/YBL021C:REB1/YBR049C:TEC1/YBR083W:SMP1/YBR182C:MATALPHA2/YCR039C:PHO2/YDL106C:NRG1/YDR043C:INO2/YDR123C:SWI5/YDR146C:MET32/YDR253C:YAP6/YDR259C:SUM1/YDR310C:CAD1/YDR423C:YHP1/YDR451C:STP1/YDR463W:GCN4/YEL009C:GLN3/YER040W:SWI4/YER111C:SPT2/YER161C:GAT1/YFL021W:HAC1/YFL031W:MIG1/YGL035C:AFT1/YGL071W:HSF1/YGL073W:GTS1/YGL181W:HAP2/YGL237C:RME1/YGR044C:YAP3/YHL009C:RIM101/YHL027W:STE12/YHR084W:…
51252	regulation of RNA metabolic process	69 out of 72 genes	566 out of 5680 background genes, 10.0%	3.36e-64	0	0	HAP3/YBL021C:REB1/YBR049C:TEC1/YBR083W:SMP1/YBR182C:MATALPHA2/YCR039C:PHO2/YDL106C:NRG1/YDR043C:INO2/YDR123C:SWI5/YDR146C:MET32/YDR253C:YAP6/YDR259C:SUM1/YDR310C:CAD1/YDR423C:YHP1/YDR451C:STP1/YDR463W:GCN4/YEL009C:GLN3/YER040W:SWI4/YER111C:SPT2/YER161C:GAT1/YFL021W:HAC1/YFL031W:MIG1/YGL035C:AFT1/YGL071W:HSF1/YGL073W:GTS1/YGL181W:HAP2/YGL237C:RME1/YGR044C:YAP3/YHL009C:RIM101/YHL027W:STE12/YHR084W:…
19219	regulation of nucleobase-containing compound metabolic process	70 out of 72 genes	626 out of 5680 background genes, 11.0%	2.46e-63	0	0	HAP3/YBL021C:REB1/YBR049C:TEC1/YBR083W:SMP1/YBR182C:MATALPHA2/YCR039C:PHO2/YDL106C:NRG1/YDR043C:INO2/YDR123C:SWI5/YDR146C:MET32/YDR253C:YAP6/YDR259C:SUM1/YDR310C:CAD1/YDR423C:YHP1/YDR451C:STP1/YDR463W:GCN4/YEL009C:GLN3/YER040W:SWI4/YER111C:SPT2/YER161C:GAT1/YFL021W:HAC1/YFL031W:MIG1/YGL035C:AFT1/YGL071W:HSF1/YGL073W:GTS1/YGL181W:HAP2/YGL237C:RME1/YGR044C:YAP3/YHL009C:RIM101/YHL027W:STE12/YHR084W:…
51171	regulation of nitrogen compound metabolic process	70 out of 72 genes	640 out of 5680 background genes, 11.3%	1.26e-62	0	0	HAP3/YBL021C:REB1/YBR049C:TEC1/YBR083W:SMP1/YBR182C:MATALPHA2/YCR039C:PHO2/YDL106C:NRG1/YDR043C:INO2/YDR123C:SWI5/YDR146C:MET32/YDR253C:YAP6/YDR259C:SUM1/YDR310C:CAD1/YDR423C:YHP1/YDR451C:STP1/YDR463W:GCN4/YEL009C:GLN3/YER040W:SWI4/YER111C:SPT2/YER161C:GAT1/YFL021W:HAC1/YFL031W:MIG1/YGL035C:AFT1/YGL071W:HSF1/YGL073W:GTS1/YGL181W:HAP2/YGL237C:RME1/YGR044C:YAP3/YHL009C:RIM101/YHL027W:STE12/YHR084W:…
34654	nucleobase-containing compound biosynthetic process	72 out of 72 genes	785 out of 5680 background genes, 13.8%	3.37e-61	0	0	HAP3/YBL021C:REB1/YBR049C:TEC1/YBR083W:SMP1/YBR182C:MATALPHA2/YCR039C:PHO2/YDL106C:NRG1/YDR043C:INO2/YDR123C:SWI5/YDR146C:MET32/YDR253C:YAP6/YDR259C:SUM1/YDR310C:CAD1/YDR423C:YHP1/YDR451C:STP1/YDR463W:GCN4/YEL009C:GLN3/YER040W:SWI4/YER111C:SPT2/YER161C:GAT1/YFL021W:HAC1/YFL031W:MIG1/YGL035C:AFT1/YGL071W:HSF1/YGL073W:GTS1/YGL181W:HAP2/YGL237C:RME1/YGR044C:YAP3/YHL009C:RIM101/YHL027W:STE12/YHR084W:…
10468	regulation of gene expression	69 out of 72 genes	664 out of 5680 background genes, 11.7%	3.76e-59	0	0	HAP3/YBL021C:REB1/YBR049C:TEC1/YBR083W:SMP1/YBR182C:MATALPHA2/YCR039C:PHO2/YDL106C:NRG1/YDR043C:INO2/YDR123C:SWI5/YDR146C:MET32/YDR253C:YAP6/YDR259C:SUM1/YDR310C:CAD1/YDR423C:YHP1/YDR451C:STP1/YDR463W:GCN4/YEL009C:GLN3/YER040W:SWI4/YER111C:SPT2/YER161C:GAT1/YFL021W:HAC1/YFL031W:MIG1/YGL035C:AFT1/YGL071W:HSF1/YGL073W:GTS1/YGL181W:HAP2/YGL237C:RME1/YGR044C:YAP3/YHL009C:RIM101/YHL027W:STE12/YHR084W:…
2000112	regulation of cellular macromolecule biosynthetic process	69 out of 72 genes	672 out of 5680 background genes, 11.8%	8.94e-59	0	0	HAP3/YBL021C:REB1/YBR049C:TEC1/YBR083W:SMP1/YBR182C:MATALPHA2/YCR039C:PHO2/YDL106C:NRG1/YDR043C:INO2/YDR123C:SWI5/YDR146C:MET32/YDR253C:YAP6/YDR259C:SUM1/YDR310C:CAD1/YDR423C:YHP1/YDR451C:STP1/YDR463W:GCN4/YEL009C:GLN3/YER040W:SWI4/YER111C:SPT2/YER161C:GAT1/YFL021W:HAC1/YFL031W:MIG1/YGL035C:AFT1/YGL071W:HSF1/YGL073W:GTS1/YGL181W:HAP2/YGL237C:RME1/YGR044C:YAP3/YHL009C:RIM101/YHL027W:STE12/YHR084W:…
19438	aromatic compound biosynthetic process	72 out of 72 genes	846 out of 5680 background genes, 14.9%	9.48e-59	0	0	HAP3/YBL021C:REB1/YBR049C:TEC1/YBR083W:SMP1/YBR182C:MATALPHA2/YCR039C:PHO2/YDL106C:NRG1/YDR043C:INO2/YDR123C:SWI5/YDR146C:MET32/YDR253C:YAP6/YDR259C:SUM1/YDR310C:CAD1/YDR423C:YHP1/YDR451C:STP1/YDR463W:GCN4/YEL009C:GLN3/YER040W:SWI4/YER111C:SPT2/YER161C:GAT1/YFL021W:HAC1/YFL031W:MIG1/YGL035C:AFT1/YGL071W:HSF1/YGL073W:GTS1/YGL181W:HAP2/YGL237C:RME1/YGR044C:YAP3/YHL009C:RIM101/YHL027W:STE12/YHR084W:…
10556	regulation of macromolecule biosynthetic process	69 out of 72 genes	677 out of 5680 background genes, 11.9%	1.52e-58	0	0	HAP3/YBL021C:REB1/YBR049C:TEC1/YBR083W:SMP1/YBR182C:MATALPHA2/YCR039C:PHO2/YDL106C:NRG1/YDR043C:INO2/YDR123C:SWI5/YDR146C:MET32/YDR253C:YAP6/YDR259C:SUM1/YDR310C:CAD1/YDR423C:YHP1/YDR451C:STP1/YDR463W:GCN4/YEL009C:GLN3/YER040W:SWI4/YER111C:SPT2/YER161C:GAT1/YFL021W:HAC1/YFL031W:MIG1/YGL035C:AFT1/YGL071W:HSF1/YGL073W:GTS1/YGL181W:HAP2/YGL237C:RME1/YGR044C:YAP3/YHL009C:RIM101/YHL027W:STE12/YHR084W:…
18130	heterocycle biosynthetic process	72 out of 72 genes	867 out of 5680 background genes, 15.3%	5.99e-58	0	0	HAP3/YBL021C:REB1/YBR049C:TEC1/YBR083W:SMP1/YBR182C:MATALPHA2/YCR039C:PHO2/YDL106C:NRG1/YDR043C:INO2/YDR123C:SWI5/YDR146C:MET32/YDR253C:YAP6/YDR259C:SUM1/YDR310C:CAD1/YDR423C:YHP1/YDR451C:STP1/YDR463W:GCN4/YEL009C:GLN3/YER040W:SWI4/YER111C:SPT2/YER161C:GAT1/YFL021W:HAC1/YFL031W:MIG1/YGL035C:AFT1/YGL071W:HSF1/YGL073W:GTS1/YGL181W:HAP2/YGL237C:RME1/YGR044C:YAP3/YHL009C:RIM101/YHL027W:STE12/YHR084W:…
44271	cellular nitrogen compound biosynthetic process	72 out of 72 genes	877 out of 5680 background genes, 15.4%	1.41e-57	0	0	HAP3/YBL021C:REB1/YBR049C:TEC1/YBR083W:SMP1/YBR182C:MATALPHA2/YCR039C:PHO2/YDL106C:NRG1/YDR043C:INO2/YDR123C:SWI5/YDR146C:MET32/YDR253C:YAP6/YDR259C:SUM1/YDR310C:CAD1/YDR423C:YHP1/YDR451C:STP1/YDR463W:GCN4/YEL009C:GLN3/YER040W:SWI4/YER111C:SPT2/YER161C:GAT1/YFL021W:HAC1/YFL031W:MIG1/YGL035C:AFT1/YGL071W:HSF1/YGL073W:GTS1/YGL181W:HAP2/YGL237C:RME1/YGR044C:YAP3/YHL009C:RIM101/YHL027W:STE12/YHR084W:…
31326	regulation of cellular biosynthetic process	69 out of 72 genes	705 out of 5680 background genes, 12.4%	2.85e-57	0	0	HAP3/YBL021C:REB1/YBR049C:TEC1/YBR083W:SMP1/YBR182C:MATALPHA2/YCR039C:PHO2/YDL106C:NRG1/YDR043C:INO2/YDR123C:SWI5/YDR146C:MET32/YDR253C:YAP6/YDR259C:SUM1/YDR310C:CAD1/YDR423C:YHP1/YDR451C:STP1/YDR463W:GCN4/YEL009C:GLN3/YER040W:SWI4/YER111C:SPT2/YER161C:GAT1/YFL021W:HAC1/YFL031W:MIG1/YGL035C:AFT1/YGL071W:HSF1/YGL073W:GTS1/YGL181W:HAP2/YGL237C:RME1/YGR044C:YAP3/YHL009C:RIM101/YHL027W:STE12/YHR084W:…
9889	regulation of biosynthetic process	69 out of 72 genes	706 out of 5680 background genes, 12.4%	3.16e-57	0	0	HAP3/YBL021C:REB1/YBR049C:TEC1/YBR083W:SMP1/YBR182C:MATALPHA2/YCR039C:PHO2/YDL106C:NRG1/YDR043C:INO2/YDR123C:SWI5/YDR146C:MET32/YDR253C:YAP6/YDR259C:SUM1/YDR310C:CAD1/YDR423C:YHP1/YDR451C:STP1/YDR463W:GCN4/YEL009C:GLN3/YER040W:SWI4/YER111C:SPT2/YER161C:GAT1/YFL021W:HAC1/YFL031W:MIG1/YGL035C:AFT1/YGL071W:HSF1/YGL073W:GTS1/YGL181W:HAP2/YGL237C:RME1/YGR044C:YAP3/YHL009C:RIM101/YHL027W:STE12/YHR084W:…
1901362	organic cyclic compound biosynthetic process	72 out of 72 genes	903 out of 5680 background genes, 15.9%	1.26e-56	0	0	HAP3/YBL021C:REB1/YBR049C:TEC1/YBR083W:SMP1/YBR182C:MATALPHA2/YCR039C:PHO2/YDL106C:NRG1/YDR043C:INO2/YDR123C:SWI5/YDR146C:MET32/YDR253C:YAP6/YDR259C:SUM1/YDR310C:CAD1/YDR423C:YHP1/YDR451C:STP1/YDR463W:GCN4/YEL009C:GLN3/YER040W:SWI4/YER111C:SPT2/YER161C:GAT1/YFL021W:HAC1/YFL031W:MIG1/YGL035C:AFT1/YGL071W:HSF1/YGL073W:GTS1/YGL181W:HAP2/YGL237C:RME1/YGR044C:YAP3/YHL009C:RIM101/YHL027W:STE12/YHR084W:…
60255	regulation of macromolecule metabolic process	70 out of 72 genes	861 out of 5680 background genes, 15.2%	3.39e-53	0	0	HAP3/YBL021C:REB1/YBR049C:TEC1/YBR083W:SMP1/YBR182C:MATALPHA2/YCR039C:PHO2/YDL106C:NRG1/YDR043C:INO2/YDR123C:SWI5/YDR146C:MET32/YDR253C:YAP6/YDR259C:SUM1/YDR310C:CAD1/YDR423C:YHP1/YDR451C:STP1/YDR463W:GCN4/YEL009C:GLN3/YER040W:SWI4/YER111C:SPT2/YER161C:GAT1/YFL021W:HAC1/YFL031W:MIG1/YGL035C:AFT1/YGL071W:HSF1/YGL073W:GTS1/YGL181W:HAP2/YGL237C:RME1/YGR044C:YAP3/YHL009C:RIM101/YHL027W:STE12/YHR084W:…
80090	regulation of primary metabolic process	70 out of 72 genes	874 out of 5680 background genes, 15.4%	1e-52	0	0	HAP3/YBL021C:REB1/YBR049C:TEC1/YBR083W:SMP1/YBR182C:MATALPHA2/YCR039C:PHO2/YDL106C:NRG1/YDR043C:INO2/YDR123C:SWI5/YDR146C:MET32/YDR253C:YAP6/YDR259C:SUM1/YDR310C:CAD1/YDR423C:YHP1/YDR451C:STP1/YDR463W:GCN4/YEL009C:GLN3/YER040W:SWI4/YER111C:SPT2/YER161C:GAT1/YFL021W:HAC1/YFL031W:MIG1/YGL035C:AFT1/YGL071W:HSF1/YGL073W:GTS1/YGL181W:HAP2/YGL237C:RME1/YGR044C:YAP3/YHL009C:RIM101/YHL027W:STE12/YHR084W:…
45935	positive regulation of nucleobase-containing compound metabolic process	55 out of 72 genes	325 out of 5680 background genes, 5.7%	1.32e-52	0	0	HAP3/YBL021C:TEC1/YBR083W:SMP1/YBR182C:PHO2/YDL106C:INO2/YDR123C:SWI5/YDR146C:MET32/YDR253C:YAP6/YDR259C:SUM1/YDR310C:CAD1/YDR423C:STP1/YDR463W:GCN4/YEL009C:GLN3/YER040W:SWI4/YER111C:GAT1/YFL021W:HAC1/YFL031W:MIG1/YGL035C:AFT1/YGL071W:HSF1/YGL073W:GTS1/YGL181W:HAP2/YGL237C:RME1/YGR044C:RIM101/YHL027W:STE12/YHR084W:CST6/YIL036W:FKH1/YIL131C:YAP5/YIR018W:SPT23/YKL020C:RGT1/YKL038W:HAP4/YKL109W:ABF1…
51173	positive regulation of nitrogen compound metabolic process	55 out of 72 genes	328 out of 5680 background genes, 5.8%	2.27e-52	0	0	HAP3/YBL021C:TEC1/YBR083W:SMP1/YBR182C:PHO2/YDL106C:INO2/YDR123C:SWI5/YDR146C:MET32/YDR253C:YAP6/YDR259C:SUM1/YDR310C:CAD1/YDR423C:STP1/YDR463W:GCN4/YEL009C:GLN3/YER040W:SWI4/YER111C:GAT1/YFL021W:HAC1/YFL031W:MIG1/YGL035C:AFT1/YGL071W:HSF1/YGL073W:GTS1/YGL181W:HAP2/YGL237C:RME1/YGR044C:RIM101/YHL027W:STE12/YHR084W:CST6/YIL036W:FKH1/YIL131C:YAP5/YIR018W:SPT23/YKL020C:RGT1/YKL038W:HAP4/YKL109W:ABF1…
31323	regulation of cellular metabolic process	70 out of 72 genes	893 out of 5680 background genes, 15.7%	4.78e-52	0	0	HAP3/YBL021C:REB1/YBR049C:TEC1/YBR083W:SMP1/YBR182C:MATALPHA2/YCR039C:PHO2/YDL106C:NRG1/YDR043C:INO2/YDR123C:SWI5/YDR146C:MET32/YDR253C:YAP6/YDR259C:SUM1/YDR310C:CAD1/YDR423C:YHP1/YDR451C:STP1/YDR463W:GCN4/YEL009C:GLN3/YER040W:SWI4/YER111C:SPT2/YER161C:GAT1/YFL021W:HAC1/YFL031W:MIG1/YGL035C:AFT1/YGL071W:HSF1/YGL073W:GTS1/YGL181W:HAP2/YGL237C:RME1/YGR044C:YAP3/YHL009C:RIM101/YHL027W:STE12/YHR084W:…
1902680	positive regulation of RNA biosynthetic process	53 out of 72 genes	294 out of 5680 background genes, 5.2%	1.47e-51	0	0	HAP3/YBL021C:TEC1/YBR083W:SMP1/YBR182C:PHO2/YDL106C:INO2/YDR123C:SWI5/YDR146C:MET32/YDR253C:YAP6/YDR259C:CAD1/YDR423C:STP1/YDR463W:GCN4/YEL009C:GLN3/YER040W:SWI4/YER111C:GAT1/YFL021W:HAC1/YFL031W:MIG1/YGL035C:AFT1/YGL071W:HSF1/YGL073W:GTS1/YGL181W:HAP2/YGL237C:RME1/YGR044C:RIM101/YHL027W:STE12/YHR084W:CST6/YIL036W:FKH1/YIL131C:YAP5/YIR018W:SPT23/YKL020C:RGT1/YKL038W:HAP4/YKL109W:ABF1/YKL112W:BAS1…
1903508	positive regulation of nucleic acid-templated transcription	53 out of 72 genes	294 out of 5680 background genes, 5.2%	1.47e-51	0	0	HAP3/YBL021C:TEC1/YBR083W:SMP1/YBR182C:PHO2/YDL106C:INO2/YDR123C:SWI5/YDR146C:MET32/YDR253C:YAP6/YDR259C:CAD1/YDR423C:STP1/YDR463W:GCN4/YEL009C:GLN3/YER040W:SWI4/YER111C:GAT1/YFL021W:HAC1/YFL031W:MIG1/YGL035C:AFT1/YGL071W:HSF1/YGL073W:GTS1/YGL181W:HAP2/YGL237C:RME1/YGR044C:RIM101/YHL027W:STE12/YHR084W:CST6/YIL036W:FKH1/YIL131C:YAP5/YIR018W:SPT23/YKL020C:RGT1/YKL038W:HAP4/YKL109W:ABF1/YKL112W:BAS1…
45893	positive regulation of transcription, DNA-templated	53 out of 72 genes	294 out of 5680 background genes, 5.2%	1.47e-51	0	0	HAP3/YBL021C:TEC1/YBR083W:SMP1/YBR182C:PHO2/YDL106C:INO2/YDR123C:SWI5/YDR146C:MET32/YDR253C:YAP6/YDR259C:CAD1/YDR423C:STP1/YDR463W:GCN4/YEL009C:GLN3/YER040W:SWI4/YER111C:GAT1/YFL021W:HAC1/YFL031W:MIG1/YGL035C:AFT1/YGL071W:HSF1/YGL073W:GTS1/YGL181W:HAP2/YGL237C:RME1/YGR044C:RIM101/YHL027W:STE12/YHR084W:CST6/YIL036W:FKH1/YIL131C:YAP5/YIR018W:SPT23/YKL020C:RGT1/YKL038W:HAP4/YKL109W:ABF1/YKL112W:BAS1…
45944	positive regulation of transcription from RNA polymerase II promoter	51 out of 72 genes	255 out of 5680 background genes, 4.5%	1.81e-51	0	0	HAP3/YBL021C:TEC1/YBR083W:SMP1/YBR182C:PHO2/YDL106C:INO2/YDR123C:MET32/YDR253C:YAP6/YDR259C:CAD1/YDR423C:STP1/YDR463W:GCN4/YEL009C:GLN3/YER040W:SWI4/YER111C:HAC1/YFL031W:MIG1/YGL035C:AFT1/YGL071W:HSF1/YGL073W:GTS1/YGL181W:HAP2/YGL237C:RME1/YGR044C:RIM101/YHL027W:STE12/YHR084W:CST6/YIL036W:FKH1/YIL131C:YAP5/YIR018W:SPT23/YKL020C:RGT1/YKL038W:HAP4/YKL109W:ABF1/YKL112W:BAS1/YKR099W:RFX1/YLR176C:ECM2…
51254	positive regulation of RNA metabolic process	53 out of 72 genes	303 out of 5680 background genes, 5.3%	8.27e-51	0	0	HAP3/YBL021C:TEC1/YBR083W:SMP1/YBR182C:PHO2/YDL106C:INO2/YDR123C:SWI5/YDR146C:MET32/YDR253C:YAP6/YDR259C:CAD1/YDR423C:STP1/YDR463W:GCN4/YEL009C:GLN3/YER040W:SWI4/YER111C:GAT1/YFL021W:HAC1/YFL031W:MIG1/YGL035C:AFT1/YGL071W:HSF1/YGL073W:GTS1/YGL181W:HAP2/YGL237C:RME1/YGR044C:RIM101/YHL027W:STE12/YHR084W:CST6/YIL036W:FKH1/YIL131C:YAP5/YIR018W:SPT23/YKL020C:RGT1/YKL038W:HAP4/YKL109W:ABF1/YKL112W:BAS1…
19222	regulation of metabolic process	70 out of 72 genes	951 out of 5680 background genes, 16.7%	4.55e-50	0	0	HAP3/YBL021C:REB1/YBR049C:TEC1/YBR083W:SMP1/YBR182C:MATALPHA2/YCR039C:PHO2/YDL106C:NRG1/YDR043C:INO2/YDR123C:SWI5/YDR146C:MET32/YDR253C:YAP6/YDR259C:SUM1/YDR310C:CAD1/YDR423C:YHP1/YDR451C:STP1/YDR463W:GCN4/YEL009C:GLN3/YER040W:SWI4/YER111C:SPT2/YER161C:GAT1/YFL021W:HAC1/YFL031W:MIG1/YGL035C:AFT1/YGL071W:HSF1/YGL073W:GTS1/YGL181W:HAP2/YGL237C:RME1/YGR044C:YAP3/YHL009C:RIM101/YHL027W:STE12/YHR084W:…
10557	positive regulation of macromolecule biosynthetic process	54 out of 72 genes	335 out of 5680 background genes, 5.9%	4.59e-50	0	0	HAP3/YBL021C:TEC1/YBR083W:SMP1/YBR182C:PHO2/YDL106C:INO2/YDR123C:SWI5/YDR146C:MET32/YDR253C:YAP6/YDR259C:SUM1/YDR310C:CAD1/YDR423C:STP1/YDR463W:GCN4/YEL009C:GLN3/YER040W:SWI4/YER111C:GAT1/YFL021W:HAC1/YFL031W:MIG1/YGL035C:AFT1/YGL071W:HSF1/YGL073W:GTS1/YGL181W:HAP2/YGL237C:RME1/YGR044C:RIM101/YHL027W:STE12/YHR084W:CST6/YIL036W:FKH1/YIL131C:YAP5/YIR018W:SPT23/YKL020C:RGT1/YKL038W:HAP4/YKL109W:ABF1…
31328	positive regulation of cellular biosynthetic process	54 out of 72 genes	346 out of 5680 background genes, 6.1%	2.95e-49	0	0	HAP3/YBL021C:TEC1/YBR083W:SMP1/YBR182C:PHO2/YDL106C:INO2/YDR123C:SWI5/YDR146C:MET32/YDR253C:YAP6/YDR259C:SUM1/YDR310C:CAD1/YDR423C:STP1/YDR463W:GCN4/YEL009C:GLN3/YER040W:SWI4/YER111C:GAT1/YFL021W:HAC1/YFL031W:MIG1/YGL035C:AFT1/YGL071W:HSF1/YGL073W:GTS1/YGL181W:HAP2/YGL237C:RME1/YGR044C:RIM101/YHL027W:STE12/YHR084W:CST6/YIL036W:FKH1/YIL131C:YAP5/YIR018W:SPT23/YKL020C:RGT1/YKL038W:HAP4/YKL109W:ABF1…
9891	positive regulation of biosynthetic process	54 out of 72 genes	346 out of 5680 background genes, 6.1%	2.95e-49	0	0	HAP3/YBL021C:TEC1/YBR083W:SMP1/YBR182C:PHO2/YDL106C:INO2/YDR123C:SWI5/YDR146C:MET32/YDR253C:YAP6/YDR259C:SUM1/YDR310C:CAD1/YDR423C:STP1/YDR463W:GCN4/YEL009C:GLN3/YER040W:SWI4/YER111C:GAT1/YFL021W:HAC1/YFL031W:MIG1/YGL035C:AFT1/YGL071W:HSF1/YGL073W:GTS1/YGL181W:HAP2/YGL237C:RME1/YGR044C:RIM101/YHL027W:STE12/YHR084W:CST6/YIL036W:FKH1/YIL131C:YAP5/YIR018W:SPT23/YKL020C:RGT1/YKL038W:HAP4/YKL109W:ABF1…
10628	positive regulation of gene expression	53 out of 72 genes	333 out of 5680 background genes, 5.9%	1.76e-48	0	0	HAP3/YBL021C:TEC1/YBR083W:SMP1/YBR182C:PHO2/YDL106C:INO2/YDR123C:SWI5/YDR146C:MET32/YDR253C:YAP6/YDR259C:CAD1/YDR423C:STP1/YDR463W:GCN4/YEL009C:GLN3/YER040W:SWI4/YER111C:GAT1/YFL021W:HAC1/YFL031W:MIG1/YGL035C:AFT1/YGL071W:HSF1/YGL073W:GTS1/YGL181W:HAP2/YGL237C:RME1/YGR044C:RIM101/YHL027W:STE12/YHR084W:CST6/YIL036W:FKH1/YIL131C:YAP5/YIR018W:SPT23/YKL020C:RGT1/YKL038W:HAP4/YKL109W:ABF1/YKL112W:BAS1…
31325	positive regulation of cellular metabolic process	55 out of 72 genes	421 out of 5680 background genes, 7.4%	4.73e-46	0	0	HAP3/YBL021C:TEC1/YBR083W:SMP1/YBR182C:PHO2/YDL106C:INO2/YDR123C:SWI5/YDR146C:MET32/YDR253C:YAP6/YDR259C:SUM1/YDR310C:CAD1/YDR423C:STP1/YDR463W:GCN4/YEL009C:GLN3/YER040W:SWI4/YER111C:GAT1/YFL021W:HAC1/YFL031W:MIG1/YGL035C:AFT1/YGL071W:HSF1/YGL073W:GTS1/YGL181W:HAP2/YGL237C:RME1/YGR044C:RIM101/YHL027W:STE12/YHR084W:CST6/YIL036W:FKH1/YIL131C:YAP5/YIR018W:SPT23/YKL020C:RGT1/YKL038W:HAP4/YKL109W:ABF1…
10604	positive regulation of macromolecule metabolic process	54 out of 72 genes	404 out of 5680 background genes, 7.1%	2.02e-45	0	0	HAP3/YBL021C:TEC1/YBR083W:SMP1/YBR182C:PHO2/YDL106C:INO2/YDR123C:SWI5/YDR146C:MET32/YDR253C:YAP6/YDR259C:SUM1/YDR310C:CAD1/YDR423C:STP1/YDR463W:GCN4/YEL009C:GLN3/YER040W:SWI4/YER111C:GAT1/YFL021W:HAC1/YFL031W:MIG1/YGL035C:AFT1/YGL071W:HSF1/YGL073W:GTS1/YGL181W:HAP2/YGL237C:RME1/YGR044C:RIM101/YHL027W:STE12/YHR084W:CST6/YIL036W:FKH1/YIL131C:YAP5/YIR018W:SPT23/YKL020C:RGT1/YKL038W:HAP4/YKL109W:ABF1…
16070	RNA metabolic process	72 out of 72 genes	1318 out of 5680 background genes, 23.2%	2.15e-44	0	0	HAP3/YBL021C:REB1/YBR049C:TEC1/YBR083W:SMP1/YBR182C:MATALPHA2/YCR039C:PHO2/YDL106C:NRG1/YDR043C:INO2/YDR123C:SWI5/YDR146C:MET32/YDR253C:YAP6/YDR259C:SUM1/YDR310C:CAD1/YDR423C:YHP1/YDR451C:STP1/YDR463W:GCN4/YEL009C:GLN3/YER040W:SWI4/YER111C:SPT2/YER161C:GAT1/YFL021W:HAC1/YFL031W:MIG1/YGL035C:AFT1/YGL071W:HSF1/YGL073W:GTS1/YGL181W:HAP2/YGL237C:RME1/YGR044C:YAP3/YHL009C:RIM101/YHL027W:STE12/YHR084W:…
9893	positive regulation of metabolic process	55 out of 72 genes	450 out of 5680 background genes, 7.9%	2.16e-44	0	0	HAP3/YBL021C:TEC1/YBR083W:SMP1/YBR182C:PHO2/YDL106C:INO2/YDR123C:SWI5/YDR146C:MET32/YDR253C:YAP6/YDR259C:SUM1/YDR310C:CAD1/YDR423C:STP1/YDR463W:GCN4/YEL009C:GLN3/YER040W:SWI4/YER111C:GAT1/YFL021W:HAC1/YFL031W:MIG1/YGL035C:AFT1/YGL071W:HSF1/YGL073W:GTS1/YGL181W:HAP2/YGL237C:RME1/YGR044C:RIM101/YHL027W:STE12/YHR084W:CST6/YIL036W:FKH1/YIL131C:YAP5/YIR018W:SPT23/YKL020C:RGT1/YKL038W:HAP4/YKL109W:ABF1…
48522	positive regulation of cellular process	56 out of 72 genes	503 out of 5680 background genes, 8.9%	3.19e-43	0	0	HAP3/YBL021C:TEC1/YBR083W:SMP1/YBR182C:PHO2/YDL106C:INO2/YDR123C:SWI5/YDR146C:MET32/YDR253C:YAP6/YDR259C:SUM1/YDR310C:CAD1/YDR423C:STP1/YDR463W:GCN4/YEL009C:GLN3/YER040W:SWI4/YER111C:GAT1/YFL021W:HAC1/YFL031W:MIG1/YGL035C:AFT1/YGL071W:HSF1/YGL073W:GTS1/YGL181W:HAP2/YGL237C:RME1/YGR044C:RIM101/YHL027W:STE12/YHR084W:CST6/YIL036W:FKH1/YIL131C:YAP5/YIR018W:SPT23/YKL020C:RGT1/YKL038W:HAP4/YKL109W:ABF1…
50794	regulation of cellular process	70 out of 72 genes	1245 out of 5680 background genes, 21.9%	1.16e-41	0	0	HAP3/YBL021C:REB1/YBR049C:TEC1/YBR083W:SMP1/YBR182C:MATALPHA2/YCR039C:PHO2/YDL106C:NRG1/YDR043C:INO2/YDR123C:SWI5/YDR146C:MET32/YDR253C:YAP6/YDR259C:SUM1/YDR310C:CAD1/YDR423C:YHP1/YDR451C:STP1/YDR463W:GCN4/YEL009C:GLN3/YER040W:SWI4/YER111C:SPT2/YER161C:GAT1/YFL021W:HAC1/YFL031W:MIG1/YGL035C:AFT1/YGL071W:HSF1/YGL073W:GTS1/YGL181W:HAP2/YGL237C:RME1/YGR044C:YAP3/YHL009C:RIM101/YHL027W:STE12/YHR084W:…
50789	regulation of biological process	70 out of 72 genes	1303 out of 5680 background genes, 22.9%	2.99e-40	0	0	HAP3/YBL021C:REB1/YBR049C:TEC1/YBR083W:SMP1/YBR182C:MATALPHA2/YCR039C:PHO2/YDL106C:NRG1/YDR043C:INO2/YDR123C:SWI5/YDR146C:MET32/YDR253C:YAP6/YDR259C:SUM1/YDR310C:CAD1/YDR423C:YHP1/YDR451C:STP1/YDR463W:GCN4/YEL009C:GLN3/YER040W:SWI4/YER111C:SPT2/YER161C:GAT1/YFL021W:HAC1/YFL031W:MIG1/YGL035C:AFT1/YGL071W:HSF1/YGL073W:GTS1/YGL181W:HAP2/YGL237C:RME1/YGR044C:YAP3/YHL009C:RIM101/YHL027W:STE12/YHR084W:…
90304	nucleic acid metabolic process	72 out of 72 genes	1570 out of 5680 background genes, 27.6%	8.78e-39	0	0	HAP3/YBL021C:REB1/YBR049C:TEC1/YBR083W:SMP1/YBR182C:MATALPHA2/YCR039C:PHO2/YDL106C:NRG1/YDR043C:INO2/YDR123C:SWI5/YDR146C:MET32/YDR253C:YAP6/YDR259C:SUM1/YDR310C:CAD1/YDR423C:YHP1/YDR451C:STP1/YDR463W:GCN4/YEL009C:GLN3/YER040W:SWI4/YER111C:SPT2/YER161C:GAT1/YFL021W:HAC1/YFL031W:MIG1/YGL035C:AFT1/YGL071W:HSF1/YGL073W:GTS1/YGL181W:HAP2/YGL237C:RME1/YGR044C:YAP3/YHL009C:RIM101/YHL027W:STE12/YHR084W:…
34645	cellular macromolecule biosynthetic process	72 out of 72 genes	1624 out of 5680 background genes, 28.6%	1.06e-37	0	0	HAP3/YBL021C:REB1/YBR049C:TEC1/YBR083W:SMP1/YBR182C:MATALPHA2/YCR039C:PHO2/YDL106C:NRG1/YDR043C:INO2/YDR123C:SWI5/YDR146C:MET32/YDR253C:YAP6/YDR259C:SUM1/YDR310C:CAD1/YDR423C:YHP1/YDR451C:STP1/YDR463W:GCN4/YEL009C:GLN3/YER040W:SWI4/YER111C:SPT2/YER161C:GAT1/YFL021W:HAC1/YFL031W:MIG1/YGL035C:AFT1/YGL071W:HSF1/YGL073W:GTS1/YGL181W:HAP2/YGL237C:RME1/YGR044C:YAP3/YHL009C:RIM101/YHL027W:STE12/YHR084W:…
9059	macromolecule biosynthetic process	72 out of 72 genes	1631 out of 5680 background genes, 28.7%	1.45e-37	0	0	HAP3/YBL021C:REB1/YBR049C:TEC1/YBR083W:SMP1/YBR182C:MATALPHA2/YCR039C:PHO2/YDL106C:NRG1/YDR043C:INO2/YDR123C:SWI5/YDR146C:MET32/YDR253C:YAP6/YDR259C:SUM1/YDR310C:CAD1/YDR423C:YHP1/YDR451C:STP1/YDR463W:GCN4/YEL009C:GLN3/YER040W:SWI4/YER111C:SPT2/YER161C:GAT1/YFL021W:HAC1/YFL031W:MIG1/YGL035C:AFT1/YGL071W:HSF1/YGL073W:GTS1/YGL181W:HAP2/YGL237C:RME1/YGR044C:YAP3/YHL009C:RIM101/YHL027W:STE12/YHR084W:…
65007	biological regulation	70 out of 72 genes	1517 out of 5680 background genes, 26.7%	1.49e-35	0	0	HAP3/YBL021C:REB1/YBR049C:TEC1/YBR083W:SMP1/YBR182C:MATALPHA2/YCR039C:PHO2/YDL106C:NRG1/YDR043C:INO2/YDR123C:SWI5/YDR146C:MET32/YDR253C:YAP6/YDR259C:SUM1/YDR310C:CAD1/YDR423C:YHP1/YDR451C:STP1/YDR463W:GCN4/YEL009C:GLN3/YER040W:SWI4/YER111C:SPT2/YER161C:GAT1/YFL021W:HAC1/YFL031W:MIG1/YGL035C:AFT1/YGL071W:HSF1/YGL073W:GTS1/YGL181W:HAP2/YGL237C:RME1/YGR044C:YAP3/YHL009C:RIM101/YHL027W:STE12/YHR084W:…
6139	nucleobase-containing compound metabolic process	72 out of 72 genes	1768 out of 5680 background genes, 31.1%	5.48e-35	0	0	HAP3/YBL021C:REB1/YBR049C:TEC1/YBR083W:SMP1/YBR182C:MATALPHA2/YCR039C:PHO2/YDL106C:NRG1/YDR043C:INO2/YDR123C:SWI5/YDR146C:MET32/YDR253C:YAP6/YDR259C:SUM1/YDR310C:CAD1/YDR423C:YHP1/YDR451C:STP1/YDR463W:GCN4/YEL009C:GLN3/YER040W:SWI4/YER111C:SPT2/YER161C:GAT1/YFL021W:HAC1/YFL031W:MIG1/YGL035C:AFT1/YGL071W:HSF1/YGL073W:GTS1/YGL181W:HAP2/YGL237C:RME1/YGR044C:YAP3/YHL009C:RIM101/YHL027W:STE12/YHR084W:…
6725	cellular aromatic compound metabolic process	72 out of 72 genes	1837 out of 5680 background genes, 32.3%	9.13e-34	0	0	HAP3/YBL021C:REB1/YBR049C:TEC1/YBR083W:SMP1/YBR182C:MATALPHA2/YCR039C:PHO2/YDL106C:NRG1/YDR043C:INO2/YDR123C:SWI5/YDR146C:MET32/YDR253C:YAP6/YDR259C:SUM1/YDR310C:CAD1/YDR423C:YHP1/YDR451C:STP1/YDR463W:GCN4/YEL009C:GLN3/YER040W:SWI4/YER111C:SPT2/YER161C:GAT1/YFL021W:HAC1/YFL031W:MIG1/YGL035C:AFT1/YGL071W:HSF1/YGL073W:GTS1/YGL181W:HAP2/YGL237C:RME1/YGR044C:YAP3/YHL009C:RIM101/YHL027W:STE12/YHR084W:…
46483	heterocycle metabolic process	72 out of 72 genes	1857 out of 5680 background genes, 32.7%	2.02e-33	0	0	HAP3/YBL021C:REB1/YBR049C:TEC1/YBR083W:SMP1/YBR182C:MATALPHA2/YCR039C:PHO2/YDL106C:NRG1/YDR043C:INO2/YDR123C:SWI5/YDR146C:MET32/YDR253C:YAP6/YDR259C:SUM1/YDR310C:CAD1/YDR423C:YHP1/YDR451C:STP1/YDR463W:GCN4/YEL009C:GLN3/YER040W:SWI4/YER111C:SPT2/YER161C:GAT1/YFL021W:HAC1/YFL031W:MIG1/YGL035C:AFT1/YGL071W:HSF1/YGL073W:GTS1/YGL181W:HAP2/YGL237C:RME1/YGR044C:YAP3/YHL009C:RIM101/YHL027W:STE12/YHR084W:…
1901360	organic cyclic compound metabolic process	72 out of 72 genes	1911 out of 5680 background genes, 33.6%	1.65e-32	0	0	HAP3/YBL021C:REB1/YBR049C:TEC1/YBR083W:SMP1/YBR182C:MATALPHA2/YCR039C:PHO2/YDL106C:NRG1/YDR043C:INO2/YDR123C:SWI5/YDR146C:MET32/YDR253C:YAP6/YDR259C:SUM1/YDR310C:CAD1/YDR423C:YHP1/YDR451C:STP1/YDR463W:GCN4/YEL009C:GLN3/YER040W:SWI4/YER111C:SPT2/YER161C:GAT1/YFL021W:HAC1/YFL031W:MIG1/YGL035C:AFT1/YGL071W:HSF1/YGL073W:GTS1/YGL181W:HAP2/YGL237C:RME1/YGR044C:YAP3/YHL009C:RIM101/YHL027W:STE12/YHR084W:…
10467	gene expression	72 out of 72 genes	1925 out of 5680 background genes, 33.9%	2.83e-32	0	0	HAP3/YBL021C:REB1/YBR049C:TEC1/YBR083W:SMP1/YBR182C:MATALPHA2/YCR039C:PHO2/YDL106C:NRG1/YDR043C:INO2/YDR123C:SWI5/YDR146C:MET32/YDR253C:YAP6/YDR259C:SUM1/YDR310C:CAD1/YDR423C:YHP1/YDR451C:STP1/YDR463W:GCN4/YEL009C:GLN3/YER040W:SWI4/YER111C:SPT2/YER161C:GAT1/YFL021W:HAC1/YFL031W:MIG1/YGL035C:AFT1/YGL071W:HSF1/YGL073W:GTS1/YGL181W:HAP2/YGL237C:RME1/YGR044C:YAP3/YHL009C:RIM101/YHL027W:STE12/YHR084W:…
34641	cellular nitrogen compound metabolic process	72 out of 72 genes	1932 out of 5680 background genes, 34.0%	3.69e-32	0	0	HAP3/YBL021C:REB1/YBR049C:TEC1/YBR083W:SMP1/YBR182C:MATALPHA2/YCR039C:PHO2/YDL106C:NRG1/YDR043C:INO2/YDR123C:SWI5/YDR146C:MET32/YDR253C:YAP6/YDR259C:SUM1/YDR310C:CAD1/YDR423C:YHP1/YDR451C:STP1/YDR463W:GCN4/YEL009C:GLN3/YER040W:SWI4/YER111C:SPT2/YER161C:GAT1/YFL021W:HAC1/YFL031W:MIG1/YGL035C:AFT1/YGL071W:HSF1/YGL073W:GTS1/YGL181W:HAP2/YGL237C:RME1/YGR044C:YAP3/YHL009C:RIM101/YHL027W:STE12/YHR084W:…
44249	cellular biosynthetic process	72 out of 72 genes	2055 out of 5680 background genes, 36.2%	3.41e-30	0	0	HAP3/YBL021C:REB1/YBR049C:TEC1/YBR083W:SMP1/YBR182C:MATALPHA2/YCR039C:PHO2/YDL106C:NRG1/YDR043C:INO2/YDR123C:SWI5/YDR146C:MET32/YDR253C:YAP6/YDR259C:SUM1/YDR310C:CAD1/YDR423C:YHP1/YDR451C:STP1/YDR463W:GCN4/YEL009C:GLN3/YER040W:SWI4/YER111C:SPT2/YER161C:GAT1/YFL021W:HAC1/YFL031W:MIG1/YGL035C:AFT1/YGL071W:HSF1/YGL073W:GTS1/YGL181W:HAP2/YGL237C:RME1/YGR044C:YAP3/YHL009C:RIM101/YHL027W:STE12/YHR084W:…
6807	nitrogen compound metabolic process	72 out of 72 genes	2087 out of 5680 background genes, 36.7%	1.05e-29	0	0	HAP3/YBL021C:REB1/YBR049C:TEC1/YBR083W:SMP1/YBR182C:MATALPHA2/YCR039C:PHO2/YDL106C:NRG1/YDR043C:INO2/YDR123C:SWI5/YDR146C:MET32/YDR253C:YAP6/YDR259C:SUM1/YDR310C:CAD1/YDR423C:YHP1/YDR451C:STP1/YDR463W:GCN4/YEL009C:GLN3/YER040W:SWI4/YER111C:SPT2/YER161C:GAT1/YFL021W:HAC1/YFL031W:MIG1/YGL035C:AFT1/YGL071W:HSF1/YGL073W:GTS1/YGL181W:HAP2/YGL237C:RME1/YGR044C:YAP3/YHL009C:RIM101/YHL027W:STE12/YHR084W:…
1901576	organic substance biosynthetic process	72 out of 72 genes	2095 out of 5680 background genes, 36.9%	1.4e-29	0	0	HAP3/YBL021C:REB1/YBR049C:TEC1/YBR083W:SMP1/YBR182C:MATALPHA2/YCR039C:PHO2/YDL106C:NRG1/YDR043C:INO2/YDR123C:SWI5/YDR146C:MET32/YDR253C:YAP6/YDR259C:SUM1/YDR310C:CAD1/YDR423C:YHP1/YDR451C:STP1/YDR463W:GCN4/YEL009C:GLN3/YER040W:SWI4/YER111C:SPT2/YER161C:GAT1/YFL021W:HAC1/YFL031W:MIG1/YGL035C:AFT1/YGL071W:HSF1/YGL073W:GTS1/YGL181W:HAP2/YGL237C:RME1/YGR044C:YAP3/YHL009C:RIM101/YHL027W:STE12/YHR084W:…
9058	biosynthetic process	72 out of 72 genes	2125 out of 5680 background genes, 37.4%	3.96e-29	0	0	HAP3/YBL021C:REB1/YBR049C:TEC1/YBR083W:SMP1/YBR182C:MATALPHA2/YCR039C:PHO2/YDL106C:NRG1/YDR043C:INO2/YDR123C:SWI5/YDR146C:MET32/YDR253C:YAP6/YDR259C:SUM1/YDR310C:CAD1/YDR423C:YHP1/YDR451C:STP1/YDR463W:GCN4/YEL009C:GLN3/YER040W:SWI4/YER111C:SPT2/YER161C:GAT1/YFL021W:HAC1/YFL031W:MIG1/YGL035C:AFT1/YGL071W:HSF1/YGL073W:GTS1/YGL181W:HAP2/YGL237C:RME1/YGR044C:YAP3/YHL009C:RIM101/YHL027W:STE12/YHR084W:…
122	negative regulation of transcription from RNA polymerase II promoter	30 out of 72 genes	140 out of 5680 background genes, 2.5%	7.45e-28	0	0	NRG1/YDR043C:MET32/YDR253C:YAP6/YDR259C:SUM1/YDR310C:YHP1/YDR451C:GCN4/YEL009C:SPT2/YER161C:HAC1/YFL031W:MIG1/YGL035C:RME1/YGR044C:RIM101/YHL027W:STE12/YHR084W:FKH1/YIL131C:YAP5/YIR018W:GZF3/YJL110C:IXR1/YKL032C:RGT1/YKL038W:ABF1/YKL112W:DAL80/YKR034W:RFX1/YLR176C:HAP1/YLR256W:LEU3/YLR451W:YOX1/YML027W:MCM1/YMR043W:MOT3/YMR070W:FKH2/YNL068C:SKO1/YNL167C:MET31/YPL038W:DIG1/YPL049C:ROX1/YPR065W
1902679	negative regulation of RNA biosynthetic process	32 out of 72 genes	265 out of 5680 background genes, 4.7%	1.03e-21	0	0	MATALPHA2/YCR039C:NRG1/YDR043C:MET32/YDR253C:YAP6/YDR259C:SUM1/YDR310C:YHP1/YDR451C:GCN4/YEL009C:SPT2/YER161C:HAC1/YFL031W:MIG1/YGL035C:RME1/YGR044C:RIM101/YHL027W:STE12/YHR084W:FKH1/YIL131C:YAP5/YIR018W:GZF3/YJL110C:SPT23/YKL020C:IXR1/YKL032C:RGT1/YKL038W:ABF1/YKL112W:DAL80/YKR034W:RFX1/YLR176C:HAP1/YLR256W:LEU3/YLR451W:YOX1/YML027W:MCM1/YMR043W:MOT3/YMR070W:FKH2/YNL068C:SKO1/YNL167C:MET31/YPL03…
1903507	negative regulation of nucleic acid-templated transcription	32 out of 72 genes	265 out of 5680 background genes, 4.7%	1.03e-21	0	0	MATALPHA2/YCR039C:NRG1/YDR043C:MET32/YDR253C:YAP6/YDR259C:SUM1/YDR310C:YHP1/YDR451C:GCN4/YEL009C:SPT2/YER161C:HAC1/YFL031W:MIG1/YGL035C:RME1/YGR044C:RIM101/YHL027W:STE12/YHR084W:FKH1/YIL131C:YAP5/YIR018W:GZF3/YJL110C:SPT23/YKL020C:IXR1/YKL032C:RGT1/YKL038W:ABF1/YKL112W:DAL80/YKR034W:RFX1/YLR176C:HAP1/YLR256W:LEU3/YLR451W:YOX1/YML027W:MCM1/YMR043W:MOT3/YMR070W:FKH2/YNL068C:SKO1/YNL167C:MET31/YPL03…
45892	negative regulation of transcription, DNA-templated	32 out of 72 genes	265 out of 5680 background genes, 4.7%	1.03e-21	0	0	MATALPHA2/YCR039C:NRG1/YDR043C:MET32/YDR253C:YAP6/YDR259C:SUM1/YDR310C:YHP1/YDR451C:GCN4/YEL009C:SPT2/YER161C:HAC1/YFL031W:MIG1/YGL035C:RME1/YGR044C:RIM101/YHL027W:STE12/YHR084W:FKH1/YIL131C:YAP5/YIR018W:GZF3/YJL110C:SPT23/YKL020C:IXR1/YKL032C:RGT1/YKL038W:ABF1/YKL112W:DAL80/YKR034W:RFX1/YLR176C:HAP1/YLR256W:LEU3/YLR451W:YOX1/YML027W:MCM1/YMR043W:MOT3/YMR070W:FKH2/YNL068C:SKO1/YNL167C:MET31/YPL03…
51253	negative regulation of RNA metabolic process	32 out of 72 genes	267 out of 5680 background genes, 4.7%	1.31e-21	0	0	MATALPHA2/YCR039C:NRG1/YDR043C:MET32/YDR253C:YAP6/YDR259C:SUM1/YDR310C:YHP1/YDR451C:GCN4/YEL009C:SPT2/YER161C:HAC1/YFL031W:MIG1/YGL035C:RME1/YGR044C:RIM101/YHL027W:STE12/YHR084W:FKH1/YIL131C:YAP5/YIR018W:GZF3/YJL110C:SPT23/YKL020C:IXR1/YKL032C:RGT1/YKL038W:ABF1/YKL112W:DAL80/YKR034W:RFX1/YLR176C:HAP1/YLR256W:LEU3/YLR451W:YOX1/YML027W:MCM1/YMR043W:MOT3/YMR070W:FKH2/YNL068C:SKO1/YNL167C:MET31/YPL03…
10629	negative regulation of gene expression	32 out of 72 genes	288 out of 5680 background genes, 5.1%	1.47e-20	0	0	MATALPHA2/YCR039C:NRG1/YDR043C:MET32/YDR253C:YAP6/YDR259C:SUM1/YDR310C:YHP1/YDR451C:GCN4/YEL009C:SPT2/YER161C:HAC1/YFL031W:MIG1/YGL035C:RME1/YGR044C:RIM101/YHL027W:STE12/YHR084W:FKH1/YIL131C:YAP5/YIR018W:GZF3/YJL110C:SPT23/YKL020C:IXR1/YKL032C:RGT1/YKL038W:ABF1/YKL112W:DAL80/YKR034W:RFX1/YLR176C:HAP1/YLR256W:LEU3/YLR451W:YOX1/YML027W:MCM1/YMR043W:MOT3/YMR070W:FKH2/YNL068C:SKO1/YNL167C:MET31/YPL03…
31327	negative regulation of cellular biosynthetic process	33 out of 72 genes	317 out of 5680 background genes, 5.6%	1.97e-20	0	0	MATALPHA2/YCR039C:NRG1/YDR043C:MET32/YDR253C:YAP6/YDR259C:SUM1/YDR310C:YHP1/YDR451C:GCN4/YEL009C:SPT2/YER161C:HAC1/YFL031W:MIG1/YGL035C:GTS1/YGL181W:RME1/YGR044C:RIM101/YHL027W:STE12/YHR084W:FKH1/YIL131C:YAP5/YIR018W:GZF3/YJL110C:SPT23/YKL020C:IXR1/YKL032C:RGT1/YKL038W:ABF1/YKL112W:DAL80/YKR034W:RFX1/YLR176C:HAP1/YLR256W:LEU3/YLR451W:YOX1/YML027W:MCM1/YMR043W:MOT3/YMR070W:FKH2/YNL068C:SKO1/YNL167…
9890	negative regulation of biosynthetic process	33 out of 72 genes	317 out of 5680 background genes, 5.6%	1.97e-20	0	0	MATALPHA2/YCR039C:NRG1/YDR043C:MET32/YDR253C:YAP6/YDR259C:SUM1/YDR310C:YHP1/YDR451C:GCN4/YEL009C:SPT2/YER161C:HAC1/YFL031W:MIG1/YGL035C:GTS1/YGL181W:RME1/YGR044C:RIM101/YHL027W:STE12/YHR084W:FKH1/YIL131C:YAP5/YIR018W:GZF3/YJL110C:SPT23/YKL020C:IXR1/YKL032C:RGT1/YKL038W:ABF1/YKL112W:DAL80/YKR034W:RFX1/YLR176C:HAP1/YLR256W:LEU3/YLR451W:YOX1/YML027W:MCM1/YMR043W:MOT3/YMR070W:FKH2/YNL068C:SKO1/YNL167…
10558	negative regulation of macromolecule biosynthetic process	32 out of 72 genes	296 out of 5680 background genes, 5.2%	3.51e-20	0	0	MATALPHA2/YCR039C:NRG1/YDR043C:MET32/YDR253C:YAP6/YDR259C:SUM1/YDR310C:YHP1/YDR451C:GCN4/YEL009C:SPT2/YER161C:HAC1/YFL031W:MIG1/YGL035C:RME1/YGR044C:RIM101/YHL027W:STE12/YHR084W:FKH1/YIL131C:YAP5/YIR018W:GZF3/YJL110C:SPT23/YKL020C:IXR1/YKL032C:RGT1/YKL038W:ABF1/YKL112W:DAL80/YKR034W:RFX1/YLR176C:HAP1/YLR256W:LEU3/YLR451W:YOX1/YML027W:MCM1/YMR043W:MOT3/YMR070W:FKH2/YNL068C:SKO1/YNL167C:MET31/YPL03…
2000113	negative regulation of cellular macromolecule biosynthetic process	32 out of 72 genes	296 out of 5680 background genes, 5.2%	3.51e-20	0	0	MATALPHA2/YCR039C:NRG1/YDR043C:MET32/YDR253C:YAP6/YDR259C:SUM1/YDR310C:YHP1/YDR451C:GCN4/YEL009C:SPT2/YER161C:HAC1/YFL031W:MIG1/YGL035C:RME1/YGR044C:RIM101/YHL027W:STE12/YHR084W:FKH1/YIL131C:YAP5/YIR018W:GZF3/YJL110C:SPT23/YKL020C:IXR1/YKL032C:RGT1/YKL038W:ABF1/YKL112W:DAL80/YKR034W:RFX1/YLR176C:HAP1/YLR256W:LEU3/YLR451W:YOX1/YML027W:MCM1/YMR043W:MOT3/YMR070W:FKH2/YNL068C:SKO1/YNL167C:MET31/YPL03…
45934	negative regulation of nucleobase-containing compound metabolic process	32 out of 72 genes	296 out of 5680 background genes, 5.2%	3.51e-20	0	0	MATALPHA2/YCR039C:NRG1/YDR043C:MET32/YDR253C:YAP6/YDR259C:SUM1/YDR310C:YHP1/YDR451C:GCN4/YEL009C:SPT2/YER161C:HAC1/YFL031W:MIG1/YGL035C:RME1/YGR044C:RIM101/YHL027W:STE12/YHR084W:FKH1/YIL131C:YAP5/YIR018W:GZF3/YJL110C:SPT23/YKL020C:IXR1/YKL032C:RGT1/YKL038W:ABF1/YKL112W:DAL80/YKR034W:RFX1/YLR176C:HAP1/YLR256W:LEU3/YLR451W:YOX1/YML027W:MCM1/YMR043W:MOT3/YMR070W:FKH2/YNL068C:SKO1/YNL167C:MET31/YPL03…
51172	negative regulation of nitrogen compound metabolic process	32 out of 72 genes	301 out of 5680 background genes, 5.3%	5.97e-20	0	0	MATALPHA2/YCR039C:NRG1/YDR043C:MET32/YDR253C:YAP6/YDR259C:SUM1/YDR310C:YHP1/YDR451C:GCN4/YEL009C:SPT2/YER161C:HAC1/YFL031W:MIG1/YGL035C:RME1/YGR044C:RIM101/YHL027W:STE12/YHR084W:FKH1/YIL131C:YAP5/YIR018W:GZF3/YJL110C:SPT23/YKL020C:IXR1/YKL032C:RGT1/YKL038W:ABF1/YKL112W:DAL80/YKR034W:RFX1/YLR176C:HAP1/YLR256W:LEU3/YLR451W:YOX1/YML027W:MCM1/YMR043W:MOT3/YMR070W:FKH2/YNL068C:SKO1/YNL167C:MET31/YPL03…
44260	cellular macromolecule metabolic process	72 out of 72 genes	2861 out of 5680 background genes, 50.4%	1.08e-19	0	0	HAP3/YBL021C:REB1/YBR049C:TEC1/YBR083W:SMP1/YBR182C:MATALPHA2/YCR039C:PHO2/YDL106C:NRG1/YDR043C:INO2/YDR123C:SWI5/YDR146C:MET32/YDR253C:YAP6/YDR259C:SUM1/YDR310C:CAD1/YDR423C:YHP1/YDR451C:STP1/YDR463W:GCN4/YEL009C:GLN3/YER040W:SWI4/YER111C:SPT2/YER161C:GAT1/YFL021W:HAC1/YFL031W:MIG1/YGL035C:AFT1/YGL071W:HSF1/YGL073W:GTS1/YGL181W:HAP2/YGL237C:RME1/YGR044C:YAP3/YHL009C:RIM101/YHL027W:STE12/YHR084W:…
43170	macromolecule metabolic process	72 out of 72 genes	2937 out of 5680 background genes, 51.7%	7.33e-19	0	0	HAP3/YBL021C:REB1/YBR049C:TEC1/YBR083W:SMP1/YBR182C:MATALPHA2/YCR039C:PHO2/YDL106C:NRG1/YDR043C:INO2/YDR123C:SWI5/YDR146C:MET32/YDR253C:YAP6/YDR259C:SUM1/YDR310C:CAD1/YDR423C:YHP1/YDR451C:STP1/YDR463W:GCN4/YEL009C:GLN3/YER040W:SWI4/YER111C:SPT2/YER161C:GAT1/YFL021W:HAC1/YFL031W:MIG1/YGL035C:AFT1/YGL071W:HSF1/YGL073W:GTS1/YGL181W:HAP2/YGL237C:RME1/YGR044C:YAP3/YHL009C:RIM101/YHL027W:STE12/YHR084W:…
31324	negative regulation of cellular metabolic process	33 out of 72 genes	415 out of 5680 background genes, 7.3%	1.08e-16	0	0	MATALPHA2/YCR039C:NRG1/YDR043C:MET32/YDR253C:YAP6/YDR259C:SUM1/YDR310C:YHP1/YDR451C:GCN4/YEL009C:SPT2/YER161C:HAC1/YFL031W:MIG1/YGL035C:GTS1/YGL181W:RME1/YGR044C:RIM101/YHL027W:STE12/YHR084W:FKH1/YIL131C:YAP5/YIR018W:GZF3/YJL110C:SPT23/YKL020C:IXR1/YKL032C:RGT1/YKL038W:ABF1/YKL112W:DAL80/YKR034W:RFX1/YLR176C:HAP1/YLR256W:LEU3/YLR451W:YOX1/YML027W:MCM1/YMR043W:MOT3/YMR070W:FKH2/YNL068C:SKO1/YNL167…
10605	negative regulation of macromolecule metabolic process	32 out of 72 genes	388 out of 5680 background genes, 6.8%	1.59e-16	0	0	MATALPHA2/YCR039C:NRG1/YDR043C:MET32/YDR253C:YAP6/YDR259C:SUM1/YDR310C:YHP1/YDR451C:GCN4/YEL009C:SPT2/YER161C:HAC1/YFL031W:MIG1/YGL035C:RME1/YGR044C:RIM101/YHL027W:STE12/YHR084W:FKH1/YIL131C:YAP5/YIR018W:GZF3/YJL110C:SPT23/YKL020C:IXR1/YKL032C:RGT1/YKL038W:ABF1/YKL112W:DAL80/YKR034W:RFX1/YLR176C:HAP1/YLR256W:LEU3/YLR451W:YOX1/YML027W:MCM1/YMR043W:MOT3/YMR070W:FKH2/YNL068C:SKO1/YNL167C:MET31/YPL03…
9892	negative regulation of metabolic process	33 out of 72 genes	428 out of 5680 background genes, 7.5%	2.84e-16	0	0	MATALPHA2/YCR039C:NRG1/YDR043C:MET32/YDR253C:YAP6/YDR259C:SUM1/YDR310C:YHP1/YDR451C:GCN4/YEL009C:SPT2/YER161C:HAC1/YFL031W:MIG1/YGL035C:GTS1/YGL181W:RME1/YGR044C:RIM101/YHL027W:STE12/YHR084W:FKH1/YIL131C:YAP5/YIR018W:GZF3/YJL110C:SPT23/YKL020C:IXR1/YKL032C:RGT1/YKL038W:ABF1/YKL112W:DAL80/YKR034W:RFX1/YLR176C:HAP1/YLR256W:LEU3/YLR451W:YOX1/YML027W:MCM1/YMR043W:MOT3/YMR070W:FKH2/YNL068C:SKO1/YNL167…
48523	negative regulation of cellular process	34 out of 72 genes	505 out of 5680 background genes, 8.9%	4.88e-15	0	0	MATALPHA2/YCR039C:NRG1/YDR043C:MET32/YDR253C:YAP6/YDR259C:SUM1/YDR310C:YHP1/YDR451C:GCN4/YEL009C:SPT2/YER161C:HAC1/YFL031W:MIG1/YGL035C:HSF1/YGL073W:GTS1/YGL181W:RME1/YGR044C:RIM101/YHL027W:STE12/YHR084W:FKH1/YIL131C:YAP5/YIR018W:GZF3/YJL110C:SPT23/YKL020C:IXR1/YKL032C:RGT1/YKL038W:ABF1/YKL112W:DAL80/YKR034W:RFX1/YLR176C:HAP1/YLR256W:LEU3/YLR451W:YOX1/YML027W:MCM1/YMR043W:MOT3/YMR070W:FKH2/YNL068…
48519	negative regulation of biological process	34 out of 72 genes	530 out of 5680 background genes, 9.3%	2.23e-14	0	0	MATALPHA2/YCR039C:NRG1/YDR043C:MET32/YDR253C:YAP6/YDR259C:SUM1/YDR310C:YHP1/YDR451C:GCN4/YEL009C:SPT2/YER161C:HAC1/YFL031W:MIG1/YGL035C:HSF1/YGL073W:GTS1/YGL181W:RME1/YGR044C:RIM101/YHL027W:STE12/YHR084W:FKH1/YIL131C:YAP5/YIR018W:GZF3/YJL110C:SPT23/YKL020C:IXR1/YKL032C:RGT1/YKL038W:ABF1/YKL112W:DAL80/YKR034W:RFX1/YLR176C:HAP1/YLR256W:LEU3/YLR451W:YOX1/YML027W:MCM1/YMR043W:MOT3/YMR070W:FKH2/YNL068…
44238	primary metabolic process	72 out of 72 genes	3481 out of 5680 background genes, 61.3%	1.73e-13	0	0	HAP3/YBL021C:REB1/YBR049C:TEC1/YBR083W:SMP1/YBR182C:MATALPHA2/YCR039C:PHO2/YDL106C:NRG1/YDR043C:INO2/YDR123C:SWI5/YDR146C:MET32/YDR253C:YAP6/YDR259C:SUM1/YDR310C:CAD1/YDR423C:YHP1/YDR451C:STP1/YDR463W:GCN4/YEL009C:GLN3/YER040W:SWI4/YER111C:SPT2/YER161C:GAT1/YFL021W:HAC1/YFL031W:MIG1/YGL035C:AFT1/YGL071W:HSF1/YGL073W:GTS1/YGL181W:HAP2/YGL237C:RME1/YGR044C:YAP3/YHL009C:RIM101/YHL027W:STE12/YHR084W:…
70887	cellular response to chemical stimulus	27 out of 72 genes	328 out of 5680 background genes, 5.8%	2.65e-13	0	0	HAP3/YBL021C:NRG1/YDR043C:CAD1/YDR423C:GCN4/YEL009C:GLN3/YER040W:GAT1/YFL021W:HAC1/YFL031W:MIG1/YGL035C:HAP2/YGL237C:RIM101/YHL027W:STE12/YHR084W:CST6/YIL036W:FKH1/YIL131C:YAP5/YIR018W:GZF3/YJL110C:IXR1/YKL032C:HAP4/YKL109W:DAL80/YKR034W:HAP1/YLR256W:YAP1/YML007W:MSN2/YMR037C:AZF1/YOR113W:YRR1/YOR162C:HAP5/YOR358W:DIG1/YPL049C:AFT2/YPL202C:ARR1/YPR199C
43618	regulation of transcription from RNA polymerase II promoter in response to stress	14 out of 72 genes	51 out of 5680 background genes, 0.9%	3.1e-13	0	0	TEC1/YBR083W:SMP1/YBR182C:CAD1/YDR423C:SWI4/YER111C:AFT1/YGL071W:HAP1/YLR256W:YAP1/YML007W:MSN2/YMR037C:SKO1/YNL167C:YRR1/YOR162C:RLM1/YPL089C:AFT2/YPL202C:ROX1/YPR065W:ARR1/YPR199C
43620	regulation of DNA-templated transcription in response to stress	14 out of 72 genes	51 out of 5680 background genes, 0.9%	3.1e-13	0	0	TEC1/YBR083W:SMP1/YBR182C:CAD1/YDR423C:SWI4/YER111C:AFT1/YGL071W:HAP1/YLR256W:YAP1/YML007W:MSN2/YMR037C:SKO1/YNL167C:YRR1/YOR162C:RLM1/YPL089C:AFT2/YPL202C:ROX1/YPR065W:ARR1/YPR199C
42221	response to chemical	29 out of 72 genes	398 out of 5680 background genes, 7.0%	4.08e-13	0	0	HAP3/YBL021C:NRG1/YDR043C:CAD1/YDR423C:GCN4/YEL009C:GLN3/YER040W:GAT1/YFL021W:HAC1/YFL031W:MIG1/YGL035C:HAP2/YGL237C:RIM101/YHL027W:STE12/YHR084W:CST6/YIL036W:FKH1/YIL131C:YAP5/YIR018W:GZF3/YJL110C:IXR1/YKL032C:HAP4/YKL109W:DAL80/YKR034W:HAP1/YLR256W:YAP1/YML007W:MSN2/YMR037C:MET4/YNL103W:CIN5/YOR028C:AZF1/YOR113W:YRR1/YOR162C:HAP5/YOR358W:DIG1/YPL049C:AFT2/YPL202C:ARR1/YPR199C
31670	cellular response to nutrient	13 out of 72 genes	50 out of 5680 background genes, 0.9%	8.16e-12	0	0	HAP3/YBL021C:NRG1/YDR043C:GCN4/YEL009C:GLN3/YER040W:GAT1/YFL021W:MIG1/YGL035C:HAP2/YGL237C:CST6/YIL036W:GZF3/YJL110C:HAP4/YKL109W:DAL80/YKR034W:HAP1/YLR256W:HAP5/YOR358W
1901522	positive regulation of transcription from RNA polymerase II promoter involved in cellular response to chemical stimulus	12 out of 72 genes	39 out of 5680 background genes, 0.7%	9.34e-12	0	0	HAP3/YBL021C:HAC1/YFL031W:HAP2/YGL237C:STE12/YHR084W:CST6/YIL036W:YAP5/YIR018W:HAP4/YKL109W:HAP1/YLR256W:YAP1/YML007W:MSN2/YMR037C:HAP5/YOR358W:ARR1/YPR199C
50896	response to stimulus	41 out of 72 genes	980 out of 5680 background genes, 17.3%	1.09e-11	0	0	HAP3/YBL021C:TEC1/YBR083W:SMP1/YBR182C:NRG1/YDR043C:CAD1/YDR423C:GCN4/YEL009C:GLN3/YER040W:SWI4/YER111C:GAT1/YFL021W:HAC1/YFL031W:MIG1/YGL035C:AFT1/YGL071W:HSF1/YGL073W:HAP2/YGL237C:RIM101/YHL027W:STE12/YHR084W:CST6/YIL036W:FKH1/YIL131C:YAP5/YIR018W:GZF3/YJL110C:SPT23/YKL020C:IXR1/YKL032C:HAP4/YKL109W:ABF1/YKL112W:DAL80/YKR034W:HAP1/YLR256W:YAP1/YML007W:MSN2/YMR037C:MOT3/YMR070W:MET4/YNL103W:THO2…
71704	organic substance metabolic process	72 out of 72 genes	3691 out of 5680 background genes, 65.0%	1.22e-11	0	0	HAP3/YBL021C:REB1/YBR049C:TEC1/YBR083W:SMP1/YBR182C:MATALPHA2/YCR039C:PHO2/YDL106C:NRG1/YDR043C:INO2/YDR123C:SWI5/YDR146C:MET32/YDR253C:YAP6/YDR259C:SUM1/YDR310C:CAD1/YDR423C:YHP1/YDR451C:STP1/YDR463W:GCN4/YEL009C:GLN3/YER040W:SWI4/YER111C:SPT2/YER161C:GAT1/YFL021W:HAC1/YFL031W:MIG1/YGL035C:AFT1/YGL071W:HSF1/YGL073W:GTS1/YGL181W:HAP2/YGL237C:RME1/YGR044C:YAP3/YHL009C:RIM101/YHL027W:STE12/YHR084W:…
51716	cellular response to stimulus	39 out of 72 genes	882 out of 5680 background genes, 15.5%	1.24e-11	0	0	HAP3/YBL021C:TEC1/YBR083W:SMP1/YBR182C:NRG1/YDR043C:CAD1/YDR423C:GCN4/YEL009C:GLN3/YER040W:SWI4/YER111C:GAT1/YFL021W:HAC1/YFL031W:MIG1/YGL035C:AFT1/YGL071W:HSF1/YGL073W:HAP2/YGL237C:RIM101/YHL027W:STE12/YHR084W:CST6/YIL036W:FKH1/YIL131C:YAP5/YIR018W:GZF3/YJL110C:SPT23/YKL020C:IXR1/YKL032C:HAP4/YKL109W:ABF1/YKL112W:DAL80/YKR034W:HAP1/YLR256W:YAP1/YML007W:MSN2/YMR037C:MOT3/YMR070W:THO2/YNL139C:SKO1…
7584	response to nutrient	13 out of 72 genes	52 out of 5680 background genes, 0.9%	1.43e-11	0	0	HAP3/YBL021C:NRG1/YDR043C:GCN4/YEL009C:GLN3/YER040W:GAT1/YFL021W:MIG1/YGL035C:HAP2/YGL237C:CST6/YIL036W:GZF3/YJL110C:HAP4/YKL109W:DAL80/YKR034W:HAP1/YLR256W:HAP5/YOR358W
44237	cellular metabolic process	72 out of 72 genes	3703 out of 5680 background genes, 65.2%	1.55e-11	0	0	HAP3/YBL021C:REB1/YBR049C:TEC1/YBR083W:SMP1/YBR182C:MATALPHA2/YCR039C:PHO2/YDL106C:NRG1/YDR043C:INO2/YDR123C:SWI5/YDR146C:MET32/YDR253C:YAP6/YDR259C:SUM1/YDR310C:CAD1/YDR423C:YHP1/YDR451C:STP1/YDR463W:GCN4/YEL009C:GLN3/YER040W:SWI4/YER111C:SPT2/YER161C:GAT1/YFL021W:HAC1/YFL031W:MIG1/YGL035C:AFT1/YGL071W:HSF1/YGL073W:GTS1/YGL181W:HAP2/YGL237C:RME1/YGR044C:YAP3/YHL009C:RIM101/YHL027W:STE12/YHR084W:…
36003	positive regulation of transcription from RNA polymerase II promoter in response to stress	11 out of 72 genes	33 out of 5680 background genes, 0.6%	4.5e-11	0	0	TEC1/YBR083W:SMP1/YBR182C:CAD1/YDR423C:SWI4/YER111C:AFT1/YGL071W:YAP1/YML007W:MSN2/YMR037C:SKO1/YNL167C:RLM1/YPL089C:AFT2/YPL202C:ARR1/YPR199C
8152	metabolic process	72 out of 72 genes	3834 out of 5680 background genes, 67.5%	1.94e-10	0	0	HAP3/YBL021C:REB1/YBR049C:TEC1/YBR083W:SMP1/YBR182C:MATALPHA2/YCR039C:PHO2/YDL106C:NRG1/YDR043C:INO2/YDR123C:SWI5/YDR146C:MET32/YDR253C:YAP6/YDR259C:SUM1/YDR310C:CAD1/YDR423C:YHP1/YDR451C:STP1/YDR463W:GCN4/YEL009C:GLN3/YER040W:SWI4/YER111C:SPT2/YER161C:GAT1/YFL021W:HAC1/YFL031W:MIG1/YGL035C:AFT1/YGL071W:HSF1/YGL073W:GTS1/YGL181W:HAP2/YGL237C:RME1/YGR044C:YAP3/YHL009C:RIM101/YHL027W:STE12/YHR084W:…
31669	cellular response to nutrient levels	16 out of 72 genes	147 out of 5680 background genes, 2.6%	1e-08	0	0	HAP3/YBL021C:NRG1/YDR043C:GCN4/YEL009C:GLN3/YER040W:GAT1/YFL021W:MIG1/YGL035C:AFT1/YGL071W:HAP2/YGL237C:CST6/YIL036W:GZF3/YJL110C:HAP4/YKL109W:DAL80/YKR034W:HAP1/YLR256W:MSN2/YMR037C:HAP5/YOR358W:AFT2/YPL202C
31667	response to nutrient levels	16 out of 72 genes	153 out of 5680 background genes, 2.7%	1.85e-08	0	0	HAP3/YBL021C:NRG1/YDR043C:GCN4/YEL009C:GLN3/YER040W:GAT1/YFL021W:MIG1/YGL035C:AFT1/YGL071W:HAP2/YGL237C:CST6/YIL036W:GZF3/YJL110C:HAP4/YKL109W:DAL80/YKR034W:HAP1/YLR256W:MSN2/YMR037C:HAP5/YOR358W:AFT2/YPL202C
31668	cellular response to extracellular stimulus	16 out of 72 genes	155 out of 5680 background genes, 2.7%	2.26e-08	0	0	HAP3/YBL021C:NRG1/YDR043C:GCN4/YEL009C:GLN3/YER040W:GAT1/YFL021W:MIG1/YGL035C:AFT1/YGL071W:HAP2/YGL237C:CST6/YIL036W:GZF3/YJL110C:HAP4/YKL109W:DAL80/YKR034W:HAP1/YLR256W:MSN2/YMR037C:HAP5/YOR358W:AFT2/YPL202C
71496	cellular response to external stimulus	16 out of 72 genes	155 out of 5680 background genes, 2.7%	2.26e-08	0	0	HAP3/YBL021C:NRG1/YDR043C:GCN4/YEL009C:GLN3/YER040W:GAT1/YFL021W:MIG1/YGL035C:AFT1/YGL071W:HAP2/YGL237C:CST6/YIL036W:GZF3/YJL110C:HAP4/YKL109W:DAL80/YKR034W:HAP1/YLR256W:MSN2/YMR037C:HAP5/YOR358W:AFT2/YPL202C
9991	response to extracellular stimulus	16 out of 72 genes	161 out of 5680 background genes, 2.8%	4.05e-08	0	0	HAP3/YBL021C:NRG1/YDR043C:GCN4/YEL009C:GLN3/YER040W:GAT1/YFL021W:MIG1/YGL035C:AFT1/YGL071W:HAP2/YGL237C:CST6/YIL036W:GZF3/YJL110C:HAP4/YKL109W:DAL80/YKR034W:HAP1/YLR256W:MSN2/YMR037C:HAP5/YOR358W:AFT2/YPL202C
9605	response to external stimulus	16 out of 72 genes	163 out of 5680 background genes, 2.9%	4.89e-08	0	0	HAP3/YBL021C:NRG1/YDR043C:GCN4/YEL009C:GLN3/YER040W:GAT1/YFL021W:MIG1/YGL035C:AFT1/YGL071W:HAP2/YGL237C:CST6/YIL036W:GZF3/YJL110C:HAP4/YKL109W:DAL80/YKR034W:HAP1/YLR256W:MSN2/YMR037C:HAP5/YOR358W:AFT2/YPL202C
83	regulation of transcription involved in G1/S transition of mitotic cell cycle	8 out of 72 genes	27 out of 5680 background genes, 0.5%	3.87e-07	0	0	SWI5/YDR146C:YHP1/YDR451C:SWI4/YER111C:RME1/YGR044C:FKH1/YIL131C:ACE2/YLR131C:YOX1/YML027W:FKH2/YNL068C
43457	regulation of cellular respiration	5 out of 72 genes	7 out of 5680 background genes, 0.1%	2.76e-06	0	0	HAP3/YBL021C:HAP2/YGL237C:HAP4/YKL109W:HAP1/YLR256W:HAP5/YOR358W
429	carbon catabolite regulation of transcription from RNA polymerase II promoter	8 out of 72 genes	34 out of 5680 background genes, 0.6%	2.95e-06	0	0	HAP3/YBL021C:NRG1/YDR043C:MIG1/YGL035C:HAP2/YGL237C:CST6/YIL036W:HAP4/YKL109W:HAP1/YLR256W:HAP5/YOR358W
45990	carbon catabolite regulation of transcription	8 out of 72 genes	39 out of 5680 background genes, 0.7%	9.5e-06	0	0	HAP3/YBL021C:NRG1/YDR043C:MIG1/YGL035C:HAP2/YGL237C:CST6/YIL036W:HAP4/YKL109W:HAP1/YLR256W:HAP5/YOR358W
90282	positive regulation of transcription involved in G2/M transition of mitotic cell cycle	4 out of 72 genes	4 out of 5680 background genes, 0.1%	1.12e-05	0	0	FKH1/YIL131C:MCM1/YMR043W:FKH2/YNL068C:NDD1/YOR372C
6950	response to stress	26 out of 72 genes	651 out of 5680 background genes, 11.5%	1.63e-05	0	0	TEC1/YBR083W:SMP1/YBR182C:NRG1/YDR043C:CAD1/YDR423C:GCN4/YEL009C:SWI4/YER111C:HAC1/YFL031W:MIG1/YGL035C:AFT1/YGL071W:HSF1/YGL073W:RIM101/YHL027W:SPT23/YKL020C:IXR1/YKL032C:ABF1/YKL112W:HAP1/YLR256W:YAP1/YML007W:MSN2/YMR037C:MOT3/YMR070W:THO2/YNL139C:SKO1/YNL167C:CIN5/YOR028C:YRR1/YOR162C:RLM1/YPL089C:AFT2/YPL202C:ROX1/YPR065W:ARR1/YPR199C
90293	nitrogen catabolite regulation of transcription	5 out of 72 genes	10 out of 5680 background genes, 0.2%	3.22e-05	0	0	GCN4/YEL009C:GLN3/YER040W:GAT1/YFL021W:GZF3/YJL110C:DAL80/YKR034W
7154	cell communication	19 out of 72 genes	374 out of 5680 background genes, 6.6%	4.94e-05	0	0	HAP3/YBL021C:NRG1/YDR043C:GCN4/YEL009C:GLN3/YER040W:GAT1/YFL021W:HAC1/YFL031W:MIG1/YGL035C:AFT1/YGL071W:HSF1/YGL073W:HAP2/YGL237C:CST6/YIL036W:GZF3/YJL110C:HAP4/YKL109W:DAL80/YKR034W:HAP1/YLR256W:MSN2/YMR037C:HAP5/YOR358W:RLM1/YPL089C:AFT2/YPL202C
9628	response to abiotic stimulus	13 out of 72 genes	167 out of 5680 background genes, 2.9%	5.7e-05	0	0	SMP1/YBR182C:NRG1/YDR043C:SWI4/YER111C:HSF1/YGL073W:RIM101/YHL027W:SPT23/YKL020C:IXR1/YKL032C:HAP1/YLR256W:YAP1/YML007W:MSN2/YMR037C:MOT3/YMR070W:SKO1/YNL167C:CIN5/YOR028C
436	carbon catabolite activation of transcription from RNA polymerase II promoter	6 out of 72 genes	22 out of 5680 background genes, 0.4%	0.0001	0	0	HAP3/YBL021C:HAP2/YGL237C:CST6/YIL036W:HAP4/YKL109W:HAP1/YLR256W:HAP5/YOR358W
43467	regulation of generation of precursor metabolites and energy	6 out of 72 genes	23 out of 5680 background genes, 0.4%	0.00013	0	0	HAP3/YBL021C:HAP2/YGL237C:HAP4/YKL109W:HAP1/YLR256W:TYE7/YOR344C:HAP5/YOR358W
1900428	regulation of filamentous growth of a population of unicellular organisms	7 out of 72 genes	38 out of 5680 background genes, 0.7%	0.00017	0	0	TEC1/YBR083W:NRG1/YDR043C:MIG1/YGL035C:RME1/YGR044C:FKH1/YIL131C:FKH2/YNL068C:DIG1/YPL049C
1901699	cellular response to nitrogen compound	5 out of 72 genes	14 out of 5680 background genes, 0.2%	0.00025	0	0	GCN4/YEL009C:GLN3/YER040W:GAT1/YFL021W:GZF3/YJL110C:DAL80/YKR034W
71417	cellular response to organonitrogen compound	5 out of 72 genes	14 out of 5680 background genes, 0.2%	0.00025	0	0	GCN4/YEL009C:GLN3/YER040W:GAT1/YFL021W:GZF3/YJL110C:DAL80/YKR034W
10570	regulation of filamentous growth	7 out of 72 genes	40 out of 5680 background genes, 0.7%	0.00025	0	0	TEC1/YBR083W:NRG1/YDR043C:MIG1/YGL035C:RME1/YGR044C:FKH1/YIL131C:FKH2/YNL068C:DIG1/YPL049C
33554	cellular response to stress	23 out of 72 genes	597 out of 5680 background genes, 10.5%	0.00026	0	0	TEC1/YBR083W:SMP1/YBR182C:NRG1/YDR043C:CAD1/YDR423C:GCN4/YEL009C:SWI4/YER111C:HAC1/YFL031W:AFT1/YGL071W:RIM101/YHL027W:SPT23/YKL020C:IXR1/YKL032C:ABF1/YKL112W:HAP1/YLR256W:YAP1/YML007W:MSN2/YMR037C:MOT3/YMR070W:THO2/YNL139C:SKO1/YNL167C:YRR1/YOR162C:RLM1/YPL089C:AFT2/YPL202C:ROX1/YPR065W:ARR1/YPR199C
45991	carbon catabolite activation of transcription	6 out of 72 genes	26 out of 5680 background genes, 0.5%	0.0003	0	0	HAP3/YBL021C:HAP2/YGL237C:CST6/YIL036W:HAP4/YKL109W:HAP1/YLR256W:HAP5/YOR358W
6808	regulation of nitrogen utilization	5 out of 72 genes	15 out of 5680 background genes, 0.3%	0.00037	0	0	GCN4/YEL009C:GLN3/YER040W:GAT1/YFL021W:GZF3/YJL110C:DAL80/YKR034W
117	regulation of transcription involved in G2/M transition of mitotic cell cycle	4 out of 72 genes	7 out of 5680 background genes, 0.1%	0.00038	0	0	FKH1/YIL131C:MCM1/YMR043W:FKH2/YNL068C:NDD1/YOR372C
71930	negative regulation of transcription involved in G1/S transition of mitotic cell cycle	4 out of 72 genes	7 out of 5680 background genes, 0.1%	0.00038	0	0	YHP1/YDR451C:FKH1/YIL131C:YOX1/YML027W:FKH2/YNL068C
71310	cellular response to organic substance	12 out of 72 genes	171 out of 5680 background genes, 3.0%	0.00057	0	0	GCN4/YEL009C:GLN3/YER040W:GAT1/YFL021W:HAC1/YFL031W:STE12/YHR084W:CST6/YIL036W:FKH1/YIL131C:GZF3/YJL110C:DAL80/YKR034W:MSN2/YMR037C:AZF1/YOR113W:DIG1/YPL049C
44843	cell cycle G1/S phase transition	8 out of 72 genes	66 out of 5680 background genes, 1.2%	0.00068	0	0	SWI5/YDR146C:YHP1/YDR451C:SWI4/YER111C:RME1/YGR044C:FKH1/YIL131C:ACE2/YLR131C:YOX1/YML027W:FKH2/YNL068C
82	G1/S transition of mitotic cell cycle	8 out of 72 genes	66 out of 5680 background genes, 1.2%	0.00068	0	0	SWI5/YDR146C:YHP1/YDR451C:SWI4/YER111C:RME1/YGR044C:FKH1/YIL131C:ACE2/YLR131C:YOX1/YML027W:FKH2/YNL068C
10243	response to organonitrogen compound	5 out of 72 genes	17 out of 5680 background genes, 0.3%	0.00074	0	0	GCN4/YEL009C:GLN3/YER040W:GAT1/YFL021W:GZF3/YJL110C:DAL80/YKR034W
1901698	response to nitrogen compound	5 out of 72 genes	18 out of 5680 background genes, 0.3%	0.00101	0	0	GCN4/YEL009C:GLN3/YER040W:GAT1/YFL021W:GZF3/YJL110C:DAL80/YKR034W
70784	regulation of growth of unicellular organism as a thread of attached cells	6 out of 72 genes	33 out of 5680 background genes, 0.6%	0.00134	0	0	TEC1/YBR083W:NRG1/YDR043C:RME1/YGR044C:FKH1/YIL131C:FKH2/YNL068C:DIG1/YPL049C
40008	regulation of growth	7 out of 72 genes	53 out of 5680 background genes, 0.9%	0.00179	0	0	TEC1/YBR083W:NRG1/YDR043C:MIG1/YGL035C:RME1/YGR044C:FKH1/YIL131C:FKH2/YNL068C:DIG1/YPL049C
10033	response to organic substance	12 out of 72 genes	194 out of 5680 background genes, 3.4%	0.00215	0	0	GCN4/YEL009C:GLN3/YER040W:GAT1/YFL021W:HAC1/YFL031W:STE12/YHR084W:CST6/YIL036W:FKH1/YIL131C:GZF3/YJL110C:DAL80/YKR034W:MSN2/YMR037C:AZF1/YOR113W:DIG1/YPL049C
19740	nitrogen utilization	5 out of 72 genes	21 out of 5680 background genes, 0.4%	0.00233	0	0	GCN4/YEL009C:GLN3/YER040W:GAT1/YFL021W:GZF3/YJL110C:DAL80/YKR034W
44772	mitotic cell cycle phase transition	10 out of 72 genes	134 out of 5680 background genes, 2.4%	0.00278	0	0	SWI5/YDR146C:YHP1/YDR451C:SWI4/YER111C:RME1/YGR044C:FKH1/YIL131C:ACE2/YLR131C:YOX1/YML027W:MCM1/YMR043W:FKH2/YNL068C:NDD1/YOR372C
71495	cellular response to endogenous stimulus	5 out of 72 genes	22 out of 5680 background genes, 0.4%	0.00299	0	0	GCN4/YEL009C:GLN3/YER040W:GAT1/YFL021W:GZF3/YJL110C:DAL80/YKR034W
44770	cell cycle phase transition	10 out of 72 genes	137 out of 5680 background genes, 2.4%	0.0034	0	0	SWI5/YDR146C:YHP1/YDR451C:SWI4/YER111C:RME1/YGR044C:FKH1/YIL131C:ACE2/YLR131C:YOX1/YML027W:MCM1/YMR043W:FKH2/YNL068C:NDD1/YOR372C
70785	negative regulation of growth of unicellular organism as a thread of attached cells	4 out of 72 genes	11 out of 5680 background genes, 0.2%	0.00346	0	0	NRG1/YDR043C:FKH1/YIL131C:FKH2/YNL068C:DIG1/YPL049C
32298	positive regulation of DNA-dependent DNA replication initiation	3 out of 72 genes	4 out of 5680 background genes, 0.1%	0.00366	0	0	SUM1/YDR310C:FKH1/YIL131C:FKH2/YNL068C
1900429	negative regulation of filamentous growth of a population of unicellular organisms	4 out of 72 genes	12 out of 5680 background genes, 0.2%	0.00514	0	0.02	NRG1/YDR043C:FKH1/YIL131C:FKH2/YNL068C:DIG1/YPL049C
9719	response to endogenous stimulus	5 out of 72 genes	25 out of 5680 background genes, 0.4%	0.00586	0	0.02	GCN4/YEL009C:GLN3/YER040W:GAT1/YFL021W:GZF3/YJL110C:DAL80/YKR034W
9987	cellular process	72 out of 72 genes	4866 out of 5680 background genes, 85.7%	0.00637	0	0.02	HAP3/YBL021C:REB1/YBR049C:TEC1/YBR083W:SMP1/YBR182C:MATALPHA2/YCR039C:PHO2/YDL106C:NRG1/YDR043C:INO2/YDR123C:SWI5/YDR146C:MET32/YDR253C:YAP6/YDR259C:SUM1/YDR310C:CAD1/YDR423C:YHP1/YDR451C:STP1/YDR463W:GCN4/YEL009C:GLN3/YER040W:SWI4/YER111C:SPT2/YER161C:GAT1/YFL021W:HAC1/YFL031W:MIG1/YGL035C:AFT1/YGL071W:HSF1/YGL073W:GTS1/YGL181W:HAP2/YGL237C:RME1/YGR044C:YAP3/YHL009C:RIM101/YHL027W:STE12/YHR084W:…
45926	negative regulation of growth	4 out of 72 genes	13 out of 5680 background genes, 0.2%	0.00735	0	0.02	NRG1/YDR043C:FKH1/YIL131C:FKH2/YNL068C:DIG1/YPL049C
60258	negative regulation of filamentous growth	4 out of 72 genes	13 out of 5680 background genes, 0.2%	0.00735	0	0.02	NRG1/YDR043C:FKH1/YIL131C:FKH2/YNL068C:DIG1/YPL049C
46685	response to arsenic-containing substance	4 out of 72 genes	13 out of 5680 background genes, 0.2%	0.00735	0	0.02	YAP1/YML007W:MSN2/YMR037C:MET4/YNL103W:ARR1/YPR199C
10035	response to inorganic substance	6 out of 72 genes	44 out of 5680 background genes, 0.8%	0.00765	0	0.02	CAD1/YDR423C:CST6/YIL036W:YAP5/YIR018W:YAP1/YML007W:MSN2/YMR037C:MET4/YNL103W
61394	regulation of transcription from RNA polymerase II promoter in response to arsenic-containing substance	3 out of 72 genes	5 out of 5680 background genes, 0.1%	0.00905	0	0.02	YAP1/YML007W:MSN2/YMR037C:ARR1/YPR199C
61395	positive regulation of transcription from RNA polymerase II promoter in response to arsenic-containing substance	3 out of 72 genes	5 out of 5680 background genes, 0.1%	0.00905	0	0.02	YAP1/YML007W:MSN2/YMR037C:ARR1/YPR199C

## Sheet: 0 regions
GOID	GO_term	Cluster frequency		Background frequency	P-value	FDR	Expected FP	Gene(s) annotated to the term
6357	regulation of transcription from RNA polymerase II promoter	21 out of 25 genes	0.84	403 out of 5680 background genes, 7.1%	1.36e-18	0	0	RTG3/YBL103C:RPN4/YDL020C:UME6/YDR207C:PHO4/YFR034C:PDR1/YGL013C:SNT2/YGL131C:STB5/YHR178W:SKN7/YHR206W:ZAP1/YJL056C:IME1/YJR094C:PUT3/YKL015W:MSN4/YKL062W:GAL80/YML051W:GCR2/YNL199C:RAP1/YNL216W:STB1/YNL309W:DAL82/YNL314W:SFL1/YOR140W:GCR1/YPL075W:GAL4/YPL248C:FHL1/YPR104C
1903506	regulation of nucleic acid-templated transcription	22 out of 25 genes	0.88	549 out of 5680 background genes, 9.7%	1.73e-17	0	0	RTG3/YBL103C:RPN4/YDL020C:UME6/YDR207C:PHO4/YFR034C:PDR1/YGL013C:SNT2/YGL131C:STB5/YHR178W:SKN7/YHR206W:ZAP1/YJL056C:IME1/YJR094C:PUT3/YKL015W:MSN4/YKL062W:CHA4/YLR098C:GAL80/YML051W:GCR2/YNL199C:RAP1/YNL216W:STB1/YNL309W:DAL82/YNL314W:SFL1/YOR140W:GCR1/YPL075W:GAL4/YPL248C:FHL1/YPR104C
2001141	regulation of RNA biosynthetic process	22 out of 25 genes	0.88	549 out of 5680 background genes, 9.7%	1.73e-17	0	0	RTG3/YBL103C:RPN4/YDL020C:UME6/YDR207C:PHO4/YFR034C:PDR1/YGL013C:SNT2/YGL131C:STB5/YHR178W:SKN7/YHR206W:ZAP1/YJL056C:IME1/YJR094C:PUT3/YKL015W:MSN4/YKL062W:CHA4/YLR098C:GAL80/YML051W:GCR2/YNL199C:RAP1/YNL216W:STB1/YNL309W:DAL82/YNL314W:SFL1/YOR140W:GCR1/YPL075W:GAL4/YPL248C:FHL1/YPR104C
6355	regulation of transcription, DNA-templated	22 out of 25 genes	0.88	549 out of 5680 background genes, 9.7%	1.73e-17	0	0	RTG3/YBL103C:RPN4/YDL020C:UME6/YDR207C:PHO4/YFR034C:PDR1/YGL013C:SNT2/YGL131C:STB5/YHR178W:SKN7/YHR206W:ZAP1/YJL056C:IME1/YJR094C:PUT3/YKL015W:MSN4/YKL062W:CHA4/YLR098C:GAL80/YML051W:GCR2/YNL199C:RAP1/YNL216W:STB1/YNL309W:DAL82/YNL314W:SFL1/YOR140W:GCR1/YPL075W:GAL4/YPL248C:FHL1/YPR104C
10468	regulation of gene expression	23 out of 25 genes	0.92	664 out of 5680 background genes, 11.7%	1.9e-17	0	0	RTG3/YBL103C:RPN4/YDL020C:UME6/YDR207C:SNF1/YDR477W:PHO4/YFR034C:PDR1/YGL013C:SNT2/YGL131C:STB5/YHR178W:SKN7/YHR206W:ZAP1/YJL056C:IME1/YJR094C:PUT3/YKL015W:MSN4/YKL062W:CHA4/YLR098C:GAL80/YML051W:GCR2/YNL199C:RAP1/YNL216W:STB1/YNL309W:DAL82/YNL314W:SFL1/YOR140W:GCR1/YPL075W:GAL4/YPL248C:FHL1/YPR104C
2000112	regulation of cellular macromolecule biosynthetic process	23 out of 25 genes	0.92	672 out of 5680 background genes, 11.8%	2.51e-17	0	0	RTG3/YBL103C:RPN4/YDL020C:UME6/YDR207C:SNF1/YDR477W:PHO4/YFR034C:PDR1/YGL013C:SNT2/YGL131C:STB5/YHR178W:SKN7/YHR206W:ZAP1/YJL056C:IME1/YJR094C:PUT3/YKL015W:MSN4/YKL062W:CHA4/YLR098C:GAL80/YML051W:GCR2/YNL199C:RAP1/YNL216W:STB1/YNL309W:DAL82/YNL314W:SFL1/YOR140W:GCR1/YPL075W:GAL4/YPL248C:FHL1/YPR104C
10556	regulation of macromolecule biosynthetic process	23 out of 25 genes	0.92	677 out of 5680 background genes, 11.9%	2.98e-17	0	0	RTG3/YBL103C:RPN4/YDL020C:UME6/YDR207C:SNF1/YDR477W:PHO4/YFR034C:PDR1/YGL013C:SNT2/YGL131C:STB5/YHR178W:SKN7/YHR206W:ZAP1/YJL056C:IME1/YJR094C:PUT3/YKL015W:MSN4/YKL062W:CHA4/YLR098C:GAL80/YML051W:GCR2/YNL199C:RAP1/YNL216W:STB1/YNL309W:DAL82/YNL314W:SFL1/YOR140W:GCR1/YPL075W:GAL4/YPL248C:FHL1/YPR104C
51252	regulation of RNA metabolic process	22 out of 25 genes	0.88	566 out of 5680 background genes, 10.0%	3.4e-17	0	0	RTG3/YBL103C:RPN4/YDL020C:UME6/YDR207C:PHO4/YFR034C:PDR1/YGL013C:SNT2/YGL131C:STB5/YHR178W:SKN7/YHR206W:ZAP1/YJL056C:IME1/YJR094C:PUT3/YKL015W:MSN4/YKL062W:CHA4/YLR098C:GAL80/YML051W:GCR2/YNL199C:RAP1/YNL216W:STB1/YNL309W:DAL82/YNL314W:SFL1/YOR140W:GCR1/YPL075W:GAL4/YPL248C:FHL1/YPR104C
6366	transcription from RNA polymerase II promoter	21 out of 25 genes	0.84	480 out of 5680 background genes, 8.5%	5.51e-17	0	0	RTG3/YBL103C:RPN4/YDL020C:UME6/YDR207C:PHO4/YFR034C:PDR1/YGL013C:SNT2/YGL131C:STB5/YHR178W:SKN7/YHR206W:ZAP1/YJL056C:IME1/YJR094C:PUT3/YKL015W:MSN4/YKL062W:GAL80/YML051W:GCR2/YNL199C:RAP1/YNL216W:STB1/YNL309W:DAL82/YNL314W:SFL1/YOR140W:GCR1/YPL075W:GAL4/YPL248C:FHL1/YPR104C
31326	regulation of cellular biosynthetic process	23 out of 25 genes	0.92	705 out of 5680 background genes, 12.4%	7.62e-17	0	0	RTG3/YBL103C:RPN4/YDL020C:UME6/YDR207C:SNF1/YDR477W:PHO4/YFR034C:PDR1/YGL013C:SNT2/YGL131C:STB5/YHR178W:SKN7/YHR206W:ZAP1/YJL056C:IME1/YJR094C:PUT3/YKL015W:MSN4/YKL062W:CHA4/YLR098C:GAL80/YML051W:GCR2/YNL199C:RAP1/YNL216W:STB1/YNL309W:DAL82/YNL314W:SFL1/YOR140W:GCR1/YPL075W:GAL4/YPL248C:FHL1/YPR104C
9889	regulation of biosynthetic process	23 out of 25 genes	0.92	706 out of 5680 background genes, 12.4%	7.87e-17	0	0	RTG3/YBL103C:RPN4/YDL020C:UME6/YDR207C:SNF1/YDR477W:PHO4/YFR034C:PDR1/YGL013C:SNT2/YGL131C:STB5/YHR178W:SKN7/YHR206W:ZAP1/YJL056C:IME1/YJR094C:PUT3/YKL015W:MSN4/YKL062W:CHA4/YLR098C:GAL80/YML051W:GCR2/YNL199C:RAP1/YNL216W:STB1/YNL309W:DAL82/YNL314W:SFL1/YOR140W:GCR1/YPL075W:GAL4/YPL248C:FHL1/YPR104C
31328	positive regulation of cellular biosynthetic process	19 out of 25 genes	0.76	346 out of 5680 background genes, 6.1%	1.98e-16	0	0	RTG3/YBL103C:RPN4/YDL020C:UME6/YDR207C:SNF1/YDR477W:PHO4/YFR034C:PDR1/YGL013C:ZAP1/YJL056C:IME1/YJR094C:PUT3/YKL015W:MSN4/YKL062W:CHA4/YLR098C:GCR2/YNL199C:RAP1/YNL216W:STB1/YNL309W:DAL82/YNL314W:SFL1/YOR140W:GCR1/YPL075W:GAL4/YPL248C:FHL1/YPR104C
9891	positive regulation of biosynthetic process	19 out of 25 genes	0.76	346 out of 5680 background genes, 6.1%	1.98e-16	0	0	RTG3/YBL103C:RPN4/YDL020C:UME6/YDR207C:SNF1/YDR477W:PHO4/YFR034C:PDR1/YGL013C:ZAP1/YJL056C:IME1/YJR094C:PUT3/YKL015W:MSN4/YKL062W:CHA4/YLR098C:GCR2/YNL199C:RAP1/YNL216W:STB1/YNL309W:DAL82/YNL314W:SFL1/YOR140W:GCR1/YPL075W:GAL4/YPL248C:FHL1/YPR104C
19219	regulation of nucleobase-containing compound metabolic process	22 out of 25 genes	0.88	626 out of 5680 background genes, 11.0%	3.14e-16	0	0	RTG3/YBL103C:RPN4/YDL020C:UME6/YDR207C:PHO4/YFR034C:PDR1/YGL013C:SNT2/YGL131C:STB5/YHR178W:SKN7/YHR206W:ZAP1/YJL056C:IME1/YJR094C:PUT3/YKL015W:MSN4/YKL062W:CHA4/YLR098C:GAL80/YML051W:GCR2/YNL199C:RAP1/YNL216W:STB1/YNL309W:DAL82/YNL314W:SFL1/YOR140W:GCR1/YPL075W:GAL4/YPL248C:FHL1/YPR104C
1902680	positive regulation of RNA biosynthetic process	18 out of 25 genes	0.72	294 out of 5680 background genes, 5.2%	4.59e-16	0	0	RTG3/YBL103C:RPN4/YDL020C:UME6/YDR207C:PHO4/YFR034C:PDR1/YGL013C:ZAP1/YJL056C:IME1/YJR094C:PUT3/YKL015W:MSN4/YKL062W:CHA4/YLR098C:GCR2/YNL199C:RAP1/YNL216W:STB1/YNL309W:DAL82/YNL314W:SFL1/YOR140W:GCR1/YPL075W:GAL4/YPL248C:FHL1/YPR104C
1903508	positive regulation of nucleic acid-templated transcription	18 out of 25 genes	0.72	294 out of 5680 background genes, 5.2%	4.59e-16	0	0	RTG3/YBL103C:RPN4/YDL020C:UME6/YDR207C:PHO4/YFR034C:PDR1/YGL013C:ZAP1/YJL056C:IME1/YJR094C:PUT3/YKL015W:MSN4/YKL062W:CHA4/YLR098C:GCR2/YNL199C:RAP1/YNL216W:STB1/YNL309W:DAL82/YNL314W:SFL1/YOR140W:GCR1/YPL075W:GAL4/YPL248C:FHL1/YPR104C
45893	positive regulation of transcription, DNA-templated	18 out of 25 genes	0.72	294 out of 5680 background genes, 5.2%	4.59e-16	0	0	RTG3/YBL103C:RPN4/YDL020C:UME6/YDR207C:PHO4/YFR034C:PDR1/YGL013C:ZAP1/YJL056C:IME1/YJR094C:PUT3/YKL015W:MSN4/YKL062W:CHA4/YLR098C:GCR2/YNL199C:RAP1/YNL216W:STB1/YNL309W:DAL82/YNL314W:SFL1/YOR140W:GCR1/YPL075W:GAL4/YPL248C:FHL1/YPR104C
51171	regulation of nitrogen compound metabolic process	22 out of 25 genes	0.88	640 out of 5680 background genes, 11.3%	5.11e-16	0	0	RTG3/YBL103C:RPN4/YDL020C:UME6/YDR207C:PHO4/YFR034C:PDR1/YGL013C:SNT2/YGL131C:STB5/YHR178W:SKN7/YHR206W:ZAP1/YJL056C:IME1/YJR094C:PUT3/YKL015W:MSN4/YKL062W:CHA4/YLR098C:GAL80/YML051W:GCR2/YNL199C:RAP1/YNL216W:STB1/YNL309W:DAL82/YNL314W:SFL1/YOR140W:GCR1/YPL075W:GAL4/YPL248C:FHL1/YPR104C
51254	positive regulation of RNA metabolic process	18 out of 25 genes	0.72	303 out of 5680 background genes, 5.3%	7.95e-16	0	0	RTG3/YBL103C:RPN4/YDL020C:UME6/YDR207C:PHO4/YFR034C:PDR1/YGL013C:ZAP1/YJL056C:IME1/YJR094C:PUT3/YKL015W:MSN4/YKL062W:CHA4/YLR098C:GCR2/YNL199C:RAP1/YNL216W:STB1/YNL309W:DAL82/YNL314W:SFL1/YOR140W:GCR1/YPL075W:GAL4/YPL248C:FHL1/YPR104C
6351	transcription, DNA-templated	22 out of 25 genes	0.88	670 out of 5680 background genes, 11.8%	1.4e-15	0	0	RTG3/YBL103C:RPN4/YDL020C:UME6/YDR207C:PHO4/YFR034C:PDR1/YGL013C:SNT2/YGL131C:STB5/YHR178W:SKN7/YHR206W:ZAP1/YJL056C:IME1/YJR094C:PUT3/YKL015W:MSN4/YKL062W:CHA4/YLR098C:GAL80/YML051W:GCR2/YNL199C:RAP1/YNL216W:STB1/YNL309W:DAL82/YNL314W:SFL1/YOR140W:GCR1/YPL075W:GAL4/YPL248C:FHL1/YPR104C
97659	nucleic acid-templated transcription	22 out of 25 genes	0.88	670 out of 5680 background genes, 11.8%	1.4e-15	0	0	RTG3/YBL103C:RPN4/YDL020C:UME6/YDR207C:PHO4/YFR034C:PDR1/YGL013C:SNT2/YGL131C:STB5/YHR178W:SKN7/YHR206W:ZAP1/YJL056C:IME1/YJR094C:PUT3/YKL015W:MSN4/YKL062W:CHA4/YLR098C:GAL80/YML051W:GCR2/YNL199C:RAP1/YNL216W:STB1/YNL309W:DAL82/YNL314W:SFL1/YOR140W:GCR1/YPL075W:GAL4/YPL248C:FHL1/YPR104C
32774	RNA biosynthetic process	22 out of 25 genes	0.88	672 out of 5680 background genes, 11.8%	1.49e-15	0	0	RTG3/YBL103C:RPN4/YDL020C:UME6/YDR207C:PHO4/YFR034C:PDR1/YGL013C:SNT2/YGL131C:STB5/YHR178W:SKN7/YHR206W:ZAP1/YJL056C:IME1/YJR094C:PUT3/YKL015W:MSN4/YKL062W:CHA4/YLR098C:GAL80/YML051W:GCR2/YNL199C:RAP1/YNL216W:STB1/YNL309W:DAL82/YNL314W:SFL1/YOR140W:GCR1/YPL075W:GAL4/YPL248C:FHL1/YPR104C
45935	positive regulation of nucleobase-containing compound metabolic process	18 out of 25 genes	0.72	325 out of 5680 background genes, 5.7%	2.83e-15	0	0	RTG3/YBL103C:RPN4/YDL020C:UME6/YDR207C:PHO4/YFR034C:PDR1/YGL013C:ZAP1/YJL056C:IME1/YJR094C:PUT3/YKL015W:MSN4/YKL062W:CHA4/YLR098C:GCR2/YNL199C:RAP1/YNL216W:STB1/YNL309W:DAL82/YNL314W:SFL1/YOR140W:GCR1/YPL075W:GAL4/YPL248C:FHL1/YPR104C
51173	positive regulation of nitrogen compound metabolic process	18 out of 25 genes	0.72	328 out of 5680 background genes, 5.8%	3.34e-15	0	0	RTG3/YBL103C:RPN4/YDL020C:UME6/YDR207C:PHO4/YFR034C:PDR1/YGL013C:ZAP1/YJL056C:IME1/YJR094C:PUT3/YKL015W:MSN4/YKL062W:CHA4/YLR098C:GCR2/YNL199C:RAP1/YNL216W:STB1/YNL309W:DAL82/YNL314W:SFL1/YOR140W:GCR1/YPL075W:GAL4/YPL248C:FHL1/YPR104C
10628	positive regulation of gene expression	18 out of 25 genes	0.72	333 out of 5680 background genes, 5.9%	4.39e-15	0	0	RTG3/YBL103C:RPN4/YDL020C:UME6/YDR207C:PHO4/YFR034C:PDR1/YGL013C:ZAP1/YJL056C:IME1/YJR094C:PUT3/YKL015W:MSN4/YKL062W:CHA4/YLR098C:GCR2/YNL199C:RAP1/YNL216W:STB1/YNL309W:DAL82/YNL314W:SFL1/YOR140W:GCR1/YPL075W:GAL4/YPL248C:FHL1/YPR104C
10557	positive regulation of macromolecule biosynthetic process	18 out of 25 genes	0.72	335 out of 5680 background genes, 5.9%	4.89e-15	0	0	RTG3/YBL103C:RPN4/YDL020C:UME6/YDR207C:PHO4/YFR034C:PDR1/YGL013C:ZAP1/YJL056C:IME1/YJR094C:PUT3/YKL015W:MSN4/YKL062W:CHA4/YLR098C:GCR2/YNL199C:RAP1/YNL216W:STB1/YNL309W:DAL82/YNL314W:SFL1/YOR140W:GCR1/YPL075W:GAL4/YPL248C:FHL1/YPR104C
60255	regulation of macromolecule metabolic process	23 out of 25 genes	0.92	861 out of 5680 background genes, 15.2%	7.6e-15	0	0	RTG3/YBL103C:RPN4/YDL020C:UME6/YDR207C:SNF1/YDR477W:PHO4/YFR034C:PDR1/YGL013C:SNT2/YGL131C:STB5/YHR178W:SKN7/YHR206W:ZAP1/YJL056C:IME1/YJR094C:PUT3/YKL015W:MSN4/YKL062W:CHA4/YLR098C:GAL80/YML051W:GCR2/YNL199C:RAP1/YNL216W:STB1/YNL309W:DAL82/YNL314W:SFL1/YOR140W:GCR1/YPL075W:GAL4/YPL248C:FHL1/YPR104C
31325	positive regulation of cellular metabolic process	19 out of 25 genes	0.76	421 out of 5680 background genes, 7.4%	8.32e-15	0	0	RTG3/YBL103C:RPN4/YDL020C:UME6/YDR207C:SNF1/YDR477W:PHO4/YFR034C:PDR1/YGL013C:ZAP1/YJL056C:IME1/YJR094C:PUT3/YKL015W:MSN4/YKL062W:CHA4/YLR098C:GCR2/YNL199C:RAP1/YNL216W:STB1/YNL309W:DAL82/YNL314W:SFL1/YOR140W:GCR1/YPL075W:GAL4/YPL248C:FHL1/YPR104C
80090	regulation of primary metabolic process	23 out of 25 genes	0.92	874 out of 5680 background genes, 15.4%	1.07e-14	0	0	RTG3/YBL103C:RPN4/YDL020C:UME6/YDR207C:SNF1/YDR477W:PHO4/YFR034C:PDR1/YGL013C:SNT2/YGL131C:STB5/YHR178W:SKN7/YHR206W:ZAP1/YJL056C:IME1/YJR094C:PUT3/YKL015W:MSN4/YKL062W:CHA4/YLR098C:GAL80/YML051W:GCR2/YNL199C:RAP1/YNL216W:STB1/YNL309W:DAL82/YNL314W:SFL1/YOR140W:GCR1/YPL075W:GAL4/YPL248C:FHL1/YPR104C
31323	regulation of cellular metabolic process	23 out of 25 genes	0.92	893 out of 5680 background genes, 15.7%	1.75e-14	0	0	RTG3/YBL103C:RPN4/YDL020C:UME6/YDR207C:SNF1/YDR477W:PHO4/YFR034C:PDR1/YGL013C:SNT2/YGL131C:STB5/YHR178W:SKN7/YHR206W:ZAP1/YJL056C:IME1/YJR094C:PUT3/YKL015W:MSN4/YKL062W:CHA4/YLR098C:GAL80/YML051W:GCR2/YNL199C:RAP1/YNL216W:STB1/YNL309W:DAL82/YNL314W:SFL1/YOR140W:GCR1/YPL075W:GAL4/YPL248C:FHL1/YPR104C
9893	positive regulation of metabolic process	19 out of 25 genes	0.76	450 out of 5680 background genes, 7.9%	2.93e-14	0	0	RTG3/YBL103C:RPN4/YDL020C:UME6/YDR207C:SNF1/YDR477W:PHO4/YFR034C:PDR1/YGL013C:ZAP1/YJL056C:IME1/YJR094C:PUT3/YKL015W:MSN4/YKL062W:CHA4/YLR098C:GCR2/YNL199C:RAP1/YNL216W:STB1/YNL309W:DAL82/YNL314W:SFL1/YOR140W:GCR1/YPL075W:GAL4/YPL248C:FHL1/YPR104C
34654	nucleobase-containing compound biosynthetic process	22 out of 25 genes	0.88	785 out of 5680 background genes, 13.8%	4.5e-14	0	0	RTG3/YBL103C:RPN4/YDL020C:UME6/YDR207C:PHO4/YFR034C:PDR1/YGL013C:SNT2/YGL131C:STB5/YHR178W:SKN7/YHR206W:ZAP1/YJL056C:IME1/YJR094C:PUT3/YKL015W:MSN4/YKL062W:CHA4/YLR098C:GAL80/YML051W:GCR2/YNL199C:RAP1/YNL216W:STB1/YNL309W:DAL82/YNL314W:SFL1/YOR140W:GCR1/YPL075W:GAL4/YPL248C:FHL1/YPR104C
19222	regulation of metabolic process	23 out of 25 genes	0.92	951 out of 5680 background genes, 16.7%	7.42e-14	0	0	RTG3/YBL103C:RPN4/YDL020C:UME6/YDR207C:SNF1/YDR477W:PHO4/YFR034C:PDR1/YGL013C:SNT2/YGL131C:STB5/YHR178W:SKN7/YHR206W:ZAP1/YJL056C:IME1/YJR094C:PUT3/YKL015W:MSN4/YKL062W:CHA4/YLR098C:GAL80/YML051W:GCR2/YNL199C:RAP1/YNL216W:STB1/YNL309W:DAL82/YNL314W:SFL1/YOR140W:GCR1/YPL075W:GAL4/YPL248C:FHL1/YPR104C
45944	positive regulation of transcription from RNA polymerase II promoter	16 out of 25 genes	0.64	255 out of 5680 background genes, 4.5%	7.56e-14	0	0	RTG3/YBL103C:RPN4/YDL020C:UME6/YDR207C:PHO4/YFR034C:PDR1/YGL013C:ZAP1/YJL056C:IME1/YJR094C:PUT3/YKL015W:MSN4/YKL062W:GCR2/YNL199C:RAP1/YNL216W:STB1/YNL309W:SFL1/YOR140W:GCR1/YPL075W:GAL4/YPL248C:FHL1/YPR104C
10604	positive regulation of macromolecule metabolic process	18 out of 25 genes	0.72	404 out of 5680 background genes, 7.1%	1.41e-13	0	0	RTG3/YBL103C:RPN4/YDL020C:UME6/YDR207C:PHO4/YFR034C:PDR1/YGL013C:ZAP1/YJL056C:IME1/YJR094C:PUT3/YKL015W:MSN4/YKL062W:CHA4/YLR098C:GCR2/YNL199C:RAP1/YNL216W:STB1/YNL309W:DAL82/YNL314W:SFL1/YOR140W:GCR1/YPL075W:GAL4/YPL248C:FHL1/YPR104C
19438	aromatic compound biosynthetic process	22 out of 25 genes	0.88	846 out of 5680 background genes, 14.9%	2.3e-13	0	0	RTG3/YBL103C:RPN4/YDL020C:UME6/YDR207C:PHO4/YFR034C:PDR1/YGL013C:SNT2/YGL131C:STB5/YHR178W:SKN7/YHR206W:ZAP1/YJL056C:IME1/YJR094C:PUT3/YKL015W:MSN4/YKL062W:CHA4/YLR098C:GAL80/YML051W:GCR2/YNL199C:RAP1/YNL216W:STB1/YNL309W:DAL82/YNL314W:SFL1/YOR140W:GCR1/YPL075W:GAL4/YPL248C:FHL1/YPR104C
48522	positive regulation of cellular process	19 out of 25 genes	0.76	503 out of 5680 background genes, 8.9%	2.39e-13	0	0	RTG3/YBL103C:RPN4/YDL020C:UME6/YDR207C:SNF1/YDR477W:PHO4/YFR034C:PDR1/YGL013C:ZAP1/YJL056C:IME1/YJR094C:PUT3/YKL015W:MSN4/YKL062W:CHA4/YLR098C:GCR2/YNL199C:RAP1/YNL216W:STB1/YNL309W:DAL82/YNL314W:SFL1/YOR140W:GCR1/YPL075W:GAL4/YPL248C:FHL1/YPR104C
18130	heterocycle biosynthetic process	22 out of 25 genes	0.88	867 out of 5680 background genes, 15.3%	3.92e-13	0	0	RTG3/YBL103C:RPN4/YDL020C:UME6/YDR207C:PHO4/YFR034C:PDR1/YGL013C:SNT2/YGL131C:STB5/YHR178W:SKN7/YHR206W:ZAP1/YJL056C:IME1/YJR094C:PUT3/YKL015W:MSN4/YKL062W:CHA4/YLR098C:GAL80/YML051W:GCR2/YNL199C:RAP1/YNL216W:STB1/YNL309W:DAL82/YNL314W:SFL1/YOR140W:GCR1/YPL075W:GAL4/YPL248C:FHL1/YPR104C
44271	cellular nitrogen compound biosynthetic process	22 out of 25 genes	0.88	877 out of 5680 background genes, 15.4%	5.03e-13	0	0	RTG3/YBL103C:RPN4/YDL020C:UME6/YDR207C:PHO4/YFR034C:PDR1/YGL013C:SNT2/YGL131C:STB5/YHR178W:SKN7/YHR206W:ZAP1/YJL056C:IME1/YJR094C:PUT3/YKL015W:MSN4/YKL062W:CHA4/YLR098C:GAL80/YML051W:GCR2/YNL199C:RAP1/YNL216W:STB1/YNL309W:DAL82/YNL314W:SFL1/YOR140W:GCR1/YPL075W:GAL4/YPL248C:FHL1/YPR104C
1901362	organic cyclic compound biosynthetic process	22 out of 25 genes	0.88	903 out of 5680 background genes, 15.9%	9.5e-13	0	0	RTG3/YBL103C:RPN4/YDL020C:UME6/YDR207C:PHO4/YFR034C:PDR1/YGL013C:SNT2/YGL131C:STB5/YHR178W:SKN7/YHR206W:ZAP1/YJL056C:IME1/YJR094C:PUT3/YKL015W:MSN4/YKL062W:CHA4/YLR098C:GAL80/YML051W:GCR2/YNL199C:RAP1/YNL216W:STB1/YNL309W:DAL82/YNL314W:SFL1/YOR140W:GCR1/YPL075W:GAL4/YPL248C:FHL1/YPR104C
50794	regulation of cellular process	23 out of 25 genes	0.92	1245 out of 5680 background genes, 21.9%	3.43e-11	0	0	RTG3/YBL103C:RPN4/YDL020C:UME6/YDR207C:SNF1/YDR477W:PHO4/YFR034C:PDR1/YGL013C:SNT2/YGL131C:STB5/YHR178W:SKN7/YHR206W:ZAP1/YJL056C:IME1/YJR094C:PUT3/YKL015W:MSN4/YKL062W:CHA4/YLR098C:GAL80/YML051W:GCR2/YNL199C:RAP1/YNL216W:STB1/YNL309W:DAL82/YNL314W:SFL1/YOR140W:GCR1/YPL075W:GAL4/YPL248C:FHL1/YPR104C
50789	regulation of biological process	23 out of 25 genes	0.92	1303 out of 5680 background genes, 22.9%	9.64e-11	0	0	RTG3/YBL103C:RPN4/YDL020C:UME6/YDR207C:SNF1/YDR477W:PHO4/YFR034C:PDR1/YGL013C:SNT2/YGL131C:STB5/YHR178W:SKN7/YHR206W:ZAP1/YJL056C:IME1/YJR094C:PUT3/YKL015W:MSN4/YKL062W:CHA4/YLR098C:GAL80/YML051W:GCR2/YNL199C:RAP1/YNL216W:STB1/YNL309W:DAL82/YNL314W:SFL1/YOR140W:GCR1/YPL075W:GAL4/YPL248C:FHL1/YPR104C
65007	biological regulation	23 out of 25 genes	0.92	1517 out of 5680 background genes, 26.7%	2.98e-09	0	0	RTG3/YBL103C:RPN4/YDL020C:UME6/YDR207C:SNF1/YDR477W:PHO4/YFR034C:PDR1/YGL013C:SNT2/YGL131C:STB5/YHR178W:SKN7/YHR206W:ZAP1/YJL056C:IME1/YJR094C:PUT3/YKL015W:MSN4/YKL062W:CHA4/YLR098C:GAL80/YML051W:GCR2/YNL199C:RAP1/YNL216W:STB1/YNL309W:DAL82/YNL314W:SFL1/YOR140W:GCR1/YPL075W:GAL4/YPL248C:FHL1/YPR104C
16070	RNA metabolic process	22 out of 25 genes	0.88	1318 out of 5680 background genes, 23.2%	3.27e-09	0	0	RTG3/YBL103C:RPN4/YDL020C:UME6/YDR207C:PHO4/YFR034C:PDR1/YGL013C:SNT2/YGL131C:STB5/YHR178W:SKN7/YHR206W:ZAP1/YJL056C:IME1/YJR094C:PUT3/YKL015W:MSN4/YKL062W:CHA4/YLR098C:GAL80/YML051W:GCR2/YNL199C:RAP1/YNL216W:STB1/YNL309W:DAL82/YNL314W:SFL1/YOR140W:GCR1/YPL075W:GAL4/YPL248C:FHL1/YPR104C
34645	cellular macromolecule biosynthetic process	23 out of 25 genes	0.92	1624 out of 5680 background genes, 28.6%	1.37e-08	0	0	RTG3/YBL103C:RPN4/YDL020C:UME6/YDR207C:SNF1/YDR477W:PHO4/YFR034C:PDR1/YGL013C:SNT2/YGL131C:STB5/YHR178W:SKN7/YHR206W:ZAP1/YJL056C:IME1/YJR094C:PUT3/YKL015W:MSN4/YKL062W:CHA4/YLR098C:GAL80/YML051W:GCR2/YNL199C:RAP1/YNL216W:STB1/YNL309W:DAL82/YNL314W:SFL1/YOR140W:GCR1/YPL075W:GAL4/YPL248C:FHL1/YPR104C
9059	macromolecule biosynthetic process	23 out of 25 genes	0.92	1631 out of 5680 background genes, 28.7%	1.51e-08	0	0	RTG3/YBL103C:RPN4/YDL020C:UME6/YDR207C:SNF1/YDR477W:PHO4/YFR034C:PDR1/YGL013C:SNT2/YGL131C:STB5/YHR178W:SKN7/YHR206W:ZAP1/YJL056C:IME1/YJR094C:PUT3/YKL015W:MSN4/YKL062W:CHA4/YLR098C:GAL80/YML051W:GCR2/YNL199C:RAP1/YNL216W:STB1/YNL309W:DAL82/YNL314W:SFL1/YOR140W:GCR1/YPL075W:GAL4/YPL248C:FHL1/YPR104C
90304	nucleic acid metabolic process	22 out of 25 genes	0.88	1570 out of 5680 background genes, 27.6%	1.33e-07	0	0	RTG3/YBL103C:RPN4/YDL020C:UME6/YDR207C:PHO4/YFR034C:PDR1/YGL013C:SNT2/YGL131C:STB5/YHR178W:SKN7/YHR206W:ZAP1/YJL056C:IME1/YJR094C:PUT3/YKL015W:MSN4/YKL062W:CHA4/YLR098C:GAL80/YML051W:GCR2/YNL199C:RAP1/YNL216W:STB1/YNL309W:DAL82/YNL314W:SFL1/YOR140W:GCR1/YPL075W:GAL4/YPL248C:FHL1/YPR104C
10467	gene expression	23 out of 25 genes	0.92	1925 out of 5680 background genes, 33.9%	6.09e-07	0	0	RTG3/YBL103C:RPN4/YDL020C:UME6/YDR207C:SNF1/YDR477W:PHO4/YFR034C:PDR1/YGL013C:SNT2/YGL131C:STB5/YHR178W:SKN7/YHR206W:ZAP1/YJL056C:IME1/YJR094C:PUT3/YKL015W:MSN4/YKL062W:CHA4/YLR098C:GAL80/YML051W:GCR2/YNL199C:RAP1/YNL216W:STB1/YNL309W:DAL82/YNL314W:SFL1/YOR140W:GCR1/YPL075W:GAL4/YPL248C:FHL1/YPR104C
6139	nucleobase-containing compound metabolic process	22 out of 25 genes	0.88	1768 out of 5680 background genes, 31.1%	1.61e-06	0	0	RTG3/YBL103C:RPN4/YDL020C:UME6/YDR207C:PHO4/YFR034C:PDR1/YGL013C:SNT2/YGL131C:STB5/YHR178W:SKN7/YHR206W:ZAP1/YJL056C:IME1/YJR094C:PUT3/YKL015W:MSN4/YKL062W:CHA4/YLR098C:GAL80/YML051W:GCR2/YNL199C:RAP1/YNL216W:STB1/YNL309W:DAL82/YNL314W:SFL1/YOR140W:GCR1/YPL075W:GAL4/YPL248C:FHL1/YPR104C
44249	cellular biosynthetic process	23 out of 25 genes	0.92	2055 out of 5680 background genes, 36.2%	2.58e-06	0	0	RTG3/YBL103C:RPN4/YDL020C:UME6/YDR207C:SNF1/YDR477W:PHO4/YFR034C:PDR1/YGL013C:SNT2/YGL131C:STB5/YHR178W:SKN7/YHR206W:ZAP1/YJL056C:IME1/YJR094C:PUT3/YKL015W:MSN4/YKL062W:CHA4/YLR098C:GAL80/YML051W:GCR2/YNL199C:RAP1/YNL216W:STB1/YNL309W:DAL82/YNL314W:SFL1/YOR140W:GCR1/YPL075W:GAL4/YPL248C:FHL1/YPR104C
6725	cellular aromatic compound metabolic process	22 out of 25 genes	0.88	1837 out of 5680 background genes, 32.3%	3.57e-06	0	0	RTG3/YBL103C:RPN4/YDL020C:UME6/YDR207C:PHO4/YFR034C:PDR1/YGL013C:SNT2/YGL131C:STB5/YHR178W:SKN7/YHR206W:ZAP1/YJL056C:IME1/YJR094C:PUT3/YKL015W:MSN4/YKL062W:CHA4/YLR098C:GAL80/YML051W:GCR2/YNL199C:RAP1/YNL216W:STB1/YNL309W:DAL82/YNL314W:SFL1/YOR140W:GCR1/YPL075W:GAL4/YPL248C:FHL1/YPR104C
1901576	organic substance biosynthetic process	23 out of 25 genes	0.92	2095 out of 5680 background genes, 36.9%	3.95e-06	0	0	RTG3/YBL103C:RPN4/YDL020C:UME6/YDR207C:SNF1/YDR477W:PHO4/YFR034C:PDR1/YGL013C:SNT2/YGL131C:STB5/YHR178W:SKN7/YHR206W:ZAP1/YJL056C:IME1/YJR094C:PUT3/YKL015W:MSN4/YKL062W:CHA4/YLR098C:GAL80/YML051W:GCR2/YNL199C:RAP1/YNL216W:STB1/YNL309W:DAL82/YNL314W:SFL1/YOR140W:GCR1/YPL075W:GAL4/YPL248C:FHL1/YPR104C
46483	heterocycle metabolic process	22 out of 25 genes	0.88	1857 out of 5680 background genes, 32.7%	4.48e-06	0	0	RTG3/YBL103C:RPN4/YDL020C:UME6/YDR207C:PHO4/YFR034C:PDR1/YGL013C:SNT2/YGL131C:STB5/YHR178W:SKN7/YHR206W:ZAP1/YJL056C:IME1/YJR094C:PUT3/YKL015W:MSN4/YKL062W:CHA4/YLR098C:GAL80/YML051W:GCR2/YNL199C:RAP1/YNL216W:STB1/YNL309W:DAL82/YNL314W:SFL1/YOR140W:GCR1/YPL075W:GAL4/YPL248C:FHL1/YPR104C
9058	biosynthetic process	23 out of 25 genes	0.92	2125 out of 5680 background genes, 37.4%	5.4e-06	0	0	RTG3/YBL103C:RPN4/YDL020C:UME6/YDR207C:SNF1/YDR477W:PHO4/YFR034C:PDR1/YGL013C:SNT2/YGL131C:STB5/YHR178W:SKN7/YHR206W:ZAP1/YJL056C:IME1/YJR094C:PUT3/YKL015W:MSN4/YKL062W:CHA4/YLR098C:GAL80/YML051W:GCR2/YNL199C:RAP1/YNL216W:STB1/YNL309W:DAL82/YNL314W:SFL1/YOR140W:GCR1/YPL075W:GAL4/YPL248C:FHL1/YPR104C
1901360	organic cyclic compound metabolic process	22 out of 25 genes	0.88	1911 out of 5680 background genes, 33.6%	8.11e-06	0	0	RTG3/YBL103C:RPN4/YDL020C:UME6/YDR207C:PHO4/YFR034C:PDR1/YGL013C:SNT2/YGL131C:STB5/YHR178W:SKN7/YHR206W:ZAP1/YJL056C:IME1/YJR094C:PUT3/YKL015W:MSN4/YKL062W:CHA4/YLR098C:GAL80/YML051W:GCR2/YNL199C:RAP1/YNL216W:STB1/YNL309W:DAL82/YNL314W:SFL1/YOR140W:GCR1/YPL075W:GAL4/YPL248C:FHL1/YPR104C
34641	cellular nitrogen compound metabolic process	22 out of 25 genes	0.88	1932 out of 5680 background genes, 34.0%	1.01e-05	0	0	RTG3/YBL103C:RPN4/YDL020C:UME6/YDR207C:PHO4/YFR034C:PDR1/YGL013C:SNT2/YGL131C:STB5/YHR178W:SKN7/YHR206W:ZAP1/YJL056C:IME1/YJR094C:PUT3/YKL015W:MSN4/YKL062W:CHA4/YLR098C:GAL80/YML051W:GCR2/YNL199C:RAP1/YNL216W:STB1/YNL309W:DAL82/YNL314W:SFL1/YOR140W:GCR1/YPL075W:GAL4/YPL248C:FHL1/YPR104C
43619	regulation of transcription from RNA polymerase II promoter in response to oxidative stress	4 out of 25 genes	0.16	9 out of 5680 background genes, 0.2%	1.12e-05	0	0	SNT2/YGL131C:STB5/YHR178W:SKN7/YHR206W:MSN4/YKL062W
70887	cellular response to chemical stimulus	11 out of 25 genes	0.44	328 out of 5680 background genes, 5.8%	1.34e-05	0	0	RTG3/YBL103C:RPN4/YDL020C:UME6/YDR207C:PDR1/YGL013C:SNT2/YGL131C:STB5/YHR178W:SKN7/YHR206W:MSN4/YKL062W:DAL82/YNL314W:GCR1/YPL075W:GAL4/YPL248C
43618	regulation of transcription from RNA polymerase II promoter in response to stress	6 out of 25 genes	0.24	51 out of 5680 background genes, 0.9%	1.86e-05	0	0	RPN4/YDL020C:SNT2/YGL131C:STB5/YHR178W:SKN7/YHR206W:ZAP1/YJL056C:MSN4/YKL062W
43620	regulation of DNA-templated transcription in response to stress	6 out of 25 genes	0.24	51 out of 5680 background genes, 0.9%	1.86e-05	0	0	RPN4/YDL020C:SNT2/YGL131C:STB5/YHR178W:SKN7/YHR206W:ZAP1/YJL056C:MSN4/YKL062W
72361	regulation of glycolytic process by regulation of transcription from RNA polymerase II promoter	3 out of 25 genes	0.12	3 out of 5680 background genes, 0.1%	2.33e-05	0	0	GCR2/YNL199C:RAP1/YNL216W:GCR1/YPL075W
72363	regulation of glycolytic process by positive regulation of transcription from RNA polymerase II promoter	3 out of 25 genes	0.12	3 out of 5680 background genes, 0.1%	2.33e-05	0	0	GCR2/YNL199C:RAP1/YNL216W:GCR1/YPL075W
31669	cellular response to nutrient levels	8 out of 25 genes	0.32	147 out of 5680 background genes, 2.6%	3.84e-05	0	0	UME6/YDR207C:SNF1/YDR477W:PHO4/YFR034C:ZAP1/YJL056C:MSN4/YKL062W:DAL82/YNL314W:GCR1/YPL075W:GAL4/YPL248C
6807	nitrogen compound metabolic process	22 out of 25 genes	0.88	2087 out of 5680 background genes, 36.7%	4.98e-05	0	0	RTG3/YBL103C:RPN4/YDL020C:UME6/YDR207C:PHO4/YFR034C:PDR1/YGL013C:SNT2/YGL131C:STB5/YHR178W:SKN7/YHR206W:ZAP1/YJL056C:IME1/YJR094C:PUT3/YKL015W:MSN4/YKL062W:CHA4/YLR098C:GAL80/YML051W:GCR2/YNL199C:RAP1/YNL216W:STB1/YNL309W:DAL82/YNL314W:SFL1/YOR140W:GCR1/YPL075W:GAL4/YPL248C:FHL1/YPR104C
31667	response to nutrient levels	8 out of 25 genes	0.32	153 out of 5680 background genes, 2.7%	5.24e-05	0	0	UME6/YDR207C:SNF1/YDR477W:PHO4/YFR034C:ZAP1/YJL056C:MSN4/YKL062W:DAL82/YNL314W:GCR1/YPL075W:GAL4/YPL248C
31668	cellular response to extracellular stimulus	8 out of 25 genes	0.32	155 out of 5680 background genes, 2.7%	5.8e-05	0	0	UME6/YDR207C:SNF1/YDR477W:PHO4/YFR034C:ZAP1/YJL056C:MSN4/YKL062W:DAL82/YNL314W:GCR1/YPL075W:GAL4/YPL248C
71496	cellular response to external stimulus	8 out of 25 genes	0.32	155 out of 5680 background genes, 2.7%	5.8e-05	0	0	UME6/YDR207C:SNF1/YDR477W:PHO4/YFR034C:ZAP1/YJL056C:MSN4/YKL062W:DAL82/YNL314W:GCR1/YPL075W:GAL4/YPL248C
9991	response to extracellular stimulus	8 out of 25 genes	0.32	161 out of 5680 background genes, 2.8%	7.79e-05	0	0	UME6/YDR207C:SNF1/YDR477W:PHO4/YFR034C:ZAP1/YJL056C:MSN4/YKL062W:DAL82/YNL314W:GCR1/YPL075W:GAL4/YPL248C
9605	response to external stimulus	8 out of 25 genes	0.32	163 out of 5680 background genes, 2.9%	8.57e-05	0	0	UME6/YDR207C:SNF1/YDR477W:PHO4/YFR034C:ZAP1/YJL056C:MSN4/YKL062W:DAL82/YNL314W:GCR1/YPL075W:GAL4/YPL248C
42221	response to chemical	11 out of 25 genes	0.44	398 out of 5680 background genes, 7.0%	9.83e-05	0	0	RTG3/YBL103C:RPN4/YDL020C:UME6/YDR207C:PDR1/YGL013C:SNT2/YGL131C:STB5/YHR178W:SKN7/YHR206W:MSN4/YKL062W:DAL82/YNL314W:GCR1/YPL075W:GAL4/YPL248C
51716	cellular response to stimulus	15 out of 25 genes	0.6	882 out of 5680 background genes, 15.5%	0.00014	0	0	RTG3/YBL103C:RPN4/YDL020C:UME6/YDR207C:SNF1/YDR477W:PHO4/YFR034C:PDR1/YGL013C:SNT2/YGL131C:STB5/YHR178W:SKN7/YHR206W:ZAP1/YJL056C:MSN4/YKL062W:RAP1/YNL216W:DAL82/YNL314W:GCR1/YPL075W:GAL4/YPL248C
10675	regulation of cellular carbohydrate metabolic process	5 out of 25 genes	0.2	41 out of 5680 background genes, 0.7%	0.00023	0	0	UME6/YDR207C:SNF1/YDR477W:GCR2/YNL199C:RAP1/YNL216W:GCR1/YPL075W
6110	regulation of glycolytic process	3 out of 25 genes	0.12	5 out of 5680 background genes, 0.1%	0.00023	0	0	GCR2/YNL199C:RAP1/YNL216W:GCR1/YPL075W
6109	regulation of carbohydrate metabolic process	5 out of 25 genes	0.2	43 out of 5680 background genes, 0.8%	0.00029	0	0	UME6/YDR207C:SNF1/YDR477W:GCR2/YNL199C:RAP1/YNL216W:GCR1/YPL075W
30811	regulation of nucleotide catabolic process	3 out of 25 genes	0.12	6 out of 5680 background genes, 0.1%	0.00046	0	0	GCR2/YNL199C:RAP1/YNL216W:GCR1/YPL075W
60963	positive regulation of ribosomal protein gene transcription from RNA polymerase II promoter	3 out of 25 genes	0.12	6 out of 5680 background genes, 0.1%	0.00046	0	0	GCR2/YNL199C:GCR1/YPL075W:FHL1/YPR104C
9118	regulation of nucleoside metabolic process	3 out of 25 genes	0.12	6 out of 5680 background genes, 0.1%	0.00046	0	0	GCR2/YNL199C:RAP1/YNL216W:GCR1/YPL075W
122	negative regulation of transcription from RNA polymerase II promoter	7 out of 25 genes	0.28	140 out of 5680 background genes, 2.5%	0.00049	0	0	RPN4/YDL020C:UME6/YDR207C:GAL80/YML051W:RAP1/YNL216W:SFL1/YOR140W:GCR1/YPL075W:FHL1/YPR104C
50896	response to stimulus	15 out of 25 genes	0.6	980 out of 5680 background genes, 17.3%	0.00058	0	0	RTG3/YBL103C:RPN4/YDL020C:UME6/YDR207C:SNF1/YDR477W:PHO4/YFR034C:PDR1/YGL013C:SNT2/YGL131C:STB5/YHR178W:SKN7/YHR206W:ZAP1/YJL056C:MSN4/YKL062W:RAP1/YNL216W:DAL82/YNL314W:GCR1/YPL075W:GAL4/YPL248C
51193	regulation of cofactor metabolic process	3 out of 25 genes	0.12	7 out of 5680 background genes, 0.1%	0.00081	0	0	GCR2/YNL199C:RAP1/YNL216W:GCR1/YPL075W
51196	regulation of coenzyme metabolic process	3 out of 25 genes	0.12	7 out of 5680 background genes, 0.1%	0.00081	0	0	GCR2/YNL199C:RAP1/YNL216W:GCR1/YPL075W
60962	regulation of ribosomal protein gene transcription from RNA polymerase II promoter	3 out of 25 genes	0.12	10 out of 5680 background genes, 0.2%	0.00275	0	0.02	GCR2/YNL199C:GCR1/YPL075W:FHL1/YPR104C
19220	regulation of phosphate metabolic process	6 out of 25 genes	0.24	120 out of 5680 background genes, 2.1%	0.0031	0	0.02	UME6/YDR207C:PHO4/YFR034C:GAL80/YML051W:GCR2/YNL199C:RAP1/YNL216W:GCR1/YPL075W
51174	regulation of phosphorus metabolic process	6 out of 25 genes	0.24	120 out of 5680 background genes, 2.1%	0.0031	0	0.02	UME6/YDR207C:PHO4/YFR034C:GAL80/YML051W:GCR2/YNL199C:RAP1/YNL216W:GCR1/YPL075W
44260	cellular macromolecule metabolic process	23 out of 25 genes	0.92	2861 out of 5680 background genes, 50.4%	0.00339	0	0.02	RTG3/YBL103C:RPN4/YDL020C:UME6/YDR207C:SNF1/YDR477W:PHO4/YFR034C:PDR1/YGL013C:SNT2/YGL131C:STB5/YHR178W:SKN7/YHR206W:ZAP1/YJL056C:IME1/YJR094C:PUT3/YKL015W:MSN4/YKL062W:CHA4/YLR098C:GAL80/YML051W:GCR2/YNL199C:RAP1/YNL216W:STB1/YNL309W:DAL82/YNL314W:SFL1/YOR140W:GCR1/YPL075W:GAL4/YPL248C:FHL1/YPR104C
1900542	regulation of purine nucleotide metabolic process	3 out of 25 genes	0.12	11 out of 5680 background genes, 0.2%	0.00377	0	0.02	GCR2/YNL199C:RAP1/YNL216W:GCR1/YPL075W
43470	regulation of carbohydrate catabolic process	3 out of 25 genes	0.12	12 out of 5680 background genes, 0.2%	0.00501	0	0.02	GCR2/YNL199C:RAP1/YNL216W:GCR1/YPL075W
43471	regulation of cellular carbohydrate catabolic process	3 out of 25 genes	0.12	12 out of 5680 background genes, 0.2%	0.00501	0	0.02	GCR2/YNL199C:RAP1/YNL216W:GCR1/YPL075W
6140	regulation of nucleotide metabolic process	3 out of 25 genes	0.12	12 out of 5680 background genes, 0.2%	0.00501	0	0.02	GCR2/YNL199C:RAP1/YNL216W:GCR1/YPL075W
7154	cell communication	9 out of 25 genes	0.36	374 out of 5680 background genes, 6.6%	0.0052	0	0.02	RTG3/YBL103C:UME6/YDR207C:SNF1/YDR477W:PHO4/YFR034C:ZAP1/YJL056C:MSN4/YKL062W:DAL82/YNL314W:GCR1/YPL075W:GAL4/YPL248C
43170	macromolecule metabolic process	23 out of 25 genes	0.92	2937 out of 5680 background genes, 51.7%	0.00591	0	0.02	RTG3/YBL103C:RPN4/YDL020C:UME6/YDR207C:SNF1/YDR477W:PHO4/YFR034C:PDR1/YGL013C:SNT2/YGL131C:STB5/YHR178W:SKN7/YHR206W:ZAP1/YJL056C:IME1/YJR094C:PUT3/YKL015W:MSN4/YKL062W:CHA4/YLR098C:GAL80/YML051W:GCR2/YNL199C:RAP1/YNL216W:STB1/YNL309W:DAL82/YNL314W:SFL1/YOR140W:GCR1/YPL075W:GAL4/YPL248C:FHL1/YPR104C
10629	negative regulation of gene expression	8 out of 25 genes	0.32	288 out of 5680 background genes, 5.1%	0.00624	0	0.02	RPN4/YDL020C:UME6/YDR207C:SNF1/YDR477W:GAL80/YML051W:RAP1/YNL216W:SFL1/YOR140W:GCR1/YPL075W:FHL1/YPR104C
10558	negative regulation of macromolecule biosynthetic process	8 out of 25 genes	0.32	296 out of 5680 background genes, 5.2%	0.00762	0	0.02	RPN4/YDL020C:UME6/YDR207C:SNF1/YDR477W:GAL80/YML051W:RAP1/YNL216W:SFL1/YOR140W:GCR1/YPL075W:FHL1/YPR104C
2000113	negative regulation of cellular macromolecule biosynthetic process	8 out of 25 genes	0.32	296 out of 5680 background genes, 5.2%	0.00762	0	0.02	RPN4/YDL020C:UME6/YDR207C:SNF1/YDR477W:GAL80/YML051W:RAP1/YNL216W:SFL1/YOR140W:GCR1/YPL075W:FHL1/YPR104C

## Sheet: GO 00043565
GOID	GO_term	Cluster frequency	Background frequency	P-value	FDR	Expected FP	Gene(s) annotated to the term
6351	transcription, DNA-templated	186 out of 246 genes	670 out of 5681 background genes, 11.8%	1.2e-125	0	0	MAL63:TFC3/YAL001C:OAF1/YAL051W:HAP3/YBL021C:RRN10/YBL025W:TOD6/YBL054W:RTG3/YBL103C:REB1/YBR049C:ORC2/YBR060C:NRG2/YBR066C:TEC1/YBR083W:NHP6B/YBR089C-A:TFC1/YBR123C:SMP1/YBR182C:MED8/YBR193C:MCM7/YBR202W:ERT1/YBR239C:THI2/YBR240C:ISW1/YBR245C:RIF1/YBR275C:MATALPHA2/YCR039C:HCM1/YCR065W:HMRA1/YCR097W:RPN4/YDL020C:MBP1/YDL056W:BRE1/YDL074C:PHO2/YDL106C:UGA3/YDL170W:LYS14/YDR034C:NRG1/YDR043C:PDC2/…
97659	nucleic acid-templated transcription	186 out of 246 genes	670 out of 5681 background genes, 11.8%	1.2e-125	0	0	MAL63:TFC3/YAL001C:OAF1/YAL051W:HAP3/YBL021C:RRN10/YBL025W:TOD6/YBL054W:RTG3/YBL103C:REB1/YBR049C:ORC2/YBR060C:NRG2/YBR066C:TEC1/YBR083W:NHP6B/YBR089C-A:TFC1/YBR123C:SMP1/YBR182C:MED8/YBR193C:MCM7/YBR202W:ERT1/YBR239C:THI2/YBR240C:ISW1/YBR245C:RIF1/YBR275C:MATALPHA2/YCR039C:HCM1/YCR065W:HMRA1/YCR097W:RPN4/YDL020C:MBP1/YDL056W:BRE1/YDL074C:PHO2/YDL106C:UGA3/YDL170W:LYS14/YDR034C:NRG1/YDR043C:PDC2/…
32774	RNA biosynthetic process	186 out of 246 genes	672 out of 5681 background genes, 11.8%	2.25e-125	0	0	MAL63:TFC3/YAL001C:OAF1/YAL051W:HAP3/YBL021C:RRN10/YBL025W:TOD6/YBL054W:RTG3/YBL103C:REB1/YBR049C:ORC2/YBR060C:NRG2/YBR066C:TEC1/YBR083W:NHP6B/YBR089C-A:TFC1/YBR123C:SMP1/YBR182C:MED8/YBR193C:MCM7/YBR202W:ERT1/YBR239C:THI2/YBR240C:ISW1/YBR245C:RIF1/YBR275C:MATALPHA2/YCR039C:HCM1/YCR065W:HMRA1/YCR097W:RPN4/YDL020C:MBP1/YDL056W:BRE1/YDL074C:PHO2/YDL106C:UGA3/YDL170W:LYS14/YDR034C:NRG1/YDR043C:PDC2/…
34654	nucleobase-containing compound biosynthetic process	189 out of 246 genes	785 out of 5681 background genes, 13.8%	1.04e-115	0	0	MAL63:TFC3/YAL001C:OAF1/YAL051W:HAP3/YBL021C:RRN10/YBL025W:TOD6/YBL054W:RTG3/YBL103C:REB1/YBR049C:ORC2/YBR060C:NRG2/YBR066C:TEC1/YBR083W:NHP6B/YBR089C-A:TFC1/YBR123C:SMP1/YBR182C:MED8/YBR193C:MCM7/YBR202W:ERT1/YBR239C:THI2/YBR240C:ISW1/YBR245C:RIF1/YBR275C:MATALPHA2/YCR039C:HCM1/YCR065W:HMRA1/YCR097W:RPN4/YDL020C:MBP1/YDL056W:BRE1/YDL074C:PHO2/YDL106C:UGA3/YDL170W:CDC13/YDL220C:LYS14/YDR034C:NRG1…
19219	regulation of nucleobase-containing compound metabolic process	175 out of 246 genes	626 out of 5681 background genes, 11.0%	1.62e-115	0	0	MAL63:OAF1/YAL051W:HAP3/YBL021C:MCM2/YBL023C:TOD6/YBL054W:RTG3/YBL103C:REB1/YBR049C:ORC2/YBR060C:NRG2/YBR066C:TEC1/YBR083W:SMP1/YBR182C:MED8/YBR193C:MCM7/YBR202W:ERT1/YBR239C:THI2/YBR240C:ISW1/YBR245C:RIF1/YBR275C:MATALPHA2/YCR039C:HCM1/YCR065W:HMRA1/YCR097W:RPN4/YDL020C:MBP1/YDL056W:BRE1/YDL074C:PHO2/YDL106C:UGA3/YDL170W:CDC13/YDL220C:LYS14/YDR034C:NRG1/YDR043C:PDC2/YDR081C:STN1/YDR082W:GIS1/YDR…
51171	regulation of nitrogen compound metabolic process	175 out of 246 genes	640 out of 5681 background genes, 11.3%	1.23e-113	0	0	MAL63:OAF1/YAL051W:HAP3/YBL021C:MCM2/YBL023C:TOD6/YBL054W:RTG3/YBL103C:REB1/YBR049C:ORC2/YBR060C:NRG2/YBR066C:TEC1/YBR083W:SMP1/YBR182C:MED8/YBR193C:MCM7/YBR202W:ERT1/YBR239C:THI2/YBR240C:ISW1/YBR245C:RIF1/YBR275C:MATALPHA2/YCR039C:HCM1/YCR065W:HMRA1/YCR097W:RPN4/YDL020C:MBP1/YDL056W:BRE1/YDL074C:PHO2/YDL106C:UGA3/YDL170W:CDC13/YDL220C:LYS14/YDR034C:NRG1/YDR043C:PDC2/YDR081C:STN1/YDR082W:GIS1/YDR…
1903506	regulation of nucleic acid-templated transcription	166 out of 246 genes	549 out of 5681 background genes, 9.7%	1.38e-113	0	0	MAL63:OAF1/YAL051W:HAP3/YBL021C:TOD6/YBL054W:RTG3/YBL103C:REB1/YBR049C:ORC2/YBR060C:NRG2/YBR066C:TEC1/YBR083W:SMP1/YBR182C:MED8/YBR193C:MCM7/YBR202W:ERT1/YBR239C:THI2/YBR240C:ISW1/YBR245C:RIF1/YBR275C:MATALPHA2/YCR039C:HCM1/YCR065W:HMRA1/YCR097W:RPN4/YDL020C:MBP1/YDL056W:BRE1/YDL074C:PHO2/YDL106C:UGA3/YDL170W:LYS14/YDR034C:NRG1/YDR043C:PDC2/YDR081C:GIS1/YDR096W:FOB1/YDR110W:SWI5/YDR146C:STB3/YDR1…
2001141	regulation of RNA biosynthetic process	166 out of 246 genes	549 out of 5681 background genes, 9.7%	1.38e-113	0	0	MAL63:OAF1/YAL051W:HAP3/YBL021C:TOD6/YBL054W:RTG3/YBL103C:REB1/YBR049C:ORC2/YBR060C:NRG2/YBR066C:TEC1/YBR083W:SMP1/YBR182C:MED8/YBR193C:MCM7/YBR202W:ERT1/YBR239C:THI2/YBR240C:ISW1/YBR245C:RIF1/YBR275C:MATALPHA2/YCR039C:HCM1/YCR065W:HMRA1/YCR097W:RPN4/YDL020C:MBP1/YDL056W:BRE1/YDL074C:PHO2/YDL106C:UGA3/YDL170W:LYS14/YDR034C:NRG1/YDR043C:PDC2/YDR081C:GIS1/YDR096W:FOB1/YDR110W:SWI5/YDR146C:STB3/YDR1…
6355	regulation of transcription, DNA-templated	166 out of 246 genes	549 out of 5681 background genes, 9.7%	1.38e-113	0	0	MAL63:OAF1/YAL051W:HAP3/YBL021C:TOD6/YBL054W:RTG3/YBL103C:REB1/YBR049C:ORC2/YBR060C:NRG2/YBR066C:TEC1/YBR083W:SMP1/YBR182C:MED8/YBR193C:MCM7/YBR202W:ERT1/YBR239C:THI2/YBR240C:ISW1/YBR245C:RIF1/YBR275C:MATALPHA2/YCR039C:HCM1/YCR065W:HMRA1/YCR097W:RPN4/YDL020C:MBP1/YDL056W:BRE1/YDL074C:PHO2/YDL106C:UGA3/YDL170W:LYS14/YDR034C:NRG1/YDR043C:PDC2/YDR081C:GIS1/YDR096W:FOB1/YDR110W:SWI5/YDR146C:STB3/YDR1…
51252	regulation of RNA metabolic process	166 out of 246 genes	566 out of 5681 background genes, 10.0%	4.28e-111	0	0	MAL63:OAF1/YAL051W:HAP3/YBL021C:TOD6/YBL054W:RTG3/YBL103C:REB1/YBR049C:ORC2/YBR060C:NRG2/YBR066C:TEC1/YBR083W:SMP1/YBR182C:MED8/YBR193C:MCM7/YBR202W:ERT1/YBR239C:THI2/YBR240C:ISW1/YBR245C:RIF1/YBR275C:MATALPHA2/YCR039C:HCM1/YCR065W:HMRA1/YCR097W:RPN4/YDL020C:MBP1/YDL056W:BRE1/YDL074C:PHO2/YDL106C:UGA3/YDL170W:LYS14/YDR034C:NRG1/YDR043C:PDC2/YDR081C:GIS1/YDR096W:FOB1/YDR110W:SWI5/YDR146C:STB3/YDR1…
19438	aromatic compound biosynthetic process	189 out of 246 genes	846 out of 5681 background genes, 14.9%	4.92e-109	0	0	MAL63:TFC3/YAL001C:OAF1/YAL051W:HAP3/YBL021C:RRN10/YBL025W:TOD6/YBL054W:RTG3/YBL103C:REB1/YBR049C:ORC2/YBR060C:NRG2/YBR066C:TEC1/YBR083W:NHP6B/YBR089C-A:TFC1/YBR123C:SMP1/YBR182C:MED8/YBR193C:MCM7/YBR202W:ERT1/YBR239C:THI2/YBR240C:ISW1/YBR245C:RIF1/YBR275C:MATALPHA2/YCR039C:HCM1/YCR065W:HMRA1/YCR097W:RPN4/YDL020C:MBP1/YDL056W:BRE1/YDL074C:PHO2/YDL106C:UGA3/YDL170W:CDC13/YDL220C:LYS14/YDR034C:NRG1…
18130	heterocycle biosynthetic process	189 out of 246 genes	867 out of 5681 background genes, 15.3%	7.19e-107	0	0	MAL63:TFC3/YAL001C:OAF1/YAL051W:HAP3/YBL021C:RRN10/YBL025W:TOD6/YBL054W:RTG3/YBL103C:REB1/YBR049C:ORC2/YBR060C:NRG2/YBR066C:TEC1/YBR083W:NHP6B/YBR089C-A:TFC1/YBR123C:SMP1/YBR182C:MED8/YBR193C:MCM7/YBR202W:ERT1/YBR239C:THI2/YBR240C:ISW1/YBR245C:RIF1/YBR275C:MATALPHA2/YCR039C:HCM1/YCR065W:HMRA1/YCR097W:RPN4/YDL020C:MBP1/YDL056W:BRE1/YDL074C:PHO2/YDL106C:UGA3/YDL170W:CDC13/YDL220C:LYS14/YDR034C:NRG1…
44271	cellular nitrogen compound biosynthetic process	189 out of 246 genes	877 out of 5681 background genes, 15.4%	7.34e-106	0	0	MAL63:TFC3/YAL001C:OAF1/YAL051W:HAP3/YBL021C:RRN10/YBL025W:TOD6/YBL054W:RTG3/YBL103C:REB1/YBR049C:ORC2/YBR060C:NRG2/YBR066C:TEC1/YBR083W:NHP6B/YBR089C-A:TFC1/YBR123C:SMP1/YBR182C:MED8/YBR193C:MCM7/YBR202W:ERT1/YBR239C:THI2/YBR240C:ISW1/YBR245C:RIF1/YBR275C:MATALPHA2/YCR039C:HCM1/YCR065W:HMRA1/YCR097W:RPN4/YDL020C:MBP1/YDL056W:BRE1/YDL074C:PHO2/YDL106C:UGA3/YDL170W:CDC13/YDL220C:LYS14/YDR034C:NRG1…
2000112	regulation of cellular macromolecule biosynthetic process	171 out of 246 genes	675 out of 5681 background genes, 11.9%	1.09e-103	0	0	MAL63:OAF1/YAL051W:HAP3/YBL021C:TOD6/YBL054W:RTG3/YBL103C:REB1/YBR049C:ORC2/YBR060C:NRG2/YBR066C:TEC1/YBR083W:SMP1/YBR182C:MED8/YBR193C:MCM7/YBR202W:ERT1/YBR239C:THI2/YBR240C:ISW1/YBR245C:RIF1/YBR275C:MATALPHA2/YCR039C:HCM1/YCR065W:HMRA1/YCR097W:RPN4/YDL020C:MBP1/YDL056W:BRE1/YDL074C:PHO2/YDL106C:UGA3/YDL170W:CDC13/YDL220C:LYS14/YDR034C:NRG1/YDR043C:PDC2/YDR081C:STN1/YDR082W:GIS1/YDR096W:FOB1/YDR…
1901362	organic cyclic compound biosynthetic process	189 out of 246 genes	903 out of 5681 background genes, 15.9%	2.66e-103	0	0	MAL63:TFC3/YAL001C:OAF1/YAL051W:HAP3/YBL021C:RRN10/YBL025W:TOD6/YBL054W:RTG3/YBL103C:REB1/YBR049C:ORC2/YBR060C:NRG2/YBR066C:TEC1/YBR083W:NHP6B/YBR089C-A:TFC1/YBR123C:SMP1/YBR182C:MED8/YBR193C:MCM7/YBR202W:ERT1/YBR239C:THI2/YBR240C:ISW1/YBR245C:RIF1/YBR275C:MATALPHA2/YCR039C:HCM1/YCR065W:HMRA1/YCR097W:RPN4/YDL020C:MBP1/YDL056W:BRE1/YDL074C:PHO2/YDL106C:UGA3/YDL170W:CDC13/YDL220C:LYS14/YDR034C:NRG1…
10556	regulation of macromolecule biosynthetic process	171 out of 246 genes	680 out of 5681 background genes, 12.0%	4.34e-103	0	0	MAL63:OAF1/YAL051W:HAP3/YBL021C:TOD6/YBL054W:RTG3/YBL103C:REB1/YBR049C:ORC2/YBR060C:NRG2/YBR066C:TEC1/YBR083W:SMP1/YBR182C:MED8/YBR193C:MCM7/YBR202W:ERT1/YBR239C:THI2/YBR240C:ISW1/YBR245C:RIF1/YBR275C:MATALPHA2/YCR039C:HCM1/YCR065W:HMRA1/YCR097W:RPN4/YDL020C:MBP1/YDL056W:BRE1/YDL074C:PHO2/YDL106C:UGA3/YDL170W:CDC13/YDL220C:LYS14/YDR034C:NRG1/YDR043C:PDC2/YDR081C:STN1/YDR082W:GIS1/YDR096W:FOB1/YDR…
10468	regulation of gene expression	168 out of 246 genes	664 out of 5681 background genes, 11.7%	5.41e-101	0	0	MAL63:OAF1/YAL051W:HAP3/YBL021C:TOD6/YBL054W:RTG3/YBL103C:REB1/YBR049C:ORC2/YBR060C:NRG2/YBR066C:TEC1/YBR083W:SMP1/YBR182C:MED8/YBR193C:MCM7/YBR202W:ERT1/YBR239C:THI2/YBR240C:ISW1/YBR245C:RIF1/YBR275C:MATALPHA2/YCR039C:HCM1/YCR065W:HMRA1/YCR097W:RPN4/YDL020C:MBP1/YDL056W:BRE1/YDL074C:PHO2/YDL106C:UGA3/YDL170W:LYS14/YDR034C:NRG1/YDR043C:PDC2/YDR081C:GIS1/YDR096W:FOB1/YDR110W:SWI5/YDR146C:STB3/YDR1…
31326	regulation of cellular biosynthetic process	171 out of 246 genes	708 out of 5681 background genes, 12.5%	7.81e-100	0	0	MAL63:OAF1/YAL051W:HAP3/YBL021C:TOD6/YBL054W:RTG3/YBL103C:REB1/YBR049C:ORC2/YBR060C:NRG2/YBR066C:TEC1/YBR083W:SMP1/YBR182C:MED8/YBR193C:MCM7/YBR202W:ERT1/YBR239C:THI2/YBR240C:ISW1/YBR245C:RIF1/YBR275C:MATALPHA2/YCR039C:HCM1/YCR065W:HMRA1/YCR097W:RPN4/YDL020C:MBP1/YDL056W:BRE1/YDL074C:PHO2/YDL106C:UGA3/YDL170W:CDC13/YDL220C:LYS14/YDR034C:NRG1/YDR043C:PDC2/YDR081C:STN1/YDR082W:GIS1/YDR096W:FOB1/YDR…
9889	regulation of biosynthetic process	171 out of 246 genes	709 out of 5681 background genes, 12.5%	1.01e-99	0	0	MAL63:OAF1/YAL051W:HAP3/YBL021C:TOD6/YBL054W:RTG3/YBL103C:REB1/YBR049C:ORC2/YBR060C:NRG2/YBR066C:TEC1/YBR083W:SMP1/YBR182C:MED8/YBR193C:MCM7/YBR202W:ERT1/YBR239C:THI2/YBR240C:ISW1/YBR245C:RIF1/YBR275C:MATALPHA2/YCR039C:HCM1/YCR065W:HMRA1/YCR097W:RPN4/YDL020C:MBP1/YDL056W:BRE1/YDL074C:PHO2/YDL106C:UGA3/YDL170W:CDC13/YDL220C:LYS14/YDR034C:NRG1/YDR043C:PDC2/YDR081C:STN1/YDR082W:GIS1/YDR096W:FOB1/YDR…
6357	regulation of transcription from RNA polymerase II promoter	137 out of 246 genes	403 out of 5681 background genes, 7.1%	4.62e-96	0	0	OAF1/YAL051W:HAP3/YBL021C:TOD6/YBL054W:RTG3/YBL103C:REB1/YBR049C:NRG2/YBR066C:TEC1/YBR083W:SMP1/YBR182C:MED8/YBR193C:ERT1/YBR239C:THI2/YBR240C:ISW1/YBR245C:MATALPHA2/YCR039C:HCM1/YCR065W:RPN4/YDL020C:MBP1/YDL056W:PHO2/YDL106C:UGA3/YDL170W:LYS14/YDR034C:NRG1/YDR043C:PDC2/YDR081C:GIS1/YDR096W:SWI5/YDR146C:STB3/YDR169C:UME6/YDR207C:UPC2/YDR213W:ADR1/YDR216W:MET32/YDR253C:YAP6/YDR259C:SUM1/YDR310C:NC…
60255	regulation of macromolecule metabolic process	180 out of 246 genes	861 out of 5681 background genes, 15.2%	1.4e-95	0	0	MAL63:OAF1/YAL051W:HAP3/YBL021C:MCM2/YBL023C:TOD6/YBL054W:RTG3/YBL103C:REB1/YBR049C:ORC2/YBR060C:NRG2/YBR066C:TEC1/YBR083W:SMP1/YBR182C:MED8/YBR193C:MCM7/YBR202W:ERT1/YBR239C:THI2/YBR240C:ISW1/YBR245C:RIF1/YBR275C:MATALPHA2/YCR039C:HCM1/YCR065W:HMRA1/YCR097W:RPN4/YDL020C:MBP1/YDL056W:BRE1/YDL074C:PHO2/YDL106C:UGA3/YDL170W:CDC13/YDL220C:LYS14/YDR034C:NRG1/YDR043C:DBF4/YDR052C:PDC2/YDR081C:STN1/YDR…
6366	transcription from RNA polymerase II promoter	145 out of 246 genes	480 out of 5681 background genes, 8.4%	9.67e-95	0	0	OAF1/YAL051W:HAP3/YBL021C:TOD6/YBL054W:RTG3/YBL103C:REB1/YBR049C:NRG2/YBR066C:TEC1/YBR083W:NHP6B/YBR089C-A:SMP1/YBR182C:MED8/YBR193C:ERT1/YBR239C:THI2/YBR240C:ISW1/YBR245C:MATALPHA2/YCR039C:HCM1/YCR065W:RPN4/YDL020C:MBP1/YDL056W:BRE1/YDL074C:PHO2/YDL106C:UGA3/YDL170W:LYS14/YDR034C:NRG1/YDR043C:PDC2/YDR081C:GIS1/YDR096W:SWI5/YDR146C:STB3/YDR169C:UME6/YDR207C:UPC2/YDR213W:ADR1/YDR216W:MET32/YDR253C…
80090	regulation of primary metabolic process	180 out of 246 genes	876 out of 5681 background genes, 15.4%	3.71e-94	0	0	MAL63:OAF1/YAL051W:HAP3/YBL021C:MCM2/YBL023C:TOD6/YBL054W:RTG3/YBL103C:REB1/YBR049C:ORC2/YBR060C:NRG2/YBR066C:TEC1/YBR083W:SMP1/YBR182C:MED8/YBR193C:MCM7/YBR202W:ERT1/YBR239C:THI2/YBR240C:ISW1/YBR245C:RIF1/YBR275C:MATALPHA2/YCR039C:HCM1/YCR065W:HMRA1/YCR097W:RPN4/YDL020C:MBP1/YDL056W:BRE1/YDL074C:PHO2/YDL106C:UGA3/YDL170W:CDC13/YDL220C:LYS14/YDR034C:NRG1/YDR043C:DBF4/YDR052C:PDC2/YDR081C:STN1/YDR…
31323	regulation of cellular metabolic process	181 out of 246 genes	895 out of 5681 background genes, 15.8%	1.18e-93	0	0	MAL63:OAF1/YAL051W:HAP3/YBL021C:MCM2/YBL023C:TOD6/YBL054W:RTG3/YBL103C:REB1/YBR049C:ORC2/YBR060C:NRG2/YBR066C:TEC1/YBR083W:SMP1/YBR182C:MED8/YBR193C:MCM7/YBR202W:ERT1/YBR239C:THI2/YBR240C:ISW1/YBR245C:RIF1/YBR275C:MATALPHA2/YCR039C:HCM1/YCR065W:HMRA1/YCR097W:RPN4/YDL020C:MBP1/YDL056W:BRE1/YDL074C:PHO2/YDL106C:UGA3/YDL170W:CDC13/YDL220C:LYS14/YDR034C:NRG1/YDR043C:DBF4/YDR052C:PDC2/YDR081C:STN1/YDR…
90304	nucleic acid metabolic process	217 out of 246 genes	1570 out of 5681 background genes, 27.6%	8.67e-90	0	0	MAL63:TFC3/YAL001C:OAF1/YAL051W:RFA1/YAR007C:HAP3/YBL021C:MCM2/YBL023C:RRN10/YBL025W:TOD6/YBL054W:TEL1/YBL088C:RTG3/YBL103C:REB1/YBR049C:ORC2/YBR060C:NRG2/YBR066C:TEC1/YBR083W:NHP6B/YBR089C-A:TFC1/YBR123C:SMP1/YBR182C:MED8/YBR193C:MCM7/YBR202W:ERT1/YBR239C:THI2/YBR240C:ISW1/YBR245C:RIF1/YBR275C:GBP2/YCL011C:SRD1/YCR018C:MATALPHA2/YCR039C:HCM1/YCR065W:HMRA1/YCR097W:RPN4/YDL020C:MBP1/YDL056W:BRE1/Y…
19222	regulation of metabolic process	181 out of 246 genes	951 out of 5681 background genes, 16.7%	1.11e-88	0	0	MAL63:OAF1/YAL051W:HAP3/YBL021C:MCM2/YBL023C:TOD6/YBL054W:RTG3/YBL103C:REB1/YBR049C:ORC2/YBR060C:NRG2/YBR066C:TEC1/YBR083W:SMP1/YBR182C:MED8/YBR193C:MCM7/YBR202W:ERT1/YBR239C:THI2/YBR240C:ISW1/YBR245C:RIF1/YBR275C:MATALPHA2/YCR039C:HCM1/YCR065W:HMRA1/YCR097W:RPN4/YDL020C:MBP1/YDL056W:BRE1/YDL074C:PHO2/YDL106C:UGA3/YDL170W:CDC13/YDL220C:LYS14/YDR034C:NRG1/YDR043C:DBF4/YDR052C:PDC2/YDR081C:STN1/YDR…
6139	nucleobase-containing compound metabolic process	218 out of 246 genes	1768 out of 5681 background genes, 31.1%	1.07e-79	0	0	MAL63:TFC3/YAL001C:OAF1/YAL051W:RFA1/YAR007C:HAP3/YBL021C:MCM2/YBL023C:RRN10/YBL025W:TOD6/YBL054W:TEL1/YBL088C:RTG3/YBL103C:REB1/YBR049C:ORC2/YBR060C:NRG2/YBR066C:TEC1/YBR083W:NHP6B/YBR089C-A:TFC1/YBR123C:SMP1/YBR182C:MED8/YBR193C:MCM7/YBR202W:ERT1/YBR239C:THI2/YBR240C:ISW1/YBR245C:RIF1/YBR275C:GBP2/YCL011C:SRD1/YCR018C:MATALPHA2/YCR039C:HCM1/YCR065W:HMRA1/YCR097W:RPN4/YDL020C:MBP1/YDL056W:BRE1/Y…
6725	cellular aromatic compound metabolic process	218 out of 246 genes	1837 out of 5681 background genes, 32.3%	4.76e-76	0	0	MAL63:TFC3/YAL001C:OAF1/YAL051W:RFA1/YAR007C:HAP3/YBL021C:MCM2/YBL023C:RRN10/YBL025W:TOD6/YBL054W:TEL1/YBL088C:RTG3/YBL103C:REB1/YBR049C:ORC2/YBR060C:NRG2/YBR066C:TEC1/YBR083W:NHP6B/YBR089C-A:TFC1/YBR123C:SMP1/YBR182C:MED8/YBR193C:MCM7/YBR202W:ERT1/YBR239C:THI2/YBR240C:ISW1/YBR245C:RIF1/YBR275C:GBP2/YCL011C:SRD1/YCR018C:MATALPHA2/YCR039C:HCM1/YCR065W:HMRA1/YCR097W:RPN4/YDL020C:MBP1/YDL056W:BRE1/Y…
34645	cellular macromolecule biosynthetic process	208 out of 246 genes	1627 out of 5681 background genes, 28.6%	4.43e-75	0	0	MAL63:TFC3/YAL001C:OAF1/YAL051W:RFA1/YAR007C:HAP3/YBL021C:MCM2/YBL023C:RRN10/YBL025W:TOD6/YBL054W:RTG3/YBL103C:REB1/YBR049C:ORC2/YBR060C:NRG2/YBR066C:TEC1/YBR083W:NHP6B/YBR089C-A:TFC1/YBR123C:SMP1/YBR182C:MED8/YBR193C:MCM7/YBR202W:ERT1/YBR239C:THI2/YBR240C:ISW1/YBR245C:RIF1/YBR275C:MATALPHA2/YCR039C:HCM1/YCR065W:HMRA1/YCR097W:RPN4/YDL020C:MBP1/YDL056W:BRE1/YDL074C:PHO2/YDL106C:UGA3/YDL170W:CDC13/…
46483	heterocycle metabolic process	218 out of 246 genes	1857 out of 5681 background genes, 32.7%	5.07e-75	0	0	MAL63:TFC3/YAL001C:OAF1/YAL051W:RFA1/YAR007C:HAP3/YBL021C:MCM2/YBL023C:RRN10/YBL025W:TOD6/YBL054W:TEL1/YBL088C:RTG3/YBL103C:REB1/YBR049C:ORC2/YBR060C:NRG2/YBR066C:TEC1/YBR083W:NHP6B/YBR089C-A:TFC1/YBR123C:SMP1/YBR182C:MED8/YBR193C:MCM7/YBR202W:ERT1/YBR239C:THI2/YBR240C:ISW1/YBR245C:RIF1/YBR275C:GBP2/YCL011C:SRD1/YCR018C:MATALPHA2/YCR039C:HCM1/YCR065W:HMRA1/YCR097W:RPN4/YDL020C:MBP1/YDL056W:BRE1/Y…
9059	macromolecule biosynthetic process	208 out of 246 genes	1634 out of 5681 background genes, 28.8%	1.07e-74	0	0	MAL63:TFC3/YAL001C:OAF1/YAL051W:RFA1/YAR007C:HAP3/YBL021C:MCM2/YBL023C:RRN10/YBL025W:TOD6/YBL054W:RTG3/YBL103C:REB1/YBR049C:ORC2/YBR060C:NRG2/YBR066C:TEC1/YBR083W:NHP6B/YBR089C-A:TFC1/YBR123C:SMP1/YBR182C:MED8/YBR193C:MCM7/YBR202W:ERT1/YBR239C:THI2/YBR240C:ISW1/YBR245C:RIF1/YBR275C:MATALPHA2/YCR039C:HCM1/YCR065W:HMRA1/YCR097W:RPN4/YDL020C:MBP1/YDL056W:BRE1/YDL074C:PHO2/YDL106C:UGA3/YDL170W:CDC13/…
1902680	positive regulation of RNA biosynthetic process	107 out of 246 genes	294 out of 5681 background genes, 5.2%	1.11e-74	0	0	OAF1/YAL051W:HAP3/YBL021C:RTG3/YBL103C:TEC1/YBR083W:SMP1/YBR182C:MED8/YBR193C:ERT1/YBR239C:THI2/YBR240C:ISW1/YBR245C:HCM1/YCR065W:RPN4/YDL020C:MBP1/YDL056W:PHO2/YDL106C:UGA3/YDL170W:LYS14/YDR034C:PDC2/YDR081C:GIS1/YDR096W:SWI5/YDR146C:STB3/YDR169C:UME6/YDR207C:UPC2/YDR213W:ADR1/YDR216W:MET32/YDR253C:YAP6/YDR259C:NCB2/YDR397C:ARO80/YDR421W:CAD1/YDR423C:STP1/YDR463W:GCN4/YEL009C:GLN3/YER040W:ACA1/Y…
1903508	positive regulation of nucleic acid-templated transcription	107 out of 246 genes	294 out of 5681 background genes, 5.2%	1.11e-74	0	0	OAF1/YAL051W:HAP3/YBL021C:RTG3/YBL103C:TEC1/YBR083W:SMP1/YBR182C:MED8/YBR193C:ERT1/YBR239C:THI2/YBR240C:ISW1/YBR245C:HCM1/YCR065W:RPN4/YDL020C:MBP1/YDL056W:PHO2/YDL106C:UGA3/YDL170W:LYS14/YDR034C:PDC2/YDR081C:GIS1/YDR096W:SWI5/YDR146C:STB3/YDR169C:UME6/YDR207C:UPC2/YDR213W:ADR1/YDR216W:MET32/YDR253C:YAP6/YDR259C:NCB2/YDR397C:ARO80/YDR421W:CAD1/YDR423C:STP1/YDR463W:GCN4/YEL009C:GLN3/YER040W:ACA1/Y…
45893	positive regulation of transcription, DNA-templated	107 out of 246 genes	294 out of 5681 background genes, 5.2%	1.11e-74	0	0	OAF1/YAL051W:HAP3/YBL021C:RTG3/YBL103C:TEC1/YBR083W:SMP1/YBR182C:MED8/YBR193C:ERT1/YBR239C:THI2/YBR240C:ISW1/YBR245C:HCM1/YCR065W:RPN4/YDL020C:MBP1/YDL056W:PHO2/YDL106C:UGA3/YDL170W:LYS14/YDR034C:PDC2/YDR081C:GIS1/YDR096W:SWI5/YDR146C:STB3/YDR169C:UME6/YDR207C:UPC2/YDR213W:ADR1/YDR216W:MET32/YDR253C:YAP6/YDR259C:NCB2/YDR397C:ARO80/YDR421W:CAD1/YDR423C:STP1/YDR463W:GCN4/YEL009C:GLN3/YER040W:ACA1/Y…
16070	RNA metabolic process	191 out of 246 genes	1318 out of 5681 background genes, 23.2%	1.12e-73	0	0	MAL63:TFC3/YAL001C:OAF1/YAL051W:HAP3/YBL021C:RRN10/YBL025W:TOD6/YBL054W:RTG3/YBL103C:REB1/YBR049C:ORC2/YBR060C:NRG2/YBR066C:TEC1/YBR083W:NHP6B/YBR089C-A:TFC1/YBR123C:SMP1/YBR182C:MED8/YBR193C:MCM7/YBR202W:ERT1/YBR239C:THI2/YBR240C:ISW1/YBR245C:RIF1/YBR275C:GBP2/YCL011C:SRD1/YCR018C:MATALPHA2/YCR039C:HCM1/YCR065W:HMRA1/YCR097W:RPN4/YDL020C:MBP1/YDL056W:BRE1/YDL074C:PHO2/YDL106C:UGA3/YDL170W:LYS14/…
51254	positive regulation of RNA metabolic process	107 out of 246 genes	303 out of 5681 background genes, 5.3%	4.77e-73	0	0	OAF1/YAL051W:HAP3/YBL021C:RTG3/YBL103C:TEC1/YBR083W:SMP1/YBR182C:MED8/YBR193C:ERT1/YBR239C:THI2/YBR240C:ISW1/YBR245C:HCM1/YCR065W:RPN4/YDL020C:MBP1/YDL056W:PHO2/YDL106C:UGA3/YDL170W:LYS14/YDR034C:PDC2/YDR081C:GIS1/YDR096W:SWI5/YDR146C:STB3/YDR169C:UME6/YDR207C:UPC2/YDR213W:ADR1/YDR216W:MET32/YDR253C:YAP6/YDR259C:NCB2/YDR397C:ARO80/YDR421W:CAD1/YDR423C:STP1/YDR463W:GCN4/YEL009C:GLN3/YER040W:ACA1/Y…
45944	positive regulation of transcription from RNA polymerase II promoter	100 out of 246 genes	255 out of 5681 background genes, 4.5%	8.64e-73	0	0	OAF1/YAL051W:HAP3/YBL021C:RTG3/YBL103C:TEC1/YBR083W:SMP1/YBR182C:MED8/YBR193C:ERT1/YBR239C:THI2/YBR240C:ISW1/YBR245C:HCM1/YCR065W:RPN4/YDL020C:MBP1/YDL056W:PHO2/YDL106C:LYS14/YDR034C:PDC2/YDR081C:GIS1/YDR096W:STB3/YDR169C:UME6/YDR207C:UPC2/YDR213W:ADR1/YDR216W:MET32/YDR253C:YAP6/YDR259C:NCB2/YDR397C:ARO80/YDR421W:CAD1/YDR423C:STP1/YDR463W:GCN4/YEL009C:GLN3/YER040W:ACA1/YER045C:MOT2/YER068W:FLO8/Y…
1901360	organic cyclic compound metabolic process	218 out of 246 genes	1911 out of 5681 background genes, 33.6%	2.61e-72	0	0	MAL63:TFC3/YAL001C:OAF1/YAL051W:RFA1/YAR007C:HAP3/YBL021C:MCM2/YBL023C:RRN10/YBL025W:TOD6/YBL054W:TEL1/YBL088C:RTG3/YBL103C:REB1/YBR049C:ORC2/YBR060C:NRG2/YBR066C:TEC1/YBR083W:NHP6B/YBR089C-A:TFC1/YBR123C:SMP1/YBR182C:MED8/YBR193C:MCM7/YBR202W:ERT1/YBR239C:THI2/YBR240C:ISW1/YBR245C:RIF1/YBR275C:GBP2/YCL011C:SRD1/YCR018C:MATALPHA2/YCR039C:HCM1/YCR065W:HMRA1/YCR097W:RPN4/YDL020C:MBP1/YDL056W:BRE1/Y…
45935	positive regulation of nucleobase-containing compound metabolic process	109 out of 246 genes	325 out of 5681 background genes, 5.7%	7.19e-72	0	0	OAF1/YAL051W:HAP3/YBL021C:RTG3/YBL103C:TEC1/YBR083W:SMP1/YBR182C:MED8/YBR193C:ERT1/YBR239C:THI2/YBR240C:ISW1/YBR245C:HCM1/YCR065W:RPN4/YDL020C:MBP1/YDL056W:PHO2/YDL106C:UGA3/YDL170W:LYS14/YDR034C:PDC2/YDR081C:GIS1/YDR096W:SWI5/YDR146C:STB3/YDR169C:UME6/YDR207C:UPC2/YDR213W:ADR1/YDR216W:MET32/YDR253C:YAP6/YDR259C:SUM1/YDR310C:NCB2/YDR397C:ARO80/YDR421W:CAD1/YDR423C:STP1/YDR463W:GCN4/YEL009C:GLN3/Y…
51173	positive regulation of nitrogen compound metabolic process	109 out of 246 genes	328 out of 5681 background genes, 5.8%	2.24e-71	0	0	OAF1/YAL051W:HAP3/YBL021C:RTG3/YBL103C:TEC1/YBR083W:SMP1/YBR182C:MED8/YBR193C:ERT1/YBR239C:THI2/YBR240C:ISW1/YBR245C:HCM1/YCR065W:RPN4/YDL020C:MBP1/YDL056W:PHO2/YDL106C:UGA3/YDL170W:LYS14/YDR034C:PDC2/YDR081C:GIS1/YDR096W:SWI5/YDR146C:STB3/YDR169C:UME6/YDR207C:UPC2/YDR213W:ADR1/YDR216W:MET32/YDR253C:YAP6/YDR259C:SUM1/YDR310C:NCB2/YDR397C:ARO80/YDR421W:CAD1/YDR423C:STP1/YDR463W:GCN4/YEL009C:GLN3/Y…
34641	cellular nitrogen compound metabolic process	218 out of 246 genes	1932 out of 5681 background genes, 34.0%	2.79e-71	0	0	MAL63:TFC3/YAL001C:OAF1/YAL051W:RFA1/YAR007C:HAP3/YBL021C:MCM2/YBL023C:RRN10/YBL025W:TOD6/YBL054W:TEL1/YBL088C:RTG3/YBL103C:REB1/YBR049C:ORC2/YBR060C:NRG2/YBR066C:TEC1/YBR083W:NHP6B/YBR089C-A:TFC1/YBR123C:SMP1/YBR182C:MED8/YBR193C:MCM7/YBR202W:ERT1/YBR239C:THI2/YBR240C:ISW1/YBR245C:RIF1/YBR275C:GBP2/YCL011C:SRD1/YCR018C:MATALPHA2/YCR039C:HCM1/YCR065W:HMRA1/YCR097W:RPN4/YDL020C:MBP1/YDL056W:BRE1/Y…
50794	regulation of cellular process	184 out of 246 genes	1254 out of 5681 background genes, 22.1%	5.57e-70	0	0	MAL63:OAF1/YAL051W:HAP3/YBL021C:MCM2/YBL023C:TOD6/YBL054W:RTG3/YBL103C:REB1/YBR049C:ORC2/YBR060C:NRG2/YBR066C:TEC1/YBR083W:SMP1/YBR182C:MED8/YBR193C:MCM7/YBR202W:ERT1/YBR239C:THI2/YBR240C:ISW1/YBR245C:RIF1/YBR275C:MATALPHA2/YCR039C:HCM1/YCR065W:HMRA1/YCR097W:RPN4/YDL020C:MBP1/YDL056W:BRE1/YDL074C:PHO2/YDL106C:UGA3/YDL170W:CDC13/YDL220C:LYS14/YDR034C:NRG1/YDR043C:DBF4/YDR052C:PDC2/YDR081C:STN1/YDR…
10557	positive regulation of macromolecule biosynthetic process	108 out of 246 genes	335 out of 5681 background genes, 5.9%	5.52e-69	0	0	OAF1/YAL051W:HAP3/YBL021C:RTG3/YBL103C:TEC1/YBR083W:SMP1/YBR182C:MED8/YBR193C:ERT1/YBR239C:THI2/YBR240C:ISW1/YBR245C:HCM1/YCR065W:RPN4/YDL020C:MBP1/YDL056W:PHO2/YDL106C:UGA3/YDL170W:LYS14/YDR034C:PDC2/YDR081C:GIS1/YDR096W:SWI5/YDR146C:STB3/YDR169C:UME6/YDR207C:UPC2/YDR213W:ADR1/YDR216W:MET32/YDR253C:YAP6/YDR259C:SUM1/YDR310C:NCB2/YDR397C:ARO80/YDR421W:CAD1/YDR423C:STP1/YDR463W:GCN4/YEL009C:GLN3/Y…
10628	positive regulation of gene expression	107 out of 246 genes	333 out of 5681 background genes, 5.9%	4.78e-68	0	0	OAF1/YAL051W:HAP3/YBL021C:RTG3/YBL103C:TEC1/YBR083W:SMP1/YBR182C:MED8/YBR193C:ERT1/YBR239C:THI2/YBR240C:ISW1/YBR245C:HCM1/YCR065W:RPN4/YDL020C:MBP1/YDL056W:PHO2/YDL106C:UGA3/YDL170W:LYS14/YDR034C:PDC2/YDR081C:GIS1/YDR096W:SWI5/YDR146C:STB3/YDR169C:UME6/YDR207C:UPC2/YDR213W:ADR1/YDR216W:MET32/YDR253C:YAP6/YDR259C:NCB2/YDR397C:ARO80/YDR421W:CAD1/YDR423C:STP1/YDR463W:GCN4/YEL009C:GLN3/YER040W:ACA1/Y…
31328	positive regulation of cellular biosynthetic process	108 out of 246 genes	346 out of 5681 background genes, 6.1%	2.74e-67	0	0	OAF1/YAL051W:HAP3/YBL021C:RTG3/YBL103C:TEC1/YBR083W:SMP1/YBR182C:MED8/YBR193C:ERT1/YBR239C:THI2/YBR240C:ISW1/YBR245C:HCM1/YCR065W:RPN4/YDL020C:MBP1/YDL056W:PHO2/YDL106C:UGA3/YDL170W:LYS14/YDR034C:PDC2/YDR081C:GIS1/YDR096W:SWI5/YDR146C:STB3/YDR169C:UME6/YDR207C:UPC2/YDR213W:ADR1/YDR216W:MET32/YDR253C:YAP6/YDR259C:SUM1/YDR310C:NCB2/YDR397C:ARO80/YDR421W:CAD1/YDR423C:STP1/YDR463W:GCN4/YEL009C:GLN3/Y…
9891	positive regulation of biosynthetic process	108 out of 246 genes	346 out of 5681 background genes, 6.1%	2.74e-67	0	0	OAF1/YAL051W:HAP3/YBL021C:RTG3/YBL103C:TEC1/YBR083W:SMP1/YBR182C:MED8/YBR193C:ERT1/YBR239C:THI2/YBR240C:ISW1/YBR245C:HCM1/YCR065W:RPN4/YDL020C:MBP1/YDL056W:PHO2/YDL106C:UGA3/YDL170W:LYS14/YDR034C:PDC2/YDR081C:GIS1/YDR096W:SWI5/YDR146C:STB3/YDR169C:UME6/YDR207C:UPC2/YDR213W:ADR1/YDR216W:MET32/YDR253C:YAP6/YDR259C:SUM1/YDR310C:NCB2/YDR397C:ARO80/YDR421W:CAD1/YDR423C:STP1/YDR463W:GCN4/YEL009C:GLN3/Y…
65007	biological regulation	196 out of 246 genes	1524 out of 5681 background genes, 26.8%	3.65e-67	0	0	MAL63:OAF1/YAL051W:RFA1/YAR007C:HAP3/YBL021C:MCM2/YBL023C:TOD6/YBL054W:TEL1/YBL088C:RTG3/YBL103C:REB1/YBR049C:ORC2/YBR060C:NRG2/YBR066C:TEC1/YBR083W:SMP1/YBR182C:MED8/YBR193C:MCM7/YBR202W:ERT1/YBR239C:THI2/YBR240C:ISW1/YBR245C:RIF1/YBR275C:GBP2/YCL011C:MATALPHA2/YCR039C:HCM1/YCR065W:HMRA1/YCR097W:RPN4/YDL020C:MBP1/YDL056W:BRE1/YDL074C:PHO2/YDL106C:UGA3/YDL170W:CDC13/YDL220C:LYS14/YDR034C:NRG1/YDR…
50789	regulation of biological process	184 out of 246 genes	1310 out of 5681 background genes, 23.1%	1.48e-66	0	0	MAL63:OAF1/YAL051W:HAP3/YBL021C:MCM2/YBL023C:TOD6/YBL054W:RTG3/YBL103C:REB1/YBR049C:ORC2/YBR060C:NRG2/YBR066C:TEC1/YBR083W:SMP1/YBR182C:MED8/YBR193C:MCM7/YBR202W:ERT1/YBR239C:THI2/YBR240C:ISW1/YBR245C:RIF1/YBR275C:MATALPHA2/YCR039C:HCM1/YCR065W:HMRA1/YCR097W:RPN4/YDL020C:MBP1/YDL056W:BRE1/YDL074C:PHO2/YDL106C:UGA3/YDL170W:CDC13/YDL220C:LYS14/YDR034C:NRG1/YDR043C:DBF4/YDR052C:PDC2/YDR081C:STN1/YDR…
6807	nitrogen compound metabolic process	218 out of 246 genes	2087 out of 5681 background genes, 36.7%	4.65e-64	0	0	MAL63:TFC3/YAL001C:OAF1/YAL051W:RFA1/YAR007C:HAP3/YBL021C:MCM2/YBL023C:RRN10/YBL025W:TOD6/YBL054W:TEL1/YBL088C:RTG3/YBL103C:REB1/YBR049C:ORC2/YBR060C:NRG2/YBR066C:TEC1/YBR083W:NHP6B/YBR089C-A:TFC1/YBR123C:SMP1/YBR182C:MED8/YBR193C:MCM7/YBR202W:ERT1/YBR239C:THI2/YBR240C:ISW1/YBR245C:RIF1/YBR275C:GBP2/YCL011C:SRD1/YCR018C:MATALPHA2/YCR039C:HCM1/YCR065W:HMRA1/YCR097W:RPN4/YDL020C:MBP1/YDL056W:BRE1/Y…
10604	positive regulation of macromolecule metabolic process	110 out of 246 genes	404 out of 5681 background genes, 7.1%	1.15e-61	0	0	OAF1/YAL051W:HAP3/YBL021C:RTG3/YBL103C:TEC1/YBR083W:SMP1/YBR182C:MED8/YBR193C:ERT1/YBR239C:THI2/YBR240C:ISW1/YBR245C:HCM1/YCR065W:RPN4/YDL020C:MBP1/YDL056W:PHO2/YDL106C:UGA3/YDL170W:LYS14/YDR034C:DBF4/YDR052C:PDC2/YDR081C:GIS1/YDR096W:SWI5/YDR146C:STB3/YDR169C:UME6/YDR207C:UPC2/YDR213W:ADR1/YDR216W:MET32/YDR253C:YAP6/YDR259C:SUM1/YDR310C:NCB2/YDR397C:ARO80/YDR421W:CAD1/YDR423C:STP1/YDR463W:GCN4/Y…
31325	positive regulation of cellular metabolic process	111 out of 246 genes	421 out of 5681 background genes, 7.4%	1.07e-60	0	0	OAF1/YAL051W:HAP3/YBL021C:RTG3/YBL103C:TEC1/YBR083W:SMP1/YBR182C:MED8/YBR193C:ERT1/YBR239C:THI2/YBR240C:ISW1/YBR245C:HCM1/YCR065W:RPN4/YDL020C:MBP1/YDL056W:PHO2/YDL106C:UGA3/YDL170W:LYS14/YDR034C:DBF4/YDR052C:PDC2/YDR081C:GIS1/YDR096W:SWI5/YDR146C:STB3/YDR169C:UME6/YDR207C:UPC2/YDR213W:ADR1/YDR216W:MET32/YDR253C:YAP6/YDR259C:SUM1/YDR310C:NCB2/YDR397C:ARO80/YDR421W:CAD1/YDR423C:STP1/YDR463W:GCN4/Y…
9893	positive regulation of metabolic process	111 out of 246 genes	451 out of 5681 background genes, 7.9%	3.3e-57	0	0	OAF1/YAL051W:HAP3/YBL021C:RTG3/YBL103C:TEC1/YBR083W:SMP1/YBR182C:MED8/YBR193C:ERT1/YBR239C:THI2/YBR240C:ISW1/YBR245C:HCM1/YCR065W:RPN4/YDL020C:MBP1/YDL056W:PHO2/YDL106C:UGA3/YDL170W:LYS14/YDR034C:DBF4/YDR052C:PDC2/YDR081C:GIS1/YDR096W:SWI5/YDR146C:STB3/YDR169C:UME6/YDR207C:UPC2/YDR213W:ADR1/YDR216W:MET32/YDR253C:YAP6/YDR259C:SUM1/YDR310C:NCB2/YDR397C:ARO80/YDR421W:CAD1/YDR423C:STP1/YDR463W:GCN4/Y…
44249	cellular biosynthetic process	210 out of 246 genes	2058 out of 5681 background genes, 36.2%	1.8e-56	0	0	MAL63:TFC3/YAL001C:OAF1/YAL051W:RFA1/YAR007C:HAP3/YBL021C:MCM2/YBL023C:RRN10/YBL025W:TOD6/YBL054W:RTG3/YBL103C:REB1/YBR049C:ORC2/YBR060C:NRG2/YBR066C:TEC1/YBR083W:NHP6B/YBR089C-A:TFC1/YBR123C:SMP1/YBR182C:MED8/YBR193C:MCM7/YBR202W:ERT1/YBR239C:THI2/YBR240C:ISW1/YBR245C:RIF1/YBR275C:MATALPHA2/YCR039C:HCM1/YCR065W:HMRA1/YCR097W:RPN4/YDL020C:MBP1/YDL056W:BRE1/YDL074C:PHO2/YDL106C:UGA3/YDL170W:CDC13/…
1901576	organic substance biosynthetic process	210 out of 246 genes	2098 out of 5681 background genes, 36.9%	8.58e-55	0	0	MAL63:TFC3/YAL001C:OAF1/YAL051W:RFA1/YAR007C:HAP3/YBL021C:MCM2/YBL023C:RRN10/YBL025W:TOD6/YBL054W:RTG3/YBL103C:REB1/YBR049C:ORC2/YBR060C:NRG2/YBR066C:TEC1/YBR083W:NHP6B/YBR089C-A:TFC1/YBR123C:SMP1/YBR182C:MED8/YBR193C:MCM7/YBR202W:ERT1/YBR239C:THI2/YBR240C:ISW1/YBR245C:RIF1/YBR275C:MATALPHA2/YCR039C:HCM1/YCR065W:HMRA1/YCR097W:RPN4/YDL020C:MBP1/YDL056W:BRE1/YDL074C:PHO2/YDL106C:UGA3/YDL170W:CDC13/…
9058	biosynthetic process	210 out of 246 genes	2128 out of 5681 background genes, 37.5%	1.46e-53	0	0	MAL63:TFC3/YAL001C:OAF1/YAL051W:RFA1/YAR007C:HAP3/YBL021C:MCM2/YBL023C:RRN10/YBL025W:TOD6/YBL054W:RTG3/YBL103C:REB1/YBR049C:ORC2/YBR060C:NRG2/YBR066C:TEC1/YBR083W:NHP6B/YBR089C-A:TFC1/YBR123C:SMP1/YBR182C:MED8/YBR193C:MCM7/YBR202W:ERT1/YBR239C:THI2/YBR240C:ISW1/YBR245C:RIF1/YBR275C:MATALPHA2/YCR039C:HCM1/YCR065W:HMRA1/YCR097W:RPN4/YDL020C:MBP1/YDL056W:BRE1/YDL074C:PHO2/YDL106C:UGA3/YDL170W:CDC13/…
48522	positive regulation of cellular process	113 out of 246 genes	509 out of 5681 background genes, 9.0%	2.74e-53	0	0	OAF1/YAL051W:HAP3/YBL021C:RTG3/YBL103C:TEC1/YBR083W:SMP1/YBR182C:MED8/YBR193C:ERT1/YBR239C:THI2/YBR240C:ISW1/YBR245C:HCM1/YCR065W:RPN4/YDL020C:MBP1/YDL056W:PHO2/YDL106C:UGA3/YDL170W:LYS14/YDR034C:DBF4/YDR052C:PDC2/YDR081C:GIS1/YDR096W:SWI5/YDR146C:STB3/YDR169C:UME6/YDR207C:UPC2/YDR213W:ADR1/YDR216W:MET32/YDR253C:YAP6/YDR259C:SUM1/YDR310C:NCB2/YDR397C:ARO80/YDR421W:CAD1/YDR423C:STP1/YDR463W:GCN4/Y…
45934	negative regulation of nucleobase-containing compound metabolic process	88 out of 246 genes	299 out of 5681 background genes, 5.3%	2.33e-50	0	0	OAF1/YAL051W:MCM2/YBL023C:ORC2/YBR060C:NRG2/YBR066C:MED8/YBR193C:MCM7/YBR202W:ERT1/YBR239C:ISW1/YBR245C:RIF1/YBR275C:MATALPHA2/YCR039C:RPN4/YDL020C:BRE1/YDL074C:CDC13/YDL220C:NRG1/YDR043C:STN1/YDR082W:GIS1/YDR096W:FOB1/YDR110W:UME6/YDR207C:ADR1/YDR216W:MET32/YDR253C:YAP6/YDR259C:SUM1/YDR310C:NCB2/YDR397C:YHP1/YDR451C:GCN4/YEL009C:MCM3/YEL032W:MIG3/YER028C:DOT6/YER088C:BUR6/YER159C:CHD1/YER164W:RP…
51172	negative regulation of nitrogen compound metabolic process	88 out of 246 genes	304 out of 5681 background genes, 5.4%	1.12e-49	0	0	OAF1/YAL051W:MCM2/YBL023C:ORC2/YBR060C:NRG2/YBR066C:MED8/YBR193C:MCM7/YBR202W:ERT1/YBR239C:ISW1/YBR245C:RIF1/YBR275C:MATALPHA2/YCR039C:RPN4/YDL020C:BRE1/YDL074C:CDC13/YDL220C:NRG1/YDR043C:STN1/YDR082W:GIS1/YDR096W:FOB1/YDR110W:UME6/YDR207C:ADR1/YDR216W:MET32/YDR253C:YAP6/YDR259C:SUM1/YDR310C:NCB2/YDR397C:YHP1/YDR451C:GCN4/YEL009C:MCM3/YEL032W:MIG3/YER028C:DOT6/YER088C:BUR6/YER159C:CHD1/YER164W:RP…
1902679	negative regulation of RNA biosynthetic process	81 out of 246 genes	268 out of 5681 background genes, 4.7%	9.89e-47	0	0	OAF1/YAL051W:ORC2/YBR060C:NRG2/YBR066C:MED8/YBR193C:MCM7/YBR202W:ERT1/YBR239C:ISW1/YBR245C:RIF1/YBR275C:MATALPHA2/YCR039C:RPN4/YDL020C:BRE1/YDL074C:NRG1/YDR043C:GIS1/YDR096W:FOB1/YDR110W:UME6/YDR207C:ADR1/YDR216W:MET32/YDR253C:YAP6/YDR259C:SUM1/YDR310C:NCB2/YDR397C:YHP1/YDR451C:GCN4/YEL009C:MCM3/YEL032W:MIG3/YER028C:DOT6/YER088C:BUR6/YER159C:RPH1/YER169W:BMH1/YER177W:HAC1/YFL031W:MIG1/YGL035C:MIG…
1903507	negative regulation of nucleic acid-templated transcription	81 out of 246 genes	268 out of 5681 background genes, 4.7%	9.89e-47	0	0	OAF1/YAL051W:ORC2/YBR060C:NRG2/YBR066C:MED8/YBR193C:MCM7/YBR202W:ERT1/YBR239C:ISW1/YBR245C:RIF1/YBR275C:MATALPHA2/YCR039C:RPN4/YDL020C:BRE1/YDL074C:NRG1/YDR043C:GIS1/YDR096W:FOB1/YDR110W:UME6/YDR207C:ADR1/YDR216W:MET32/YDR253C:YAP6/YDR259C:SUM1/YDR310C:NCB2/YDR397C:YHP1/YDR451C:GCN4/YEL009C:MCM3/YEL032W:MIG3/YER028C:DOT6/YER088C:BUR6/YER159C:RPH1/YER169W:BMH1/YER177W:HAC1/YFL031W:MIG1/YGL035C:MIG…
45892	negative regulation of transcription, DNA-templated	81 out of 246 genes	268 out of 5681 background genes, 4.7%	9.89e-47	0	0	OAF1/YAL051W:ORC2/YBR060C:NRG2/YBR066C:MED8/YBR193C:MCM7/YBR202W:ERT1/YBR239C:ISW1/YBR245C:RIF1/YBR275C:MATALPHA2/YCR039C:RPN4/YDL020C:BRE1/YDL074C:NRG1/YDR043C:GIS1/YDR096W:FOB1/YDR110W:UME6/YDR207C:ADR1/YDR216W:MET32/YDR253C:YAP6/YDR259C:SUM1/YDR310C:NCB2/YDR397C:YHP1/YDR451C:GCN4/YEL009C:MCM3/YEL032W:MIG3/YER028C:DOT6/YER088C:BUR6/YER159C:RPH1/YER169W:BMH1/YER177W:HAC1/YFL031W:MIG1/YGL035C:MIG…
51253	negative regulation of RNA metabolic process	81 out of 246 genes	270 out of 5681 background genes, 4.8%	1.9e-46	0	0	OAF1/YAL051W:ORC2/YBR060C:NRG2/YBR066C:MED8/YBR193C:MCM7/YBR202W:ERT1/YBR239C:ISW1/YBR245C:RIF1/YBR275C:MATALPHA2/YCR039C:RPN4/YDL020C:BRE1/YDL074C:NRG1/YDR043C:GIS1/YDR096W:FOB1/YDR110W:UME6/YDR207C:ADR1/YDR216W:MET32/YDR253C:YAP6/YDR259C:SUM1/YDR310C:NCB2/YDR397C:YHP1/YDR451C:GCN4/YEL009C:MCM3/YEL032W:MIG3/YER028C:DOT6/YER088C:BUR6/YER159C:RPH1/YER169W:BMH1/YER177W:HAC1/YFL031W:MIG1/YGL035C:MIG…
10467	gene expression	193 out of 246 genes	1921 out of 5681 background genes, 33.8%	1.08e-45	0	0	MAL63:TFC3/YAL001C:OAF1/YAL051W:HAP3/YBL021C:RRN10/YBL025W:TOD6/YBL054W:RTG3/YBL103C:REB1/YBR049C:ORC2/YBR060C:NRG2/YBR066C:TEC1/YBR083W:NHP6B/YBR089C-A:TFC1/YBR123C:SMP1/YBR182C:MED8/YBR193C:MCM7/YBR202W:ERT1/YBR239C:THI2/YBR240C:ISW1/YBR245C:RIF1/YBR275C:GBP2/YCL011C:SRD1/YCR018C:MATALPHA2/YCR039C:HCM1/YCR065W:HMRA1/YCR097W:RPN4/YDL020C:MBP1/YDL056W:BRE1/YDL074C:PHO2/YDL106C:UGA3/YDL170W:LYS14/…
10558	negative regulation of macromolecule biosynthetic process	84 out of 246 genes	302 out of 5681 background genes, 5.3%	1.73e-45	0	0	OAF1/YAL051W:ORC2/YBR060C:NRG2/YBR066C:MED8/YBR193C:MCM7/YBR202W:ERT1/YBR239C:ISW1/YBR245C:RIF1/YBR275C:MATALPHA2/YCR039C:RPN4/YDL020C:BRE1/YDL074C:CDC13/YDL220C:NRG1/YDR043C:STN1/YDR082W:GIS1/YDR096W:FOB1/YDR110W:UME6/YDR207C:ADR1/YDR216W:MET32/YDR253C:YAP6/YDR259C:SUM1/YDR310C:NCB2/YDR397C:YHP1/YDR451C:GCN4/YEL009C:MCM3/YEL032W:MIG3/YER028C:DOT6/YER088C:BUR6/YER159C:CHD1/YER164W:RPH1/YER169W:BM…
2000113	negative regulation of cellular macromolecule biosynthetic process	84 out of 246 genes	302 out of 5681 background genes, 5.3%	1.73e-45	0	0	OAF1/YAL051W:ORC2/YBR060C:NRG2/YBR066C:MED8/YBR193C:MCM7/YBR202W:ERT1/YBR239C:ISW1/YBR245C:RIF1/YBR275C:MATALPHA2/YCR039C:RPN4/YDL020C:BRE1/YDL074C:CDC13/YDL220C:NRG1/YDR043C:STN1/YDR082W:GIS1/YDR096W:FOB1/YDR110W:UME6/YDR207C:ADR1/YDR216W:MET32/YDR253C:YAP6/YDR259C:SUM1/YDR310C:NCB2/YDR397C:YHP1/YDR451C:GCN4/YEL009C:MCM3/YEL032W:MIG3/YER028C:DOT6/YER088C:BUR6/YER159C:CHD1/YER164W:RPH1/YER169W:BM…
10629	negative regulation of gene expression	81 out of 246 genes	294 out of 5681 background genes, 5.2%	3.05e-43	0	0	OAF1/YAL051W:ORC2/YBR060C:NRG2/YBR066C:MED8/YBR193C:MCM7/YBR202W:ERT1/YBR239C:ISW1/YBR245C:RIF1/YBR275C:MATALPHA2/YCR039C:RPN4/YDL020C:BRE1/YDL074C:NRG1/YDR043C:GIS1/YDR096W:FOB1/YDR110W:UME6/YDR207C:ADR1/YDR216W:MET32/YDR253C:YAP6/YDR259C:SUM1/YDR310C:NCB2/YDR397C:YHP1/YDR451C:GCN4/YEL009C:MCM3/YEL032W:MIG3/YER028C:DOT6/YER088C:BUR6/YER159C:RPH1/YER169W:BMH1/YER177W:HAC1/YFL031W:MIG1/YGL035C:MIG…
31327	negative regulation of cellular biosynthetic process	84 out of 246 genes	323 out of 5681 background genes, 5.7%	6.51e-43	0	0	OAF1/YAL051W:ORC2/YBR060C:NRG2/YBR066C:MED8/YBR193C:MCM7/YBR202W:ERT1/YBR239C:ISW1/YBR245C:RIF1/YBR275C:MATALPHA2/YCR039C:RPN4/YDL020C:BRE1/YDL074C:CDC13/YDL220C:NRG1/YDR043C:STN1/YDR082W:GIS1/YDR096W:FOB1/YDR110W:UME6/YDR207C:ADR1/YDR216W:MET32/YDR253C:YAP6/YDR259C:SUM1/YDR310C:NCB2/YDR397C:YHP1/YDR451C:GCN4/YEL009C:MCM3/YEL032W:MIG3/YER028C:DOT6/YER088C:BUR6/YER159C:CHD1/YER164W:RPH1/YER169W:BM…
9890	negative regulation of biosynthetic process	84 out of 246 genes	323 out of 5681 background genes, 5.7%	6.51e-43	0	0	OAF1/YAL051W:ORC2/YBR060C:NRG2/YBR066C:MED8/YBR193C:MCM7/YBR202W:ERT1/YBR239C:ISW1/YBR245C:RIF1/YBR275C:MATALPHA2/YCR039C:RPN4/YDL020C:BRE1/YDL074C:CDC13/YDL220C:NRG1/YDR043C:STN1/YDR082W:GIS1/YDR096W:FOB1/YDR110W:UME6/YDR207C:ADR1/YDR216W:MET32/YDR253C:YAP6/YDR259C:SUM1/YDR310C:NCB2/YDR397C:YHP1/YDR451C:GCN4/YEL009C:MCM3/YEL032W:MIG3/YER028C:DOT6/YER088C:BUR6/YER159C:CHD1/YER164W:RPH1/YER169W:BM…
10605	negative regulation of macromolecule metabolic process	90 out of 246 genes	394 out of 5681 background genes, 6.9%	2.26e-41	0	0	OAF1/YAL051W:MCM2/YBL023C:ORC2/YBR060C:NRG2/YBR066C:MED8/YBR193C:MCM7/YBR202W:ERT1/YBR239C:ISW1/YBR245C:RIF1/YBR275C:MATALPHA2/YCR039C:RPN4/YDL020C:BRE1/YDL074C:CDC13/YDL220C:NRG1/YDR043C:STN1/YDR082W:GIS1/YDR096W:BMH2/YDR099W:FOB1/YDR110W:UME6/YDR207C:ADR1/YDR216W:MET32/YDR253C:YAP6/YDR259C:SUM1/YDR310C:NCB2/YDR397C:YHP1/YDR451C:GCN4/YEL009C:MCM3/YEL032W:MIG3/YER028C:DOT6/YER088C:BUR6/YER159C:CH…
31324	negative regulation of cellular metabolic process	91 out of 246 genes	420 out of 5681 background genes, 7.4%	7.63e-40	0	0	OAF1/YAL051W:MCM2/YBL023C:ORC2/YBR060C:NRG2/YBR066C:MED8/YBR193C:MCM7/YBR202W:ERT1/YBR239C:ISW1/YBR245C:RIF1/YBR275C:MATALPHA2/YCR039C:RPN4/YDL020C:BRE1/YDL074C:CDC13/YDL220C:NRG1/YDR043C:STN1/YDR082W:GIS1/YDR096W:BMH2/YDR099W:FOB1/YDR110W:UME6/YDR207C:ADR1/YDR216W:MET32/YDR253C:YAP6/YDR259C:SUM1/YDR310C:NCB2/YDR397C:YHP1/YDR451C:GCN4/YEL009C:MCM3/YEL032W:MIG3/YER028C:DOT6/YER088C:BUR6/YER159C:CH…
44260	cellular macromolecule metabolic process	222 out of 246 genes	2863 out of 5681 background genes, 50.4%	1.93e-39	0	0	MAL63:TFC3/YAL001C:OAF1/YAL051W:RFA1/YAR007C:HAP3/YBL021C:PIM1/YBL022C:MCM2/YBL023C:RRN10/YBL025W:TOD6/YBL054W:TEL1/YBL088C:RTG3/YBL103C:REB1/YBR049C:ORC2/YBR060C:NRG2/YBR066C:TEC1/YBR083W:NHP6B/YBR089C-A:TFC1/YBR123C:SMP1/YBR182C:MED8/YBR193C:MCM7/YBR202W:ERT1/YBR239C:THI2/YBR240C:ISW1/YBR245C:RIF1/YBR275C:GBP2/YCL011C:SRD1/YCR018C:MATALPHA2/YCR039C:HCM1/YCR065W:HMRA1/YCR097W:RPN4/YDL020C:MBP1/Y…
9892	negative regulation of metabolic process	91 out of 246 genes	433 out of 5681 background genes, 7.6%	1.17e-38	0	0	OAF1/YAL051W:MCM2/YBL023C:ORC2/YBR060C:NRG2/YBR066C:MED8/YBR193C:MCM7/YBR202W:ERT1/YBR239C:ISW1/YBR245C:RIF1/YBR275C:MATALPHA2/YCR039C:RPN4/YDL020C:BRE1/YDL074C:CDC13/YDL220C:NRG1/YDR043C:STN1/YDR082W:GIS1/YDR096W:BMH2/YDR099W:FOB1/YDR110W:UME6/YDR207C:ADR1/YDR216W:MET32/YDR253C:YAP6/YDR259C:SUM1/YDR310C:NCB2/YDR397C:YHP1/YDR451C:GCN4/YEL009C:MCM3/YEL032W:MIG3/YER028C:DOT6/YER088C:BUR6/YER159C:CH…
43170	macromolecule metabolic process	222 out of 246 genes	2937 out of 5681 background genes, 51.7%	3.72e-37	0	0	MAL63:TFC3/YAL001C:OAF1/YAL051W:RFA1/YAR007C:HAP3/YBL021C:PIM1/YBL022C:MCM2/YBL023C:RRN10/YBL025W:TOD6/YBL054W:TEL1/YBL088C:RTG3/YBL103C:REB1/YBR049C:ORC2/YBR060C:NRG2/YBR066C:TEC1/YBR083W:NHP6B/YBR089C-A:TFC1/YBR123C:SMP1/YBR182C:MED8/YBR193C:MCM7/YBR202W:ERT1/YBR239C:THI2/YBR240C:ISW1/YBR245C:RIF1/YBR275C:GBP2/YCL011C:SRD1/YCR018C:MATALPHA2/YCR039C:HCM1/YCR065W:HMRA1/YCR097W:RPN4/YDL020C:MBP1/Y…
48523	negative regulation of cellular process	96 out of 246 genes	511 out of 5681 background genes, 9.0%	9.58e-37	0	0	OAF1/YAL051W:MCM2/YBL023C:ORC2/YBR060C:NRG2/YBR066C:MED8/YBR193C:MCM7/YBR202W:ERT1/YBR239C:ISW1/YBR245C:RIF1/YBR275C:MATALPHA2/YCR039C:RPN4/YDL020C:BRE1/YDL074C:CDC13/YDL220C:NRG1/YDR043C:DBF4/YDR052C:STN1/YDR082W:GIS1/YDR096W:BMH2/YDR099W:FOB1/YDR110W:UME6/YDR207C:ADR1/YDR216W:MET32/YDR253C:YAP6/YDR259C:SUM1/YDR310C:NCB2/YDR397C:YHP1/YDR451C:GCN4/YEL009C:MCM3/YEL032W:MIG3/YER028C:DOT6/YER088C:BU…
48519	negative regulation of biological process	97 out of 246 genes	533 out of 5681 background genes, 9.4%	5.92e-36	0	0	OAF1/YAL051W:MCM2/YBL023C:ORC2/YBR060C:NRG2/YBR066C:MED8/YBR193C:MCM7/YBR202W:ERT1/YBR239C:ISW1/YBR245C:RIF1/YBR275C:MATALPHA2/YCR039C:RPN4/YDL020C:BRE1/YDL074C:CDC13/YDL220C:NRG1/YDR043C:DBF4/YDR052C:STN1/YDR082W:GIS1/YDR096W:BMH2/YDR099W:FOB1/YDR110W:UME6/YDR207C:ADR1/YDR216W:MET32/YDR253C:YAP6/YDR259C:SUM1/YDR310C:NCB2/YDR397C:YHP1/YDR451C:GCN4/YEL009C:MCM3/YEL032W:MIG3/YER028C:DOT6/YER088C:BU…
122	negative regulation of transcription from RNA polymerase II promoter	54 out of 246 genes	140 out of 5681 background genes, 2.5%	8.03e-36	0	0	NRG2/YBR066C:MED8/YBR193C:ERT1/YBR239C:RPN4/YDL020C:NRG1/YDR043C:GIS1/YDR096W:UME6/YDR207C:MET32/YDR253C:YAP6/YDR259C:SUM1/YDR310C:NCB2/YDR397C:YHP1/YDR451C:GCN4/YEL009C:MIG3/YER028C:DOT6/YER088C:BUR6/YER159C:RPH1/YER169W:BMH1/YER177W:HAC1/YFL031W:MIG1/YGL035C:MIG2/YGL209W:RME1/YGR044C:RIM101/YHL027W:STE12/YHR084W:XBP1/YIL101C:FKH1/YIL131C:YAP5/YIR018W:GZF3/YJL110C:SPT10/YJL127C:CBF1/YJR060W:IXR1…
31670	cellular response to nutrient	30 out of 246 genes	50 out of 5681 background genes, 0.9%	5.37e-26	0	0	OAF1/YAL051W:HAP3/YBL021C:NRG2/YBR066C:ERT1/YBR239C:UGA3/YDL170W:NRG1/YDR043C:STB3/YDR169C:UME6/YDR207C:ADR1/YDR216W:GCN4/YEL009C:MIG3/YER028C:GLN3/YER040W:GAT1/YFL021W:MIG1/YGL035C:MIG2/YGL209W:HAP2/YGL237C:CST6/YIL036W:SIP4/YJL089W:GZF3/YJL110C:CBF1/YJR060W:DAL80/YKR034W:HAP1/YLR256W:CAT8/YMR280C:DAL82/YNL314W:HAP5/YOR358W:PIP2/YOR363C:GCR1/YPL075W:RDS2/YPL133C:USV1/YPL230W:GAL4/YPL248C
7584	response to nutrient	30 out of 246 genes	52 out of 5681 background genes, 0.9%	2.85e-25	0	0	OAF1/YAL051W:HAP3/YBL021C:NRG2/YBR066C:ERT1/YBR239C:UGA3/YDL170W:NRG1/YDR043C:STB3/YDR169C:UME6/YDR207C:ADR1/YDR216W:GCN4/YEL009C:MIG3/YER028C:GLN3/YER040W:GAT1/YFL021W:MIG1/YGL035C:MIG2/YGL209W:HAP2/YGL237C:CST6/YIL036W:SIP4/YJL089W:GZF3/YJL110C:CBF1/YJR060W:DAL80/YKR034W:HAP1/YLR256W:CAT8/YMR280C:DAL82/YNL314W:HAP5/YOR358W:PIP2/YOR363C:GCR1/YPL075W:RDS2/YPL133C:USV1/YPL230W:GAL4/YPL248C
44238	primary metabolic process	223 out of 246 genes	3483 out of 5681 background genes, 61.3%	3.26e-23	0	0	MAL63:TFC3/YAL001C:OAF1/YAL051W:RFA1/YAR007C:HAP3/YBL021C:PIM1/YBL022C:MCM2/YBL023C:RRN10/YBL025W:TOD6/YBL054W:TEL1/YBL088C:RTG3/YBL103C:REB1/YBR049C:ORC2/YBR060C:NRG2/YBR066C:TEC1/YBR083W:NHP6B/YBR089C-A:TFC1/YBR123C:SMP1/YBR182C:MED8/YBR193C:MCM7/YBR202W:ERT1/YBR239C:THI2/YBR240C:ISW1/YBR245C:RIF1/YBR275C:GBP2/YCL011C:SRD1/YCR018C:MATALPHA2/YCR039C:HCM1/YCR065W:HMRA1/YCR097W:RPN4/YDL020C:MBP1/Y…
6260	DNA replication	44 out of 246 genes	153 out of 5681 background genes, 2.7%	2.35e-22	0	0	RFA1/YAR007C:MCM2/YBL023C:ORC2/YBR060C:MCM7/YBR202W:RIF1/YBR275C:BRE1/YDL074C:CDC13/YDL220C:DBF4/YDR052C:STN1/YDR082W:BMH2/YDR099W:FOB1/YDR110W:RSC3/YDR303C:SUM1/YDR310C:MCM3/YEL032W:CHD1/YER164W:MCM6/YGL201C:TEL2/YGR099W:ORC6/YHR118C:EST3/YIL009C-A:FKH1/YIL131C:MCM10/YIL150C:RFA3/YJL173C:CDC6/YJL194W:TAH11/YJR046W:SLD2/YKL108W:ABF1/YKL112W:ORC3/YLL004W:TEN1/YLR010C:CDC45/YLR103C:CLF1/YLR117C:EST…
1901522	positive regulation of transcription from RNA polymerase II promoter involved in cellular response to chemical stimulus	25 out of 246 genes	39 out of 5681 background genes, 0.7%	2.45e-22	0	0	OAF1/YAL051W:HAP3/YBL021C:ERT1/YBR239C:RPN4/YDL020C:STB3/YDR169C:ADR1/YDR216W:HAC1/YFL031W:HAP2/YGL237C:STE12/YHR084W:CST6/YIL036W:YAP5/YIR018W:SIP4/YJL089W:MSN4/YKL062W:HAP1/YLR256W:YAP1/YML007W:MSN2/YMR037C:CAT8/YMR280C:CRZ1/YNL027W:MSN1/YOL116W:HAP5/YOR358W:PIP2/YOR363C:RDS2/YPL133C:USV1/YPL230W:GAL4/YPL248C:ARR1/YPR199C
50896	response to stimulus	111 out of 246 genes	988 out of 5681 background genes, 17.4%	3.98e-22	0	0	OAF1/YAL051W:RFA1/YAR007C:HAP3/YBL021C:MCM2/YBL023C:TEL1/YBL088C:RTG3/YBL103C:NRG2/YBR066C:TEC1/YBR083W:SMP1/YBR182C:MCM7/YBR202W:ERT1/YBR239C:RIF1/YBR275C:HCM1/YCR065W:RDS1/YCR106W:RPN4/YDL020C:BRE1/YDL074C:UGA3/YDL170W:NRG1/YDR043C:GIS1/YDR096W:BMH2/YDR099W:STB3/YDR169C:UME6/YDR207C:UPC2/YDR213W:ADR1/YDR216W:XRS2/YDR369C:NCB2/YDR397C:CAD1/YDR423C:GCN4/YEL009C:MCM3/YEL032W:MIG3/YER028C:GLN3/YER0…
43618	regulation of transcription from RNA polymerase II promoter in response to stress	27 out of 246 genes	51 out of 5681 background genes, 0.9%	3.88e-21	0	0	TEC1/YBR083W:SMP1/YBR182C:RPN4/YDL020C:NCB2/YDR397C:CAD1/YDR423C:MIG3/YER028C:SWI4/YER111C:BUR6/YER159C:AFT1/YGL071W:STB5/YHR178W:SKN7/YHR206W:VHR1/YIL056W:ZAP1/YJL056C:MSN4/YKL062W:HAP1/YLR256W:PDR8/YLR266C:YAP1/YML007W:MSN2/YMR037C:CRZ1/YNL027W:SKO1/YNL167C:MSN1/YOL116W:YRR1/YOR162C:RLM1/YPL089C:AFT2/YPL202C:USV1/YPL230W:ROX1/YPR065W:ARR1/YPR199C
43620	regulation of DNA-templated transcription in response to stress	27 out of 246 genes	51 out of 5681 background genes, 0.9%	3.88e-21	0	0	TEC1/YBR083W:SMP1/YBR182C:RPN4/YDL020C:NCB2/YDR397C:CAD1/YDR423C:MIG3/YER028C:SWI4/YER111C:BUR6/YER159C:AFT1/YGL071W:STB5/YHR178W:SKN7/YHR206W:VHR1/YIL056W:ZAP1/YJL056C:MSN4/YKL062W:HAP1/YLR256W:PDR8/YLR266C:YAP1/YML007W:MSN2/YMR037C:CRZ1/YNL027W:SKO1/YNL167C:MSN1/YOL116W:YRR1/YOR162C:RLM1/YPL089C:AFT2/YPL202C:USV1/YPL230W:ROX1/YPR065W:ARR1/YPR199C
51716	cellular response to stimulus	103 out of 246 genes	890 out of 5681 background genes, 15.7%	5.71e-21	0	0	OAF1/YAL051W:RFA1/YAR007C:HAP3/YBL021C:MCM2/YBL023C:TEL1/YBL088C:RTG3/YBL103C:NRG2/YBR066C:TEC1/YBR083W:SMP1/YBR182C:MCM7/YBR202W:ERT1/YBR239C:RIF1/YBR275C:HCM1/YCR065W:RPN4/YDL020C:BRE1/YDL074C:UGA3/YDL170W:NRG1/YDR043C:BMH2/YDR099W:STB3/YDR169C:UME6/YDR207C:UPC2/YDR213W:ADR1/YDR216W:XRS2/YDR369C:NCB2/YDR397C:CAD1/YDR423C:GCN4/YEL009C:MCM3/YEL032W:MIG3/YER028C:GLN3/YER040W:SWI4/YER111C:BUR6/YER1…
71704	organic substance metabolic process	224 out of 246 genes	3691 out of 5681 background genes, 65.0%	3.8e-19	0	0	MAL63:TFC3/YAL001C:OAF1/YAL051W:RFA1/YAR007C:HAP3/YBL021C:PIM1/YBL022C:MCM2/YBL023C:RRN10/YBL025W:TOD6/YBL054W:TEL1/YBL088C:RTG3/YBL103C:REB1/YBR049C:ORC2/YBR060C:NRG2/YBR066C:TEC1/YBR083W:NHP6B/YBR089C-A:TFC1/YBR123C:SMP1/YBR182C:MED8/YBR193C:MCM7/YBR202W:ERT1/YBR239C:THI2/YBR240C:ISW1/YBR245C:RIF1/YBR275C:GBP2/YCL011C:SRD1/YCR018C:MATALPHA2/YCR039C:HCM1/YCR065W:HMRA1/YCR097W:RPN4/YDL020C:MBP1/Y…
44237	cellular metabolic process	224 out of 246 genes	3705 out of 5681 background genes, 65.2%	7.83e-19	0	0	MAL63:TFC3/YAL001C:OAF1/YAL051W:RFA1/YAR007C:HAP3/YBL021C:PIM1/YBL022C:MCM2/YBL023C:RRN10/YBL025W:TOD6/YBL054W:TEL1/YBL088C:RTG3/YBL103C:REB1/YBR049C:ORC2/YBR060C:NRG2/YBR066C:TEC1/YBR083W:NHP6B/YBR089C-A:TFC1/YBR123C:SMP1/YBR182C:MED8/YBR193C:MCM7/YBR202W:ERT1/YBR239C:THI2/YBR240C:ISW1/YBR245C:RIF1/YBR275C:GBP2/YCL011C:SRD1/YCR018C:MATALPHA2/YCR039C:HCM1/YCR065W:HMRA1/YCR097W:RPN4/YDL020C:MBP1/Y…
6270	DNA replication initiation	25 out of 246 genes	51 out of 5681 background genes, 0.9%	2.54e-18	0	0	ORC2/YBR060C:MCM7/YBR202W:RIF1/YBR275C:BRE1/YDL074C:DBF4/YDR052C:BMH2/YDR099W:SUM1/YDR310C:MCM3/YEL032W:ORC6/YHR118C:FKH1/YIL131C:MCM10/YIL150C:CDC6/YJL194W:TAH11/YJR046W:SLD2/YKL108W:ORC3/YLL004W:CDC45/YLR103C:CLF1/YLR117C:MCM5/YLR274W:ORC1/YML065W:MCM1/YMR043W:FKH2/YNL068C:ORC5/YNL261W:RAD53/YPL153C:MCM4/YPR019W:ORC4/YPR162C
429	carbon catabolite regulation of transcription from RNA polymerase II promoter	21 out of 246 genes	34 out of 5681 background genes, 0.6%	6.4e-18	0	0	OAF1/YAL051W:HAP3/YBL021C:NRG2/YBR066C:ERT1/YBR239C:NRG1/YDR043C:STB3/YDR169C:ADR1/YDR216W:MIG3/YER028C:MIG1/YGL035C:MIG2/YGL209W:HAP2/YGL237C:CST6/YIL036W:SIP4/YJL089W:HAP1/YLR256W:CAT8/YMR280C:HAP5/YOR358W:PIP2/YOR363C:GCR1/YPL075W:RDS2/YPL133C:USV1/YPL230W:GAL4/YPL248C
70887	cellular response to chemical stimulus	56 out of 246 genes	330 out of 5681 background genes, 5.8%	6.22e-17	0	0	OAF1/YAL051W:HAP3/YBL021C:RTG3/YBL103C:NRG2/YBR066C:ERT1/YBR239C:HCM1/YCR065W:RPN4/YDL020C:UGA3/YDL170W:NRG1/YDR043C:STB3/YDR169C:UME6/YDR207C:UPC2/YDR213W:ADR1/YDR216W:CAD1/YDR423C:GCN4/YEL009C:MIG3/YER028C:GLN3/YER040W:GAT1/YFL021W:HAC1/YFL031W:PDR1/YGL013C:MIG1/YGL035C:MIG2/YGL209W:HAP2/YGL237C:RIM101/YHL027W:STE12/YHR084W:STB5/YHR178W:SKN7/YHR206W:CST6/YIL036W:VHR1/YIL056W:XBP1/YIL101C:FKH1/Y…
42221	response to chemical	62 out of 246 genes	403 out of 5681 background genes, 7.1%	7.82e-17	0	0	OAF1/YAL051W:HAP3/YBL021C:RTG3/YBL103C:NRG2/YBR066C:ERT1/YBR239C:HCM1/YCR065W:RDS1/YCR106W:RPN4/YDL020C:UGA3/YDL170W:NRG1/YDR043C:STB3/YDR169C:UME6/YDR207C:UPC2/YDR213W:ADR1/YDR216W:CAD1/YDR423C:GCN4/YEL009C:MIG3/YER028C:GLN3/YER040W:GAT1/YFL021W:HAC1/YFL031W:PDR1/YGL013C:MIG1/YGL035C:CUP2/YGL166W:MIG2/YGL209W:HAP2/YGL237C:RIM101/YHL027W:STE12/YHR084W:STB5/YHR178W:SKN7/YHR206W:CST6/YIL036W:VHR1/Y…
51276	chromosome organization	69 out of 246 genes	495 out of 5681 background genes, 8.7%	1.08e-16	0	0	OAF1/YAL051W:RFA1/YAR007C:MCM2/YBL023C:TEL1/YBL088C:ORC2/YBR060C:NHP6B/YBR089C-A:MCM7/YBR202W:ISW1/YBR245C:RIF1/YBR275C:GBP2/YCL011C:BRE1/YDL074C:PHO2/YDL106C:CDC13/YDL220C:STN1/YDR082W:GIS1/YDR096W:FOB1/YDR110W:UME6/YDR207C:ADR1/YDR216W:RSC3/YDR303C:SKP1/YDR328C:XRS2/YDR369C:CHD1/YER164W:RPH1/YER169W:BMH1/YER177W:SMC1/YFL008W:SMC2/YFR031C:PHO4/YFR034C:AFT1/YGL071W:SUA5/YGL169W:MCM6/YGL201C:SPT4/…
6259	DNA metabolic process	66 out of 246 genes	458 out of 5681 background genes, 8.1%	1.39e-16	0	0	RFA1/YAR007C:MCM2/YBL023C:TEL1/YBL088C:ORC2/YBR060C:MCM7/YBR202W:RIF1/YBR275C:GBP2/YCL011C:RPN4/YDL020C:BRE1/YDL074C:CDC13/YDL220C:DBF4/YDR052C:STN1/YDR082W:BMH2/YDR099W:FOB1/YDR110W:SWI5/YDR146C:RSC3/YDR303C:SUM1/YDR310C:XRS2/YDR369C:MCM3/YEL032W:SPT15/YER148W:CHD1/YER164W:SMC1/YFL008W:SMC2/YFR031C:SUA5/YGL169W:MCM6/YGL201C:SPT4/YGR063C:TEL2/YGR099W:RSC30/YHR056C:ORC6/YHR118C:EST3/YIL009C-A:FKH1…
31667	response to nutrient levels	38 out of 246 genes	153 out of 5681 background genes, 2.7%	1.83e-16	0	0	OAF1/YAL051W:HAP3/YBL021C:NRG2/YBR066C:ERT1/YBR239C:UGA3/YDL170W:NRG1/YDR043C:GIS1/YDR096W:STB3/YDR169C:UME6/YDR207C:ADR1/YDR216W:GCN4/YEL009C:MIG3/YER028C:GLN3/YER040W:GAT1/YFL021W:PHO4/YFR034C:MIG1/YGL035C:AFT1/YGL071W:MIG2/YGL209W:HAP2/YGL237C:CST6/YIL036W:VHR1/YIL056W:ZAP1/YJL056C:SIP4/YJL089W:GZF3/YJL110C:CBF1/YJR060W:MSN4/YKL062W:DAL80/YKR034W:HAP1/YLR256W:MSN2/YMR037C:CAT8/YMR280C:DAL82/YN…
31669	cellular response to nutrient levels	37 out of 246 genes	147 out of 5681 background genes, 2.6%	3.53e-16	0	0	OAF1/YAL051W:HAP3/YBL021C:NRG2/YBR066C:ERT1/YBR239C:UGA3/YDL170W:NRG1/YDR043C:STB3/YDR169C:UME6/YDR207C:ADR1/YDR216W:GCN4/YEL009C:MIG3/YER028C:GLN3/YER040W:GAT1/YFL021W:PHO4/YFR034C:MIG1/YGL035C:AFT1/YGL071W:MIG2/YGL209W:HAP2/YGL237C:CST6/YIL036W:VHR1/YIL056W:ZAP1/YJL056C:SIP4/YJL089W:GZF3/YJL110C:CBF1/YJR060W:MSN4/YKL062W:DAL80/YKR034W:HAP1/YLR256W:MSN2/YMR037C:CAT8/YMR280C:DAL82/YNL314W:HAP5/YO…
45990	carbon catabolite regulation of transcription	21 out of 246 genes	39 out of 5681 background genes, 0.7%	3.54e-16	0	0	OAF1/YAL051W:HAP3/YBL021C:NRG2/YBR066C:ERT1/YBR239C:NRG1/YDR043C:STB3/YDR169C:ADR1/YDR216W:MIG3/YER028C:MIG1/YGL035C:MIG2/YGL209W:HAP2/YGL237C:CST6/YIL036W:SIP4/YJL089W:HAP1/YLR256W:CAT8/YMR280C:HAP5/YOR358W:PIP2/YOR363C:GCR1/YPL075W:RDS2/YPL133C:USV1/YPL230W:GAL4/YPL248C
1902299	pre-replicative complex assembly involved in cell cycle DNA replication	16 out of 246 genes	20 out of 5681 background genes, 0.4%	4.47e-16	0	0	MCM2/YBL023C:ORC2/YBR060C:MCM7/YBR202W:BMH2/YDR099W:MCM3/YEL032W:MCM6/YGL201C:ORC6/YHR118C:CDC6/YJL194W:TAH11/YJR046W:ORC3/YLL004W:CDC45/YLR103C:MCM5/YLR274W:ORC1/YML065W:ORC5/YNL261W:MCM4/YPR019W:ORC4/YPR162C
36388	pre-replicative complex assembly	16 out of 246 genes	20 out of 5681 background genes, 0.4%	4.47e-16	0	0	MCM2/YBL023C:ORC2/YBR060C:MCM7/YBR202W:BMH2/YDR099W:MCM3/YEL032W:MCM6/YGL201C:ORC6/YHR118C:CDC6/YJL194W:TAH11/YJR046W:ORC3/YLL004W:CDC45/YLR103C:MCM5/YLR274W:ORC1/YML065W:ORC5/YNL261W:MCM4/YPR019W:ORC4/YPR162C
6267	pre-replicative complex assembly involved in nuclear cell cycle DNA replication	16 out of 246 genes	20 out of 5681 background genes, 0.4%	4.47e-16	0	0	MCM2/YBL023C:ORC2/YBR060C:MCM7/YBR202W:BMH2/YDR099W:MCM3/YEL032W:MCM6/YGL201C:ORC6/YHR118C:CDC6/YJL194W:TAH11/YJR046W:ORC3/YLL004W:CDC45/YLR103C:MCM5/YLR274W:ORC1/YML065W:ORC5/YNL261W:MCM4/YPR019W:ORC4/YPR162C
8152	metabolic process	224 out of 246 genes	3834 out of 5681 background genes, 67.5%	4.86e-16	0	0	MAL63:TFC3/YAL001C:OAF1/YAL051W:RFA1/YAR007C:HAP3/YBL021C:PIM1/YBL022C:MCM2/YBL023C:RRN10/YBL025W:TOD6/YBL054W:TEL1/YBL088C:RTG3/YBL103C:REB1/YBR049C:ORC2/YBR060C:NRG2/YBR066C:TEC1/YBR083W:NHP6B/YBR089C-A:TFC1/YBR123C:SMP1/YBR182C:MED8/YBR193C:MCM7/YBR202W:ERT1/YBR239C:THI2/YBR240C:ISW1/YBR245C:RIF1/YBR275C:GBP2/YCL011C:SRD1/YCR018C:MATALPHA2/YCR039C:HCM1/YCR065W:HMRA1/YCR097W:RPN4/YDL020C:MBP1/Y…
9991	response to extracellular stimulus	38 out of 246 genes	161 out of 5681 background genes, 2.8%	1.24e-15	0	0	OAF1/YAL051W:HAP3/YBL021C:NRG2/YBR066C:ERT1/YBR239C:UGA3/YDL170W:NRG1/YDR043C:GIS1/YDR096W:STB3/YDR169C:UME6/YDR207C:ADR1/YDR216W:GCN4/YEL009C:MIG3/YER028C:GLN3/YER040W:GAT1/YFL021W:PHO4/YFR034C:MIG1/YGL035C:AFT1/YGL071W:MIG2/YGL209W:HAP2/YGL237C:CST6/YIL036W:VHR1/YIL056W:ZAP1/YJL056C:SIP4/YJL089W:GZF3/YJL110C:CBF1/YJR060W:MSN4/YKL062W:DAL80/YKR034W:HAP1/YLR256W:MSN2/YMR037C:CAT8/YMR280C:DAL82/YN…
9605	response to external stimulus	38 out of 246 genes	163 out of 5681 background genes, 2.9%	1.96e-15	0	0	OAF1/YAL051W:HAP3/YBL021C:NRG2/YBR066C:ERT1/YBR239C:UGA3/YDL170W:NRG1/YDR043C:GIS1/YDR096W:STB3/YDR169C:UME6/YDR207C:ADR1/YDR216W:GCN4/YEL009C:MIG3/YER028C:GLN3/YER040W:GAT1/YFL021W:PHO4/YFR034C:MIG1/YGL035C:AFT1/YGL071W:MIG2/YGL209W:HAP2/YGL237C:CST6/YIL036W:VHR1/YIL056W:ZAP1/YJL056C:SIP4/YJL089W:GZF3/YJL110C:CBF1/YJR060W:MSN4/YKL062W:DAL80/YKR034W:HAP1/YLR256W:MSN2/YMR037C:CAT8/YMR280C:DAL82/YN…
31668	cellular response to extracellular stimulus	37 out of 246 genes	155 out of 5681 background genes, 2.7%	2.46e-15	0	0	OAF1/YAL051W:HAP3/YBL021C:NRG2/YBR066C:ERT1/YBR239C:UGA3/YDL170W:NRG1/YDR043C:STB3/YDR169C:UME6/YDR207C:ADR1/YDR216W:GCN4/YEL009C:MIG3/YER028C:GLN3/YER040W:GAT1/YFL021W:PHO4/YFR034C:MIG1/YGL035C:AFT1/YGL071W:MIG2/YGL209W:HAP2/YGL237C:CST6/YIL036W:VHR1/YIL056W:ZAP1/YJL056C:SIP4/YJL089W:GZF3/YJL110C:CBF1/YJR060W:MSN4/YKL062W:DAL80/YKR034W:HAP1/YLR256W:MSN2/YMR037C:CAT8/YMR280C:DAL82/YNL314W:HAP5/YO…
71496	cellular response to external stimulus	37 out of 246 genes	155 out of 5681 background genes, 2.7%	2.46e-15	0	0	OAF1/YAL051W:HAP3/YBL021C:NRG2/YBR066C:ERT1/YBR239C:UGA3/YDL170W:NRG1/YDR043C:STB3/YDR169C:UME6/YDR207C:ADR1/YDR216W:GCN4/YEL009C:MIG3/YER028C:GLN3/YER040W:GAT1/YFL021W:PHO4/YFR034C:MIG1/YGL035C:AFT1/YGL071W:MIG2/YGL209W:HAP2/YGL237C:CST6/YIL036W:VHR1/YIL056W:ZAP1/YJL056C:SIP4/YJL089W:GZF3/YJL110C:CBF1/YJR060W:MSN4/YKL062W:DAL80/YKR034W:HAP1/YLR256W:MSN2/YMR037C:CAT8/YMR280C:DAL82/YNL314W:HAP5/YO…
36003	positive regulation of transcription from RNA polymerase II promoter in response to stress	19 out of 246 genes	33 out of 5681 background genes, 0.6%	3.39e-15	0	0	TEC1/YBR083W:SMP1/YBR182C:RPN4/YDL020C:NCB2/YDR397C:CAD1/YDR423C:SWI4/YER111C:BUR6/YER159C:AFT1/YGL071W:ZAP1/YJL056C:MSN4/YKL062W:PDR8/YLR266C:YAP1/YML007W:MSN2/YMR037C:CRZ1/YNL027W:SKO1/YNL167C:MSN1/YOL116W:RLM1/YPL089C:AFT2/YPL202C:ARR1/YPR199C
33260	nuclear DNA replication	19 out of 246 genes	35 out of 5681 background genes, 0.6%	1.55e-14	0	0	MCM2/YBL023C:ORC2/YBR060C:MCM7/YBR202W:DBF4/YDR052C:BMH2/YDR099W:RSC3/YDR303C:MCM3/YEL032W:MCM6/YGL201C:ORC6/YHR118C:CDC6/YJL194W:TAH11/YJR046W:SLD2/YKL108W:ORC3/YLL004W:CDC45/YLR103C:MCM5/YLR274W:ORC1/YML065W:ORC5/YNL261W:MCM4/YPR019W:ORC4/YPR162C
6261	DNA-dependent DNA replication	33 out of 246 genes	128 out of 5681 background genes, 2.3%	1.62e-14	0	0	RFA1/YAR007C:MCM2/YBL023C:ORC2/YBR060C:MCM7/YBR202W:RIF1/YBR275C:BRE1/YDL074C:DBF4/YDR052C:BMH2/YDR099W:RSC3/YDR303C:SUM1/YDR310C:MCM3/YEL032W:CHD1/YER164W:MCM6/YGL201C:ORC6/YHR118C:FKH1/YIL131C:MCM10/YIL150C:RFA3/YJL173C:CDC6/YJL194W:TAH11/YJR046W:SLD2/YKL108W:ABF1/YKL112W:ORC3/YLL004W:CDC45/YLR103C:CLF1/YLR117C:MCM5/YLR274W:ORC1/YML065W:MCM1/YMR043W:FKH2/YNL068C:ORC5/YNL261W:RFA2/YNL312W:RAD53/…
44786	cell cycle DNA replication	19 out of 246 genes	36 out of 5681 background genes, 0.6%	3.17e-14	0	0	MCM2/YBL023C:ORC2/YBR060C:MCM7/YBR202W:DBF4/YDR052C:BMH2/YDR099W:RSC3/YDR303C:MCM3/YEL032W:MCM6/YGL201C:ORC6/YHR118C:CDC6/YJL194W:TAH11/YJR046W:SLD2/YKL108W:ORC3/YLL004W:CDC45/YLR103C:MCM5/YLR274W:ORC1/YML065W:ORC5/YNL261W:MCM4/YPR019W:ORC4/YPR162C
6950	response to stress	76 out of 246 genes	653 out of 5681 background genes, 11.5%	4.69e-14	0	0	RFA1/YAR007C:MCM2/YBL023C:TEL1/YBL088C:NRG2/YBR066C:TEC1/YBR083W:SMP1/YBR182C:MCM7/YBR202W:RIF1/YBR275C:HCM1/YCR065W:RPN4/YDL020C:BRE1/YDL074C:NRG1/YDR043C:GIS1/YDR096W:BMH2/YDR099W:UPC2/YDR213W:XRS2/YDR369C:NCB2/YDR397C:CAD1/YDR423C:GCN4/YEL009C:MCM3/YEL032W:MIG3/YER028C:SWI4/YER111C:BUR6/YER159C:BMH1/YER177W:SMC1/YFL008W:HAC1/YFL031W:PHO4/YFR034C:MIG1/YGL035C:AFT1/YGL071W:HSF1/YGL073W:MCM6/YGL2…
16458	gene silencing	35 out of 246 genes	153 out of 5681 background genes, 2.7%	9.58e-14	0	0	OAF1/YAL051W:ORC2/YBR060C:MCM7/YBR202W:ISW1/YBR245C:RIF1/YBR275C:BRE1/YDL074C:FOB1/YDR110W:ADR1/YDR216W:SUM1/YDR310C:MCM3/YEL032W:DOT6/YER088C:SPT4/YGR063C:ORC6/YHR118C:FKH1/YIL131C:MCM10/YIL150C:YAP5/YIR018W:DLS1/YJL065C:NET1/YJL076W:SPT10/YJL127C:CDC6/YJL194W:ABF1/YKL112W:SIR1/YKR101W:ORC3/YLL004W:CDC45/YLR103C:MCM5/YLR274W:ORC1/YML065W:YKU80/YMR106C:YKU70/YMR284W:FKH2/YNL068C:RAP1/YNL216W:ORC5…
45814	negative regulation of gene expression, epigenetic	34 out of 246 genes	149 out of 5681 background genes, 2.6%	2.99e-13	0	0	OAF1/YAL051W:ORC2/YBR060C:MCM7/YBR202W:ISW1/YBR245C:RIF1/YBR275C:BRE1/YDL074C:FOB1/YDR110W:ADR1/YDR216W:SUM1/YDR310C:MCM3/YEL032W:DOT6/YER088C:SPT4/YGR063C:ORC6/YHR118C:FKH1/YIL131C:MCM10/YIL150C:YAP5/YIR018W:DLS1/YJL065C:NET1/YJL076W:SPT10/YJL127C:CDC6/YJL194W:ABF1/YKL112W:SIR1/YKR101W:ORC3/YLL004W:CDC45/YLR103C:MCM5/YLR274W:ORC1/YML065W:YKU80/YMR106C:YKU70/YMR284W:FKH2/YNL068C:RAP1/YNL216W:ORC5…
6342	chromatin silencing	34 out of 246 genes	149 out of 5681 background genes, 2.6%	2.99e-13	0	0	OAF1/YAL051W:ORC2/YBR060C:MCM7/YBR202W:ISW1/YBR245C:RIF1/YBR275C:BRE1/YDL074C:FOB1/YDR110W:ADR1/YDR216W:SUM1/YDR310C:MCM3/YEL032W:DOT6/YER088C:SPT4/YGR063C:ORC6/YHR118C:FKH1/YIL131C:MCM10/YIL150C:YAP5/YIR018W:DLS1/YJL065C:NET1/YJL076W:SPT10/YJL127C:CDC6/YJL194W:ABF1/YKL112W:SIR1/YKR101W:ORC3/YLL004W:CDC45/YLR103C:MCM5/YLR274W:ORC1/YML065W:YKU80/YMR106C:YKU70/YMR284W:FKH2/YNL068C:RAP1/YNL216W:ORC5…
436	carbon catabolite activation of transcription from RNA polymerase II promoter	15 out of 246 genes	22 out of 5681 background genes, 0.4%	3.43e-13	0	0	OAF1/YAL051W:HAP3/YBL021C:ERT1/YBR239C:STB3/YDR169C:ADR1/YDR216W:HAP2/YGL237C:CST6/YIL036W:SIP4/YJL089W:HAP1/YLR256W:CAT8/YMR280C:HAP5/YOR358W:PIP2/YOR363C:RDS2/YPL133C:USV1/YPL230W:GAL4/YPL248C
40029	regulation of gene expression, epigenetic	34 out of 246 genes	150 out of 5681 background genes, 2.6%	3.72e-13	0	0	OAF1/YAL051W:ORC2/YBR060C:MCM7/YBR202W:ISW1/YBR245C:RIF1/YBR275C:BRE1/YDL074C:FOB1/YDR110W:ADR1/YDR216W:SUM1/YDR310C:MCM3/YEL032W:DOT6/YER088C:SPT4/YGR063C:ORC6/YHR118C:FKH1/YIL131C:MCM10/YIL150C:YAP5/YIR018W:DLS1/YJL065C:NET1/YJL076W:SPT10/YJL127C:CDC6/YJL194W:ABF1/YKL112W:SIR1/YKR101W:ORC3/YLL004W:CDC45/YLR103C:MCM5/YLR274W:ORC1/YML065W:YKU80/YMR106C:YKU70/YMR284W:FKH2/YNL068C:RAP1/YNL216W:ORC5…
33554	cellular response to stress	70 out of 246 genes	599 out of 5681 background genes, 10.5%	1.04e-12	0	0	RFA1/YAR007C:MCM2/YBL023C:TEL1/YBL088C:NRG2/YBR066C:TEC1/YBR083W:SMP1/YBR182C:MCM7/YBR202W:RIF1/YBR275C:HCM1/YCR065W:RPN4/YDL020C:BRE1/YDL074C:NRG1/YDR043C:BMH2/YDR099W:UPC2/YDR213W:XRS2/YDR369C:NCB2/YDR397C:CAD1/YDR423C:GCN4/YEL009C:MCM3/YEL032W:MIG3/YER028C:SWI4/YER111C:BUR6/YER159C:BMH1/YER177W:SMC1/YFL008W:HAC1/YFL031W:PHO4/YFR034C:AFT1/YGL071W:MCM6/YGL201C:SPT4/YGR063C:RIM101/YHL027W:RSC30/Y…
45991	carbon catabolite activation of transcription	15 out of 246 genes	26 out of 5681 background genes, 0.5%	1.33e-11	0	0	OAF1/YAL051W:HAP3/YBL021C:ERT1/YBR239C:STB3/YDR169C:ADR1/YDR216W:HAP2/YGL237C:CST6/YIL036W:SIP4/YJL089W:HAP1/YLR256W:CAT8/YMR280C:HAP5/YOR358W:PIP2/YOR363C:RDS2/YPL133C:USV1/YPL230W:GAL4/YPL248C
60249	anatomical structure homeostasis	23 out of 246 genes	76 out of 5681 background genes, 1.3%	3.96e-11	0	0	RFA1/YAR007C:TEL1/YBL088C:RIF1/YBR275C:GBP2/YCL011C:BRE1/YDL074C:CDC13/YDL220C:STN1/YDR082W:XRS2/YDR369C:SUA5/YGL169W:TEL2/YGR099W:EST3/YIL009C-A:RFA3/YJL173C:TEN1/YLR010C:STM1/YLR150W:EST1/YLR233C:EST2/YLR318W:RIF2/YLR453C:YKU80/YMR106C:YKU70/YMR284W:RAP1/YNL216W:RAD50/YNL250W:RFA2/YNL312W:TBF1/YPL128C
723	telomere maintenance	23 out of 246 genes	76 out of 5681 background genes, 1.3%	3.96e-11	0	0	RFA1/YAR007C:TEL1/YBL088C:RIF1/YBR275C:GBP2/YCL011C:BRE1/YDL074C:CDC13/YDL220C:STN1/YDR082W:XRS2/YDR369C:SUA5/YGL169W:TEL2/YGR099W:EST3/YIL009C-A:RFA3/YJL173C:TEN1/YLR010C:STM1/YLR150W:EST1/YLR233C:EST2/YLR318W:RIF2/YLR453C:YKU80/YMR106C:YKU70/YMR284W:RAP1/YNL216W:RAD50/YNL250W:RFA2/YNL312W:TBF1/YPL128C
32200	telomere organization	23 out of 246 genes	77 out of 5681 background genes, 1.4%	5.43e-11	0	0	RFA1/YAR007C:TEL1/YBL088C:RIF1/YBR275C:GBP2/YCL011C:BRE1/YDL074C:CDC13/YDL220C:STN1/YDR082W:XRS2/YDR369C:SUA5/YGL169W:TEL2/YGR099W:EST3/YIL009C-A:RFA3/YJL173C:TEN1/YLR010C:STM1/YLR150W:EST1/YLR233C:EST2/YLR318W:RIF2/YLR453C:YKU80/YMR106C:YKU70/YMR284W:RAP1/YNL216W:RAD50/YNL250W:RFA2/YNL312W:TBF1/YPL128C
30466	chromatin silencing at silent mating-type cassette	19 out of 246 genes	53 out of 5681 background genes, 0.9%	2.26e-10	0	0	ORC2/YBR060C:MCM7/YBR202W:RIF1/YBR275C:SUM1/YDR310C:MCM3/YEL032W:ORC6/YHR118C:FKH1/YIL131C:MCM10/YIL150C:SPT10/YJL127C:ABF1/YKL112W:SIR1/YKR101W:ORC3/YLL004W:ORC1/YML065W:YKU70/YMR284W:FKH2/YNL068C:RAP1/YNL216W:ORC5/YNL261W:DIA2/YOR080W:ORC4/YPR162C
71824	protein-DNA complex subunit organization	31 out of 246 genes	154 out of 5681 background genes, 2.7%	2.71e-10	0	0	MCM2/YBL023C:ORC2/YBR060C:NHP6B/YBR089C-A:MCM7/YBR202W:ISW1/YBR245C:BMH2/YDR099W:RSC3/YDR303C:SKP1/YDR328C:NCB2/YDR397C:GCN4/YEL009C:MCM3/YEL032W:SPT15/YER148W:BUR6/YER159C:CHD1/YER164W:MCM6/YGL201C:RSC30/YHR056C:ORC6/YHR118C:CDC6/YJL194W:TAH11/YJR046W:TFA1/YKL028W:SLD2/YKL108W:ORC3/YLL004W:CDC45/YLR103C:MCM5/YLR274W:ORC1/YML065W:CTF13/YMR094W:ORC5/YNL261W:GCR1/YPL075W:MCM4/YPR019W:NHP6A/YPR052C:…
65004	protein-DNA complex assembly	25 out of 246 genes	103 out of 5681 background genes, 1.8%	7.8e-10	0	0	MCM2/YBL023C:ORC2/YBR060C:NHP6B/YBR089C-A:MCM7/YBR202W:BMH2/YDR099W:SKP1/YDR328C:NCB2/YDR397C:GCN4/YEL009C:MCM3/YEL032W:SPT15/YER148W:BUR6/YER159C:MCM6/YGL201C:ORC6/YHR118C:CDC6/YJL194W:TAH11/YJR046W:SLD2/YKL108W:ORC3/YLL004W:CDC45/YLR103C:MCM5/YLR274W:ORC1/YML065W:CTF13/YMR094W:ORC5/YNL261W:MCM4/YPR019W:NHP6A/YPR052C:ORC4/YPR162C
10833	telomere maintenance via telomere lengthening	13 out of 246 genes	23 out of 5681 background genes, 0.4%	1.22e-09	0	0	RFA1/YAR007C:CDC13/YDL220C:STN1/YDR082W:TEL2/YGR099W:EST3/YIL009C-A:RFA3/YJL173C:TEN1/YLR010C:EST1/YLR233C:EST2/YLR318W:RIF2/YLR453C:RAP1/YNL216W:RFA2/YNL312W:TBF1/YPL128C
10565	regulation of cellular ketone metabolic process	16 out of 246 genes	42 out of 5681 background genes, 0.7%	6.52e-09	0	0	OAF1/YAL051W:ERT1/YBR239C:LYS14/YDR034C:UME6/YDR207C:ADR1/YDR216W:MET32/YDR253C:MET28/YIR017C:SIP4/YJL089W:PUT3/YKL015W:LEU3/YLR451W:ARG80/YMR042W:MCM1/YMR043W:CAT8/YMR280C:PIP2/YOR363C:MET31/YPL038W:RDS2/YPL133C
724	double-strand break repair via homologous recombination	18 out of 246 genes	56 out of 5681 background genes, 1.0%	8.57e-09	0	0	RFA1/YAR007C:MCM2/YBL023C:MCM7/YBR202W:BRE1/YDL074C:MCM3/YEL032W:MCM6/YGL201C:MCM10/YIL150C:RFA3/YJL173C:TAH11/YJR046W:SLD2/YKL108W:CDC45/YLR103C:MCM5/YLR274W:YKU80/YMR106C:MRE11/YMR224C:YKU70/YMR284W:RAD50/YNL250W:RFA2/YNL312W:MCM4/YPR019W
727	double-strand break repair via break-induced replication	13 out of 246 genes	26 out of 5681 background genes, 0.5%	9.87e-09	0	0	MCM2/YBL023C:MCM7/YBR202W:MCM3/YEL032W:MCM6/YGL201C:MCM10/YIL150C:TAH11/YJR046W:SLD2/YKL108W:CDC45/YLR103C:MCM5/YLR274W:MRE11/YMR224C:YKU70/YMR284W:RAD50/YNL250W:MCM4/YPR019W
725	recombinational repair	19 out of 246 genes	65 out of 5681 background genes, 1.1%	1.47e-08	0	0	RFA1/YAR007C:MCM2/YBL023C:MCM7/YBR202W:BRE1/YDL074C:XRS2/YDR369C:MCM3/YEL032W:MCM6/YGL201C:MCM10/YIL150C:RFA3/YJL173C:TAH11/YJR046W:SLD2/YKL108W:CDC45/YLR103C:MCM5/YLR274W:YKU80/YMR106C:MRE11/YMR224C:YKU70/YMR284W:RAD50/YNL250W:RFA2/YNL312W:MCM4/YPR019W
7004	telomere maintenance via telomerase	12 out of 246 genes	22 out of 5681 background genes, 0.4%	1.67e-08	0	0	RFA1/YAR007C:CDC13/YDL220C:STN1/YDR082W:TEL2/YGR099W:EST3/YIL009C-A:RFA3/YJL173C:TEN1/YLR010C:EST1/YLR233C:EST2/YLR318W:RIF2/YLR453C:RFA2/YNL312W:TBF1/YPL128C
51052	regulation of DNA metabolic process	23 out of 246 genes	102 out of 5681 background genes, 1.8%	3.52e-08	0	0	MCM2/YBL023C:RPN4/YDL020C:BRE1/YDL074C:CDC13/YDL220C:STN1/YDR082W:FOB1/YDR110W:SWI5/YDR146C:RSC3/YDR303C:SUM1/YDR310C:CHD1/YER164W:SPT4/YGR063C:FKH1/YIL131C:CDC6/YJL194W:TAH11/YJR046W:ASH1/YKL185W:TEN1/YLR010C:MCM5/YLR274W:MCM1/YMR043W:FKH2/YNL068C:RAD50/YNL250W:NDJ1/YOL104C:DIA2/YOR080W:TBF1/YPL128C
6325	chromatin organization	37 out of 246 genes	261 out of 5681 background genes, 4.6%	7.97e-08	0	0	OAF1/YAL051W:TEL1/YBL088C:ORC2/YBR060C:NHP6B/YBR089C-A:ISW1/YBR245C:BRE1/YDL074C:PHO2/YDL106C:GIS1/YDR096W:FOB1/YDR110W:UME6/YDR207C:ADR1/YDR216W:RSC3/YDR303C:CHD1/YER164W:RPH1/YER169W:PHO4/YFR034C:SPT4/YGR063C:RSC30/YHR056C:XBP1/YIL101C:FKH1/YIL131C:YAP5/YIR018W:SPT10/YJL127C:CDC6/YJL194W:CBF1/YJR060W:MSN4/YKL062W:ABF1/YKL112W:CDC45/YLR103C:MCM5/YLR274W:MSN2/YMR037C:YKU80/YMR106C:YKU70/YMR284W:F…
6302	double-strand break repair	23 out of 246 genes	107 out of 5681 background genes, 1.9%	1e-07	0	0	RFA1/YAR007C:MCM2/YBL023C:TEL1/YBL088C:MCM7/YBR202W:RIF1/YBR275C:BRE1/YDL074C:XRS2/YDR369C:MCM3/YEL032W:SMC1/YFL008W:MCM6/YGL201C:RSC30/YHR056C:MCM10/YIL150C:RFA3/YJL173C:TAH11/YJR046W:SLD2/YKL108W:CDC45/YLR103C:MCM5/YLR274W:YKU80/YMR106C:MRE11/YMR224C:YKU70/YMR284W:RAD50/YNL250W:RFA2/YNL312W:MCM4/YPR019W
9303	rRNA transcription	13 out of 246 genes	31 out of 5681 background genes, 0.5%	1.61e-07	0	0	TFC3/YAL001C:RRN10/YBL025W:TFC1/YBR123C:TFC6/YDR362C:SPT15/YER148W:TFC4/YGR047C:RRN7/YJL025W:RRN3/YKL125W:RRN11/YML043C:TFC7/YOR110W:UAF30/YOR295W:TFC8/YPL007C:PZF1/YPR186C
6278	RNA-dependent DNA replication	12 out of 246 genes	26 out of 5681 background genes, 0.5%	2.13e-07	0	0	RFA1/YAR007C:CDC13/YDL220C:STN1/YDR082W:TEL2/YGR099W:EST3/YIL009C-A:RFA3/YJL173C:TEN1/YLR010C:EST1/YLR233C:EST2/YLR318W:RIF2/YLR453C:RFA2/YNL312W:TBF1/YPL128C
1900428	regulation of filamentous growth of a population of unicellular organisms	14 out of 246 genes	38 out of 5681 background genes, 0.7%	2.45e-07	0	0	NRG2/YBR066C:TEC1/YBR083W:NRG1/YDR043C:FLO8/YER109C:MIG1/YGL035C:MIG2/YGL209W:RME1/YGR044C:FKH1/YIL131C:SIP4/YJL089W:PHD1/YKL043W:ASH1/YKL185W:FKH2/YNL068C:MSN1/YOL116W:SFL1/YOR140W
7154	cell communication	45 out of 246 genes	380 out of 5681 background genes, 6.7%	2.75e-07	0	0	OAF1/YAL051W:HAP3/YBL021C:RTG3/YBL103C:NRG2/YBR066C:ERT1/YBR239C:UGA3/YDL170W:NRG1/YDR043C:BMH2/YDR099W:STB3/YDR169C:UME6/YDR207C:ADR1/YDR216W:GCN4/YEL009C:MIG3/YER028C:GLN3/YER040W:BMH1/YER177W:GAT1/YFL021W:HAC1/YFL031W:PHO4/YFR034C:MIG1/YGL035C:AFT1/YGL071W:HSF1/YGL073W:MIG2/YGL209W:HAP2/YGL237C:CST6/YIL036W:VHR1/YIL056W:ZAP1/YJL056C:SIP4/YJL089W:GZF3/YJL110C:CBF1/YJR060W:MSN4/YKL062W:DAL80/YKR…
42791	5S class rRNA transcription from RNA polymerase III type 1 promoter	7 out of 246 genes	7 out of 5681 background genes, 0.1%	2.99e-07	0	0	TFC3/YAL001C:TFC1/YBR123C:TFC6/YDR362C:TFC4/YGR047C:TFC7/YOR110W:TFC8/YPL007C:PZF1/YPR186C
10676	positive regulation of cellular carbohydrate metabolic process	9 out of 246 genes	13 out of 5681 background genes, 0.2%	3.24e-07	0	0	ERT1/YBR239C:PDC2/YDR081C:FLO8/YER109C:SIP4/YJL089W:CBF1/YJR060W:CAT8/YMR280C:MSN1/YOL116W:TYE7/YOR344C:RDS2/YPL133C
45913	positive regulation of carbohydrate metabolic process	9 out of 246 genes	13 out of 5681 background genes, 0.2%	3.24e-07	0	0	ERT1/YBR239C:PDC2/YDR081C:FLO8/YER109C:SIP4/YJL089W:CBF1/YJR060W:CAT8/YMR280C:MSN1/YOL116W:TYE7/YOR344C:RDS2/YPL133C
90293	nitrogen catabolite regulation of transcription	8 out of 246 genes	10 out of 5681 background genes, 0.2%	5.26e-07	0	0	UGA3/YDL170W:UME6/YDR207C:GCN4/YEL009C:GLN3/YER040W:GAT1/YFL021W:GZF3/YJL110C:DAL80/YKR034W:DAL82/YNL314W
10570	regulation of filamentous growth	14 out of 246 genes	40 out of 5681 background genes, 0.7%	5.45e-07	0	0	NRG2/YBR066C:TEC1/YBR083W:NRG1/YDR043C:FLO8/YER109C:MIG1/YGL035C:MIG2/YGL209W:RME1/YGR044C:FKH1/YIL131C:SIP4/YJL089W:PHD1/YKL043W:ASH1/YKL185W:FKH2/YNL068C:MSN1/YOL116W:SFL1/YOR140W
16568	chromatin modification	32 out of 246 genes	217 out of 5681 background genes, 3.8%	6.38e-07	0	0	OAF1/YAL051W:TEL1/YBL088C:ORC2/YBR060C:NHP6B/YBR089C-A:ISW1/YBR245C:BRE1/YDL074C:PHO2/YDL106C:GIS1/YDR096W:FOB1/YDR110W:UME6/YDR207C:ADR1/YDR216W:RSC3/YDR303C:CHD1/YER164W:RPH1/YER169W:PHO4/YFR034C:RSC30/YHR056C:XBP1/YIL101C:FKH1/YIL131C:YAP5/YIR018W:SPT10/YJL127C:CDC6/YJL194W:CBF1/YJR060W:MSN4/YKL062W:ABF1/YKL112W:CDC45/YLR103C:MCM5/YLR274W:MSN2/YMR037C:FKH2/YNL068C:RAP1/YNL216W:ORC5/YNL261W:TBF…
1901699	cellular response to nitrogen compound	9 out of 246 genes	14 out of 5681 background genes, 0.2%	8.74e-07	0	0	UGA3/YDL170W:UME6/YDR207C:GCN4/YEL009C:GLN3/YER040W:GAT1/YFL021W:GZF3/YJL110C:CBF1/YJR060W:DAL80/YKR034W:DAL82/YNL314W
71417	cellular response to organonitrogen compound	9 out of 246 genes	14 out of 5681 background genes, 0.2%	8.74e-07	0	0	UGA3/YDL170W:UME6/YDR207C:GCN4/YEL009C:GLN3/YER040W:GAT1/YFL021W:GZF3/YJL110C:CBF1/YJR060W:DAL80/YKR034W:DAL82/YNL314W
44182	filamentous growth of a population of unicellular organisms	22 out of 246 genes	110 out of 5681 background genes, 1.9%	1.14e-06	0	0	NRG2/YBR066C:TEC1/YBR083W:NRG1/YDR043C:BMH2/YDR099W:UME6/YDR207C:FLO8/YER109C:BMH1/YER177W:MIG1/YGL035C:MIG2/YGL209W:RME1/YGR044C:STE12/YHR084W:FKH1/YIL131C:SIP4/YJL089W:HMS2/YJR147W:PHD1/YKL043W:ASH1/YKL185W:SOK2/YMR016C:FKH2/YNL068C:MSN1/YOL116W:DIA2/YOR080W:SFL1/YOR140W:ECM23/YPL021W
30447	filamentous growth	23 out of 246 genes	126 out of 5681 background genes, 2.2%	3.09e-06	0	0	NRG2/YBR066C:TEC1/YBR083W:NRG1/YDR043C:BMH2/YDR099W:UME6/YDR207C:FLO8/YER109C:BMH1/YER177W:MIG1/YGL035C:MIG2/YGL209W:RME1/YGR044C:MGA1/YGR249W:STE12/YHR084W:FKH1/YIL131C:SIP4/YJL089W:HMS2/YJR147W:PHD1/YKL043W:ASH1/YKL185W:SOK2/YMR016C:FKH2/YNL068C:MSN1/YOL116W:DIA2/YOR080W:SFL1/YOR140W:ECM23/YPL021W
6521	regulation of cellular amino acid metabolic process	9 out of 246 genes	16 out of 5681 background genes, 0.3%	4.62e-06	0	0	LYS14/YDR034C:UME6/YDR207C:MET32/YDR253C:MET28/YIR017C:PUT3/YKL015W:LEU3/YLR451W:ARG80/YMR042W:MCM1/YMR043W:MET31/YPL038W
70784	regulation of growth of unicellular organism as a thread of attached cells	12 out of 246 genes	33 out of 5681 background genes, 0.6%	5.98e-06	0	0	NRG2/YBR066C:TEC1/YBR083W:NRG1/YDR043C:FLO8/YER109C:RME1/YGR044C:FKH1/YIL131C:SIP4/YJL089W:PHD1/YKL043W:ASH1/YKL185W:FKH2/YNL068C:MSN1/YOL116W:SFL1/YOR140W
1009	transcription from RNA polymerase III type 2 promoter	6 out of 246 genes	6 out of 5681 background genes, 0.1%	7.08e-06	0	0	TFC3/YAL001C:TFC1/YBR123C:TFC6/YDR362C:TFC4/YGR047C:TFC7/YOR110W:TFC8/YPL007C
1041	transcription from a RNA polymerase III hybrid type promoter	6 out of 246 genes	6 out of 5681 background genes, 0.1%	7.08e-06	0	0	TFC3/YAL001C:TFC1/YBR123C:TFC6/YDR362C:TFC4/YGR047C:TFC7/YOR110W:TFC8/YPL007C
42180	cellular ketone metabolic process	16 out of 246 genes	64 out of 5681 background genes, 1.1%	8.12e-06	0	0	OAF1/YAL051W:ERT1/YBR239C:LYS14/YDR034C:UME6/YDR207C:ADR1/YDR216W:MET32/YDR253C:MET28/YIR017C:SIP4/YJL089W:PUT3/YKL015W:LEU3/YLR451W:ARG80/YMR042W:MCM1/YMR043W:CAT8/YMR280C:PIP2/YOR363C:MET31/YPL038W:RDS2/YPL133C
98781	ncRNA transcription	15 out of 246 genes	56 out of 5681 background genes, 1.0%	8.71e-06	0	0	TFC3/YAL001C:RRN10/YBL025W:TFC1/YBR123C:TFC6/YDR362C:NCB2/YDR397C:SPT15/YER148W:TFC4/YGR047C:RRN7/YJL025W:RRN3/YKL125W:RRN11/YML043C:TFC7/YOR110W:UAF30/YOR295W:TFC8/YPL007C:TBF1/YPL128C:PZF1/YPR186C
7049	cell cycle	58 out of 246 genes	627 out of 5681 background genes, 11.0%	8.8e-06	0	0	RFA1/YAR007C:MCM2/YBL023C:ORC2/YBR060C:MCM7/YBR202W:REI1/YBR267W:HCM1/YCR065W:MBP1/YDL056W:BRE1/YDL074C:CDC53/YDL132W:DBF4/YDR052C:BMH2/YDR099W:SWI5/YDR146C:UME6/YDR207C:MET32/YDR253C:RSC3/YDR303C:SUM1/YDR310C:SKP1/YDR328C:XRS2/YDR369C:YHP1/YDR451C:MCM3/YEL032W:SWI4/YER111C:BMH1/YER177W:SMC1/YFL008W:HAC1/YFL031W:SMC2/YFR031C:AFT1/YGL071W:MCM6/YGL201C:RME1/YGR044C:CBF2/YGR140W:RIM101/YHL027W:ORC6/…
10243	response to organonitrogen compound	9 out of 246 genes	17 out of 5681 background genes, 0.3%	9.46e-06	0	0	UGA3/YDL170W:UME6/YDR207C:GCN4/YEL009C:GLN3/YER040W:GAT1/YFL021W:GZF3/YJL110C:CBF1/YJR060W:DAL80/YKR034W:DAL82/YNL314W
42538	hyperosmotic salinity response	7 out of 246 genes	9 out of 5681 background genes, 0.2%	9.99e-06	0	0	NRG2/YBR066C:NRG1/YDR043C:MSN4/YKL062W:MSN2/YMR037C:CRZ1/YNL027W:MSN1/YOL116W:CIN5/YOR028C
61392	regulation of transcription from RNA polymerase II promoter in response to osmotic stress	7 out of 246 genes	9 out of 5681 background genes, 0.2%	9.99e-06	0	0	SMP1/YBR182C:MSN4/YKL062W:MSN2/YMR037C:CRZ1/YNL027W:SKO1/YNL167C:MSN1/YOL116W:USV1/YPL230W
71474	cellular hyperosmotic response	7 out of 246 genes	9 out of 5681 background genes, 0.2%	9.99e-06	0	0	NRG2/YBR066C:NRG1/YDR043C:MSN4/YKL062W:MSN2/YMR037C:MOT3/YMR070W:CRZ1/YNL027W:MSN1/YOL116W
7124	pseudohyphal growth	17 out of 246 genes	76 out of 5681 background genes, 1.3%	1.68e-05	0	0	NRG2/YBR066C:TEC1/YBR083W:NRG1/YDR043C:BMH2/YDR099W:UME6/YDR207C:FLO8/YER109C:BMH1/YER177W:STE12/YHR084W:FKH1/YIL131C:HMS2/YJR147W:PHD1/YKL043W:ASH1/YKL185W:SOK2/YMR016C:FKH2/YNL068C:MSN1/YOL116W:SFL1/YOR140W:ECM23/YPL021W
1901698	response to nitrogen compound	9 out of 246 genes	18 out of 5681 background genes, 0.3%	1.82e-05	0	0	UGA3/YDL170W:UME6/YDR207C:GCN4/YEL009C:GLN3/YER040W:GAT1/YFL021W:GZF3/YJL110C:CBF1/YJR060W:DAL80/YKR034W:DAL82/YNL314W
70783	growth of unicellular organism as a thread of attached cells	20 out of 246 genes	106 out of 5681 background genes, 1.9%	1.96e-05	0	0	NRG2/YBR066C:TEC1/YBR083W:NRG1/YDR043C:BMH2/YDR099W:UME6/YDR207C:FLO8/YER109C:BMH1/YER177W:RME1/YGR044C:STE12/YHR084W:FKH1/YIL131C:SIP4/YJL089W:HMS2/YJR147W:PHD1/YKL043W:ASH1/YKL185W:SOK2/YMR016C:FKH2/YNL068C:MSN1/YOL116W:DIA2/YOR080W:SFL1/YOR140W:ECM23/YPL021W
6275	regulation of DNA replication	14 out of 246 genes	52 out of 5681 background genes, 0.9%	2.6e-05	0	0	BRE1/YDL074C:CDC13/YDL220C:STN1/YDR082W:FOB1/YDR110W:RSC3/YDR303C:SUM1/YDR310C:CHD1/YER164W:FKH1/YIL131C:CDC6/YJL194W:TAH11/YJR046W:MCM5/YLR274W:FKH2/YNL068C:DIA2/YOR080W:TBF1/YPL128C
33044	regulation of chromosome organization	21 out of 246 genes	119 out of 5681 background genes, 2.1%	2.94e-05	0	0	OAF1/YAL051W:MCM2/YBL023C:ISW1/YBR245C:CDC13/YDL220C:STN1/YDR082W:ADR1/YDR216W:CHD1/YER164W:BMH1/YER177W:XBP1/YIL101C:FKH1/YIL131C:YAP5/YIR018W:CDC6/YJL194W:TEN1/YLR010C:CDC45/YLR103C:MCM5/YLR274W:CEP3/YMR168C:FKH2/YNL068C:RAP1/YNL216W:ORC5/YNL261W:NDJ1/YOL104C:TBF1/YPL128C
72366	regulation of cellular ketone metabolic process by positive regulation of transcription from RNA polymerase II promoter	7 out of 246 genes	10 out of 5681 background genes, 0.2%	3.21e-05	0	0	ERT1/YBR239C:UME6/YDR207C:ADR1/YDR216W:SIP4/YJL089W:MCM1/YMR043W:CAT8/YMR280C:RDS2/YPL133C
40008	regulation of growth	14 out of 246 genes	53 out of 5681 background genes, 0.9%	3.4e-05	0	0	NRG2/YBR066C:TEC1/YBR083W:NRG1/YDR043C:FLO8/YER109C:MIG1/YGL035C:MIG2/YGL209W:RME1/YGR044C:FKH1/YIL131C:SIP4/YJL089W:PHD1/YKL043W:ASH1/YKL185W:FKH2/YNL068C:MSN1/YOL116W:SFL1/YOR140W
22402	cell cycle process	54 out of 246 genes	584 out of 5681 background genes, 10.3%	3.4e-05	0	0	RFA1/YAR007C:MCM2/YBL023C:ORC2/YBR060C:MCM7/YBR202W:HCM1/YCR065W:MBP1/YDL056W:BRE1/YDL074C:CDC53/YDL132W:DBF4/YDR052C:BMH2/YDR099W:SWI5/YDR146C:UME6/YDR207C:RSC3/YDR303C:SUM1/YDR310C:SKP1/YDR328C:XRS2/YDR369C:YHP1/YDR451C:MCM3/YEL032W:SWI4/YER111C:BMH1/YER177W:SMC1/YFL008W:SMC2/YFR031C:AFT1/YGL071W:MCM6/YGL201C:RME1/YGR044C:CBF2/YGR140W:RIM101/YHL027W:ORC6/YHR118C:FKH1/YIL131C:NET1/YJL076W:RFA3/Y…
71475	cellular hyperosmotic salinity response	6 out of 246 genes	7 out of 5681 background genes, 0.1%	4.77e-05	0	0	NRG2/YBR066C:NRG1/YDR043C:MSN4/YKL062W:MSN2/YMR037C:CRZ1/YNL027W:MSN1/YOL116W
6808	regulation of nitrogen utilization	8 out of 246 genes	15 out of 5681 background genes, 0.3%	6.22e-05	0	0	UGA3/YDL170W:UME6/YDR207C:GCN4/YEL009C:GLN3/YER040W:GAT1/YFL021W:GZF3/YJL110C:DAL80/YKR034W:DAL82/YNL314W
44843	cell cycle G1/S phase transition	15 out of 246 genes	66 out of 5681 background genes, 1.2%	9.74e-05	0	0	MBP1/YDL056W:BRE1/YDL074C:CDC53/YDL132W:SWI5/YDR146C:RSC3/YDR303C:SKP1/YDR328C:YHP1/YDR451C:SWI4/YER111C:RME1/YGR044C:FKH1/YIL131C:CDC6/YJL194W:ASH1/YKL185W:ACE2/YLR131C:YOX1/YML027W:FKH2/YNL068C
82	G1/S transition of mitotic cell cycle	15 out of 246 genes	66 out of 5681 background genes, 1.2%	9.74e-05	0	0	MBP1/YDL056W:BRE1/YDL074C:CDC53/YDL132W:SWI5/YDR146C:RSC3/YDR303C:SKP1/YDR328C:YHP1/YDR451C:SWI4/YER111C:RME1/YGR044C:FKH1/YIL131C:CDC6/YJL194W:ASH1/YKL185W:ACE2/YLR131C:YOX1/YML027W:FKH2/YNL068C
10675	regulation of cellular carbohydrate metabolic process	12 out of 246 genes	41 out of 5681 background genes, 0.7%	9.77e-05	0	0	ERT1/YBR239C:PDC2/YDR081C:UME6/YDR207C:FLO8/YER109C:SIP4/YJL089W:CBF1/YJR060W:CAT8/YMR280C:RAP1/YNL216W:MSN1/YOL116W:TYE7/YOR344C:GCR1/YPL075W:RDS2/YPL133C
33238	regulation of cellular amine metabolic process	9 out of 246 genes	21 out of 5681 background genes, 0.4%	9.82e-05	0	0	LYS14/YDR034C:UME6/YDR207C:MET32/YDR253C:MET28/YIR017C:PUT3/YKL015W:LEU3/YLR451W:ARG80/YMR042W:MCM1/YMR043W:MET31/YPL038W
40007	growth	24 out of 246 genes	164 out of 5681 background genes, 2.9%	0.00012	0	0	NRG2/YBR066C:TEC1/YBR083W:REI1/YBR267W:NRG1/YDR043C:BMH2/YDR099W:UME6/YDR207C:FLO8/YER109C:BMH1/YER177W:MIG1/YGL035C:MIG2/YGL209W:RME1/YGR044C:MGA1/YGR249W:STE12/YHR084W:FKH1/YIL131C:SIP4/YJL089W:HMS2/YJR147W:PHD1/YKL043W:ASH1/YKL185W:SOK2/YMR016C:FKH2/YNL068C:MSN1/YOL116W:DIA2/YOR080W:SFL1/YOR140W:ECM23/YPL021W
6974	cellular response to DNA damage stimulus	34 out of 246 genes	297 out of 5681 background genes, 5.2%	0.00014	0	0	RFA1/YAR007C:MCM2/YBL023C:TEL1/YBL088C:MCM7/YBR202W:RIF1/YBR275C:RPN4/YDL020C:BRE1/YDL074C:BMH2/YDR099W:XRS2/YDR369C:MCM3/YEL032W:MIG3/YER028C:BMH1/YER177W:SMC1/YFL008W:MCM6/YGL201C:SPT4/YGR063C:RSC30/YHR056C:MCM10/YIL150C:SPT10/YJL127C:RFA3/YJL173C:TAH11/YJR046W:IXR1/YKL032C:SLD2/YKL108W:ABF1/YKL112W:CDC45/YLR103C:MCM5/YLR274W:YKU80/YMR106C:MRE11/YMR224C:YKU70/YMR284W:RAP1/YNL216W:RAD50/YNL250W:…
1902275	regulation of chromatin organization	14 out of 246 genes	59 out of 5681 background genes, 1.0%	0.00015	0	0	OAF1/YAL051W:ISW1/YBR245C:ADR1/YDR216W:CHD1/YER164W:XBP1/YIL101C:FKH1/YIL131C:YAP5/YIR018W:CDC6/YJL194W:CDC45/YLR103C:MCM5/YLR274W:FKH2/YNL068C:RAP1/YNL216W:ORC5/YNL261W:TBF1/YPL128C
1903308	regulation of chromatin modification	14 out of 246 genes	59 out of 5681 background genes, 1.0%	0.00015	0	0	OAF1/YAL051W:ISW1/YBR245C:ADR1/YDR216W:CHD1/YER164W:XBP1/YIL101C:FKH1/YIL131C:YAP5/YIR018W:CDC6/YJL194W:CDC45/YLR103C:MCM5/YLR274W:FKH2/YNL068C:RAP1/YNL216W:ORC5/YNL261W:TBF1/YPL128C
71495	cellular response to endogenous stimulus	9 out of 246 genes	22 out of 5681 background genes, 0.4%	0.00016	0	0	UGA3/YDL170W:UME6/YDR207C:GCN4/YEL009C:GLN3/YER040W:GAT1/YFL021W:GZF3/YJL110C:CBF1/YJR060W:DAL80/YKR034W:DAL82/YNL314W
61394	regulation of transcription from RNA polymerase II promoter in response to arsenic-containing substance	5 out of 246 genes	5 out of 5681 background genes, 0.1%	0.00017	0	0	RPN4/YDL020C:MSN4/YKL062W:YAP1/YML007W:MSN2/YMR037C:ARR1/YPR199C
61395	positive regulation of transcription from RNA polymerase II promoter in response to arsenic-containing substance	5 out of 246 genes	5 out of 5681 background genes, 0.1%	0.00017	0	0	RPN4/YDL020C:MSN4/YKL062W:YAP1/YML007W:MSN2/YMR037C:ARR1/YPR199C
61416	regulation of transcription from RNA polymerase II promoter in response to salt stress	5 out of 246 genes	5 out of 5681 background genes, 0.1%	0.00017	0	0	MSN4/YKL062W:MSN2/YMR037C:CRZ1/YNL027W:MSN1/YOL116W:USV1/YPL230W
6109	regulation of carbohydrate metabolic process	12 out of 246 genes	43 out of 5681 background genes, 0.8%	0.00018	0	0	ERT1/YBR239C:PDC2/YDR081C:UME6/YDR207C:FLO8/YER109C:SIP4/YJL089W:CBF1/YJR060W:CAT8/YMR280C:RAP1/YNL216W:MSN1/YOL116W:TYE7/YOR344C:GCR1/YPL075W:RDS2/YPL133C
9628	response to abiotic stimulus	24 out of 246 genes	167 out of 5681 background genes, 2.9%	0.00018	0	0	NRG2/YBR066C:SMP1/YBR182C:NRG1/YDR043C:UPC2/YDR213W:NCB2/YDR397C:MIG3/YER028C:SWI4/YER111C:BUR6/YER159C:HSF1/YGL073W:RIM101/YHL027W:SKN7/YHR206W:IXR1/YKL032C:MSN4/YKL062W:HAP1/YLR256W:YAP1/YML007W:WAR1/YML076C:MSN2/YMR037C:MOT3/YMR070W:CRZ1/YNL027W:SKO1/YNL167C:HAL9/YOL089C:MSN1/YOL116W:CIN5/YOR028C:USV1/YPL230W
6281	DNA repair	30 out of 246 genes	245 out of 5681 background genes, 4.3%	0.00018	0	0	RFA1/YAR007C:MCM2/YBL023C:TEL1/YBL088C:MCM7/YBR202W:RIF1/YBR275C:RPN4/YDL020C:BRE1/YDL074C:XRS2/YDR369C:MCM3/YEL032W:SMC1/YFL008W:MCM6/YGL201C:SPT4/YGR063C:RSC30/YHR056C:MCM10/YIL150C:SPT10/YJL127C:RFA3/YJL173C:TAH11/YJR046W:IXR1/YKL032C:SLD2/YKL108W:ABF1/YKL112W:CDC45/YLR103C:MCM5/YLR274W:YKU80/YMR106C:MRE11/YMR224C:YKU70/YMR284W:RAD50/YNL250W:RFA2/YNL312W:RAD53/YPL153C:MCM4/YPR019W:NHP6A/YPR052C
1079	nitrogen catabolite regulation of transcription from RNA polymerase II promoter	6 out of 246 genes	8 out of 5681 background genes, 0.1%	0.00018	0	0	UGA3/YDL170W:UME6/YDR207C:GCN4/YEL009C:GLN3/YER040W:GAT1/YFL021W:DAL82/YNL314W
42762	regulation of sulfur metabolic process	6 out of 246 genes	8 out of 5681 background genes, 0.1%	0.00018	0	0	THI2/YBR240C:PDC2/YDR081C:MET32/YDR253C:MET28/YIR017C:CBF1/YJR060W:MET31/YPL038W
61393	positive regulation of transcription from RNA polymerase II promoter in response to osmotic stress	6 out of 246 genes	8 out of 5681 background genes, 0.1%	0.00018	0	0	SMP1/YBR182C:MSN4/YKL062W:MSN2/YMR037C:CRZ1/YNL027W:SKO1/YNL167C:MSN1/YOL116W
430	regulation of transcription from RNA polymerase II promoter by glucose	7 out of 246 genes	12 out of 5681 background genes, 0.2%	0.0002	0	0	NRG2/YBR066C:NRG1/YDR043C:STB3/YDR169C:MIG3/YER028C:MIG1/YGL035C:MIG2/YGL209W:GCR1/YPL075W
437	carbon catabolite repression of transcription from RNA polymerase II promoter	7 out of 246 genes	12 out of 5681 background genes, 0.2%	0.0002	0	0	NRG2/YBR066C:ERT1/YBR239C:NRG1/YDR043C:MIG1/YGL035C:MIG2/YGL209W:GCR1/YPL075W:RDS2/YPL133C
45013	carbon catabolite repression of transcription	7 out of 246 genes	12 out of 5681 background genes, 0.2%	0.0002	0	0	NRG2/YBR066C:ERT1/YBR239C:NRG1/YDR043C:MIG1/YGL035C:MIG2/YGL209W:GCR1/YPL075W:RDS2/YPL133C
72364	regulation of cellular ketone metabolic process by regulation of transcription from RNA polymerase II promoter	7 out of 246 genes	12 out of 5681 background genes, 0.2%	0.0002	0	0	ERT1/YBR239C:UME6/YDR207C:ADR1/YDR216W:SIP4/YJL089W:MCM1/YMR043W:CAT8/YMR280C:RDS2/YPL133C
16049	cell growth	17 out of 246 genes	90 out of 5681 background genes, 1.6%	0.00024	0	0	NRG2/YBR066C:TEC1/YBR083W:NRG1/YDR043C:BMH2/YDR099W:UME6/YDR207C:FLO8/YER109C:BMH1/YER177W:STE12/YHR084W:FKH1/YIL131C:HMS2/YJR147W:PHD1/YKL043W:ASH1/YKL185W:SOK2/YMR016C:FKH2/YNL068C:MSN1/YOL116W:SFL1/YOR140W:ECM23/YPL021W
6348	chromatin silencing at telomere	16 out of 246 genes	83 out of 5681 background genes, 1.5%	0.00041	0	0	OAF1/YAL051W:ORC2/YBR060C:MCM7/YBR202W:BRE1/YDL074C:MCM3/YEL032W:DOT6/YER088C:MCM10/YIL150C:YAP5/YIR018W:DLS1/YJL065C:SPT10/YJL127C:CDC6/YJL194W:CDC45/YLR103C:MCM5/YLR274W:RAP1/YNL216W:ORC5/YNL261W:DIA2/YOR080W
46015	regulation of transcription by glucose	7 out of 246 genes	13 out of 5681 background genes, 0.2%	0.00041	0	0	NRG2/YBR066C:NRG1/YDR043C:STB3/YDR169C:MIG3/YER028C:MIG1/YGL035C:MIG2/YGL209W:GCR1/YPL075W
43619	regulation of transcription from RNA polymerase II promoter in response to oxidative stress	6 out of 246 genes	9 out of 5681 background genes, 0.2%	0.00053	0	0	STB5/YHR178W:SKN7/YHR206W:MSN4/YKL062W:YAP1/YML007W:MSN2/YMR037C:YRR1/YOR162C
51128	regulation of cellular component organization	38 out of 246 genes	375 out of 5681 background genes, 6.6%	0.00057	0	0	OAF1/YAL051W:MCM2/YBL023C:TEC1/YBR083W:ISW1/YBR245C:CDC13/YDL220C:DBF4/YDR052C:STN1/YDR082W:UME6/YDR207C:ADR1/YDR216W:SKP1/YDR328C:NCB2/YDR397C:GCN4/YEL009C:FLO8/YER109C:CHD1/YER164W:BMH1/YER177W:SMC2/YFR031C:CNN1/YFR046C:RME1/YGR044C:XBP1/YIL101C:FKH1/YIL131C:YAP5/YIR018W:NET1/YJL076W:CDC6/YJL194W:PHD1/YKL043W:SLD2/YKL108W:ASH1/YKL185W:TEN1/YLR010C:CDC45/YLR103C:MCM5/YLR274W:CEP3/YMR168C:FKH2/YN…
9719	response to endogenous stimulus	9 out of 246 genes	25 out of 5681 background genes, 0.4%	0.00059	0	0	UGA3/YDL170W:UME6/YDR207C:GCN4/YEL009C:GLN3/YER040W:GAT1/YFL021W:GZF3/YJL110C:CBF1/YJR060W:DAL80/YKR034W:DAL82/YNL314W
6972	hyperosmotic response	8 out of 246 genes	19 out of 5681 background genes, 0.3%	0.00063	0	0	NRG2/YBR066C:NRG1/YDR043C:MSN4/YKL062W:MSN2/YMR037C:MOT3/YMR070W:CRZ1/YNL027W:MSN1/YOL116W:CIN5/YOR028C
31935	regulation of chromatin silencing	11 out of 246 genes	40 out of 5681 background genes, 0.7%	0.00069	0	0	OAF1/YAL051W:ADR1/YDR216W:FKH1/YIL131C:YAP5/YIR018W:CDC6/YJL194W:CDC45/YLR103C:MCM5/YLR274W:FKH2/YNL068C:RAP1/YNL216W:ORC5/YNL261W:TBF1/YPL128C
6383	transcription from RNA polymerase III promoter	11 out of 246 genes	40 out of 5681 background genes, 0.7%	0.00069	0	0	TFC3/YAL001C:NHP6B/YBR089C-A:TFC1/YBR123C:TFC6/YDR362C:NCB2/YDR397C:SPT15/YER148W:TFC4/YGR047C:TFC7/YOR110W:TFC8/YPL007C:NHP6A/YPR052C:PZF1/YPR186C
1080	nitrogen catabolite activation of transcription from RNA polymerase II promoter	5 out of 246 genes	6 out of 5681 background genes, 0.1%	0.00097	0	0	UGA3/YDL170W:GCN4/YEL009C:GLN3/YER040W:GAT1/YFL021W:DAL82/YNL314W
90294	nitrogen catabolite activation of transcription	5 out of 246 genes	6 out of 5681 background genes, 0.1%	0.00097	0	0	UGA3/YDL170W:GCN4/YEL009C:GLN3/YER040W:GAT1/YFL021W:DAL82/YNL314W
1900430	positive regulation of filamentous growth of a population of unicellular organisms	8 out of 246 genes	20 out of 5681 background genes, 0.4%	0.00101	0	0	TEC1/YBR083W:FLO8/YER109C:MIG1/YGL035C:MIG2/YGL209W:RME1/YGR044C:PHD1/YKL043W:ASH1/YKL185W:MSN1/YOL116W
2000220	regulation of pseudohyphal growth	8 out of 246 genes	20 out of 5681 background genes, 0.4%	0.00101	0	0	TEC1/YBR083W:FLO8/YER109C:FKH1/YIL131C:PHD1/YKL043W:ASH1/YKL185W:FKH2/YNL068C:MSN1/YOL116W:SFL1/YOR140W
90033	positive regulation of filamentous growth	8 out of 246 genes	20 out of 5681 background genes, 0.4%	0.00101	0	0	TEC1/YBR083W:FLO8/YER109C:MIG1/YGL035C:MIG2/YGL209W:RME1/YGR044C:PHD1/YKL043W:ASH1/YKL185W:MSN1/YOL116W
60968	regulation of gene silencing	11 out of 246 genes	42 out of 5681 background genes, 0.7%	0.00119	0	0	OAF1/YAL051W:ADR1/YDR216W:FKH1/YIL131C:YAP5/YIR018W:CDC6/YJL194W:CDC45/YLR103C:MCM5/YLR274W:FKH2/YNL068C:RAP1/YNL216W:ORC5/YNL261W:TBF1/YPL128C
83	regulation of transcription involved in G1/S transition of mitotic cell cycle	9 out of 246 genes	27 out of 5681 background genes, 0.5%	0.00125	0	0	MBP1/YDL056W:SWI5/YDR146C:YHP1/YDR451C:SWI4/YER111C:RME1/YGR044C:FKH1/YIL131C:ACE2/YLR131C:YOX1/YML027W:FKH2/YNL068C
16233	telomere capping	6 out of 246 genes	10 out of 5681 background genes, 0.2%	0.00128	0	0	RIF1/YBR275C:CDC13/YDL220C:STN1/YDR082W:TEN1/YLR010C:RIF2/YLR453C:RAP1/YNL216W
71467	cellular response to pH	6 out of 246 genes	10 out of 5681 background genes, 0.2%	0.00128	0	0	NRG1/YDR043C:RIM101/YHL027W:MSN4/YKL062W:WAR1/YML076C:MSN2/YMR037C:CRZ1/YNL027W
9987	cellular process	234 out of 246 genes	4873 out of 5681 background genes, 85.8%	0.00149	0	0	MAL63:TFC3/YAL001C:OAF1/YAL051W:RFA1/YAR007C:HAP3/YBL021C:PIM1/YBL022C:MCM2/YBL023C:RRN10/YBL025W:TOD6/YBL054W:TEL1/YBL088C:RTG3/YBL103C:REB1/YBR049C:ORC2/YBR060C:NRG2/YBR066C:TEC1/YBR083W:NHP6B/YBR089C-A:TFC1/YBR123C:SMP1/YBR182C:MED8/YBR193C:MCM7/YBR202W:ERT1/YBR239C:THI2/YBR240C:ISW1/YBR245C:REI1/YBR267W:RIF1/YBR275C:GBP2/YCL011C:SRD1/YCR018C:MATALPHA2/YCR039C:HCM1/YCR065W:HMRA1/YCR097W:RPN4/Y…
19740	nitrogen utilization	8 out of 246 genes	21 out of 5681 background genes, 0.4%	0.00157	0	0	UGA3/YDL170W:UME6/YDR207C:GCN4/YEL009C:GLN3/YER040W:GAT1/YFL021W:GZF3/YJL110C:DAL80/YKR034W:DAL82/YNL314W
45927	positive regulation of growth	8 out of 246 genes	21 out of 5681 background genes, 0.4%	0.00157	0	0	TEC1/YBR083W:FLO8/YER109C:MIG1/YGL035C:MIG2/YGL209W:RME1/YGR044C:PHD1/YKL043W:ASH1/YKL185W:MSN1/YOL116W
6338	chromatin remodeling	15 out of 246 genes	83 out of 5681 background genes, 1.5%	0.00228	0	0	NHP6B/YBR089C-A:ISW1/YBR245C:PHO2/YDL106C:UME6/YDR207C:RSC3/YDR303C:CHD1/YER164W:PHO4/YFR034C:RSC30/YHR056C:FKH1/YIL131C:CBF1/YJR060W:MSN4/YKL062W:ABF1/YKL112W:MSN2/YMR037C:FKH2/YNL068C:NHP6A/YPR052C
31331	positive regulation of cellular catabolic process	9 out of 246 genes	29 out of 5681 background genes, 0.5%	0.00247	0	0	OAF1/YAL051W:RPN4/YDL020C:PDC2/YDR081C:ADR1/YDR216W:FLO8/YER109C:PUT3/YKL015W:MSN1/YOL116W:TYE7/YOR344C:PIP2/YOR363C
70785	negative regulation of growth of unicellular organism as a thread of attached cells	6 out of 246 genes	11 out of 5681 background genes, 0.2%	0.00272	0	0	NRG2/YBR066C:NRG1/YDR043C:FKH1/YIL131C:SIP4/YJL089W:FKH2/YNL068C:SFL1/YOR140W
10907	positive regulation of glucose metabolic process	5 out of 246 genes	7 out of 5681 background genes, 0.1%	0.00326	0	0	ERT1/YBR239C:PDC2/YDR081C:SIP4/YJL089W:CAT8/YMR280C:RDS2/YPL133C
2000282	regulation of cellular amino acid biosynthetic process	5 out of 246 genes	7 out of 5681 background genes, 0.1%	0.00326	0	0	LYS14/YDR034C:UME6/YDR207C:LEU3/YLR451W:ARG80/YMR042W:MCM1/YMR043W
45764	positive regulation of cellular amino acid metabolic process	5 out of 246 genes	7 out of 5681 background genes, 0.1%	0.00326	0	0	LYS14/YDR034C:UME6/YDR207C:PUT3/YKL015W:LEU3/YLR451W:MCM1/YMR043W
71243	cellular response to arsenic-containing substance	5 out of 246 genes	7 out of 5681 background genes, 0.1%	0.00326	0	0	RPN4/YDL020C:MSN4/YKL062W:YAP1/YML007W:MSN2/YMR037C:ARR1/YPR199C
44763	single-organism cellular process	171 out of 246 genes	3152 out of 5681 background genes, 55.5%	0.00332	0	0	OAF1/YAL051W:RFA1/YAR007C:HAP3/YBL021C:MCM2/YBL023C:TEL1/YBL088C:RTG3/YBL103C:ORC2/YBR060C:NRG2/YBR066C:TEC1/YBR083W:MCM7/YBR202W:ERT1/YBR239C:THI2/YBR240C:ISW1/YBR245C:REI1/YBR267W:RIF1/YBR275C:GBP2/YCL011C:MATALPHA2/YCR039C:HCM1/YCR065W:HMRA1/YCR097W:RPN4/YDL020C:MBP1/YDL056W:BRE1/YDL074C:PHO2/YDL106C:CDC53/YDL132W:UGA3/YDL170W:CDC13/YDL220C:LYS14/YDR034C:NRG1/YDR043C:DBF4/YDR052C:PDC2/YDR081C:…
71214	cellular response to abiotic stimulus	13 out of 246 genes	65 out of 5681 background genes, 1.1%	0.00343	0	0	NRG2/YBR066C:SMP1/YBR182C:NRG1/YDR043C:MIG3/YER028C:RIM101/YHL027W:MSN4/YKL062W:WAR1/YML076C:MSN2/YMR037C:MOT3/YMR070W:CRZ1/YNL027W:SKO1/YNL167C:MSN1/YOL116W:USV1/YPL230W
43467	regulation of generation of precursor metabolites and energy	8 out of 246 genes	23 out of 5681 background genes, 0.4%	0.0035	0	0	HAP3/YBL021C:PDC2/YDR081C:HAP2/YGL237C:HAP1/YLR256W:RAP1/YNL216W:TYE7/YOR344C:HAP5/YOR358W:GCR1/YPL075W
35947	regulation of gluconeogenesis by regulation of transcription from RNA polymerase II promoter	4 out of 246 genes	4 out of 5681 background genes, 0.1%	0.00391	0	0	ERT1/YBR239C:SIP4/YJL089W:CAT8/YMR280C:RDS2/YPL133C
35948	positive regulation of gluconeogenesis by positive regulation of transcription from RNA polymerase II promoter	4 out of 246 genes	4 out of 5681 background genes, 0.1%	0.00391	0	0	ERT1/YBR239C:SIP4/YJL089W:CAT8/YMR280C:RDS2/YPL133C
36251	positive regulation of transcription from RNA polymerase II promoter in response to salt stress	4 out of 246 genes	4 out of 5681 background genes, 0.1%	0.00391	0	0	MSN4/YKL062W:MSN2/YMR037C:CRZ1/YNL027W:MSN1/YOL116W
61404	positive regulation of transcription from RNA polymerase II promoter in response to increased salt	4 out of 246 genes	4 out of 5681 background genes, 0.1%	0.00391	0	0	MSN4/YKL062W:MSN2/YMR037C:CRZ1/YNL027W:MSN1/YOL116W
61413	regulation of transcription from RNA polymerase II promoter by a nonfermentable carbon source	4 out of 246 genes	4 out of 5681 background genes, 0.1%	0.00391	0	0	ERT1/YBR239C:SIP4/YJL089W:CAT8/YMR280C:RDS2/YPL133C
61414	positive regulation of transcription from RNA polymerase II promoter by a nonfermentable carbon source	4 out of 246 genes	4 out of 5681 background genes, 0.1%	0.00391	0	0	ERT1/YBR239C:SIP4/YJL089W:CAT8/YMR280C:RDS2/YPL133C
61421	positive regulation of transcription by oleic acid	4 out of 246 genes	4 out of 5681 background genes, 0.1%	0.00391	0	0	OAF1/YAL051W:ADR1/YDR216W:CST6/YIL036W:PIP2/YOR363C
61429	positive regulation of transcription from RNA polymerase II promoter by oleic acid	4 out of 246 genes	4 out of 5681 background genes, 0.1%	0.00391	0	0	OAF1/YAL051W:ADR1/YDR216W:CST6/YIL036W:PIP2/YOR363C
97551	mitochondrial double-strand break repair	4 out of 246 genes	4 out of 5681 background genes, 0.1%	0.00391	0	0	XRS2/YDR369C:MRE11/YMR224C:YKU70/YMR284W:RAD50/YNL250W
97552	mitochondrial double-strand break repair via homologous recombination	4 out of 246 genes	4 out of 5681 background genes, 0.1%	0.00391	0	0	XRS2/YDR369C:MRE11/YMR224C:YKU70/YMR284W:RAD50/YNL250W
278	mitotic cell cycle	33 out of 246 genes	328 out of 5681 background genes, 5.8%	0.00413	0	0	REI1/YBR267W:MBP1/YDL056W:BRE1/YDL074C:CDC53/YDL132W:DBF4/YDR052C:BMH2/YDR099W:SWI5/YDR146C:UME6/YDR207C:MET32/YDR253C:RSC3/YDR303C:SUM1/YDR310C:SKP1/YDR328C:YHP1/YDR451C:SWI4/YER111C:BMH1/YER177W:SMC1/YFL008W:SMC2/YFR031C:AFT1/YGL071W:RME1/YGR044C:CBF2/YGR140W:RIM101/YHL027W:FKH1/YIL131C:NET1/YJL076W:CDC6/YJL194W:CSE4/YKL049C:MIF2/YKL089W:SLD2/YKL108W:ASH1/YKL185W:ACE2/YLR131C:YOX1/YML027W:MCM1/…
44772	mitotic cell cycle phase transition	21 out of 246 genes	159 out of 5681 background genes, 2.8%	0.00445	0	0	MBP1/YDL056W:BRE1/YDL074C:CDC53/YDL132W:DBF4/YDR052C:SWI5/YDR146C:RSC3/YDR303C:SKP1/YDR328C:YHP1/YDR451C:SWI4/YER111C:BMH1/YER177W:RME1/YGR044C:FKH1/YIL131C:NET1/YJL076W:CDC6/YJL194W:SLD2/YKL108W:ASH1/YKL185W:ACE2/YLR131C:YOX1/YML027W:MCM1/YMR043W:CEP3/YMR168C:FKH2/YNL068C
43933	macromolecular complex subunit organization	64 out of 246 genes	862 out of 5681 background genes, 15.2%	0.00517	0	0	OAF1/YAL051W:PIM1/YBL022C:MCM2/YBL023C:TEL1/YBL088C:ORC2/YBR060C:NHP6B/YBR089C-A:MCM7/YBR202W:ISW1/YBR245C:HCM1/YCR065W:BRE1/YDL074C:PHO2/YDL106C:GIS1/YDR096W:BMH2/YDR099W:FOB1/YDR110W:UME6/YDR207C:ADR1/YDR216W:RSC3/YDR303C:SKP1/YDR328C:NCB2/YDR397C:GCN4/YEL009C:MCM3/YEL032W:SPT15/YER148W:BUR6/YER159C:CHD1/YER164W:RPH1/YER169W:PHO4/YFR034C:CNN1/YFR046C:MCM6/YGL201C:SPT4/YGR063C:CBF2/YGR140W:RSC30…
1900429	negative regulation of filamentous growth of a population of unicellular organisms	6 out of 246 genes	12 out of 5681 background genes, 0.2%	0.00524	0	0	NRG2/YBR066C:NRG1/YDR043C:FKH1/YIL131C:SIP4/YJL089W:FKH2/YNL068C:SFL1/YOR140W
43470	regulation of carbohydrate catabolic process	6 out of 246 genes	12 out of 5681 background genes, 0.2%	0.00524	0	0	PDC2/YDR081C:FLO8/YER109C:RAP1/YNL216W:MSN1/YOL116W:TYE7/YOR344C:GCR1/YPL075W
43471	regulation of cellular carbohydrate catabolic process	6 out of 246 genes	12 out of 5681 background genes, 0.2%	0.00524	0	0	PDC2/YDR081C:FLO8/YER109C:RAP1/YNL216W:MSN1/YOL116W:TYE7/YOR344C:GCR1/YPL075W
61408	positive regulation of transcription from RNA polymerase II promoter in response to heat stress	6 out of 246 genes	12 out of 5681 background genes, 0.2%	0.00524	0	0	NCB2/YDR397C:SWI4/YER111C:BUR6/YER159C:MSN4/YKL062W:MSN2/YMR037C:MSN1/YOL116W
44770	cell cycle phase transition	21 out of 246 genes	161 out of 5681 background genes, 2.8%	0.00545	0	0	MBP1/YDL056W:BRE1/YDL074C:CDC53/YDL132W:DBF4/YDR052C:SWI5/YDR146C:RSC3/YDR303C:SKP1/YDR328C:YHP1/YDR451C:SWI4/YER111C:BMH1/YER177W:RME1/YGR044C:FKH1/YIL131C:NET1/YJL076W:CDC6/YJL194W:SLD2/YKL108W:ASH1/YKL185W:ACE2/YLR131C:YOX1/YML027W:MCM1/YMR043W:CEP3/YMR168C:FKH2/YNL068C
71472	cellular response to salt stress	7 out of 246 genes	18 out of 5681 background genes, 0.3%	0.00631	0	0	NRG2/YBR066C:NRG1/YDR043C:MSN4/YKL062W:MSN2/YMR037C:CRZ1/YNL027W:MSN1/YOL116W:USV1/YPL230W
9651	response to salt stress	9 out of 246 genes	33 out of 5681 background genes, 0.6%	0.00816	0	0	NRG2/YBR066C:NRG1/YDR043C:MSN4/YKL062W:MSN2/YMR037C:CRZ1/YNL027W:HAL9/YOL089C:MSN1/YOL116W:CIN5/YOR028C:USV1/YPL230W
9896	positive regulation of catabolic process	9 out of 246 genes	33 out of 5681 background genes, 0.6%	0.00816	0	0	OAF1/YAL051W:RPN4/YDL020C:PDC2/YDR081C:ADR1/YDR216W:FLO8/YER109C:PUT3/YKL015W:MSN1/YOL116W:TYE7/YOR344C:PIP2/YOR363C
10446	response to alkaline pH	5 out of 246 genes	8 out of 5681 background genes, 0.1%	0.00838	0	0	NRG1/YDR043C:RIM101/YHL027W:MSN4/YKL062W:MSN2/YMR037C:CRZ1/YNL027W
2000222	positive regulation of pseudohyphal growth	5 out of 246 genes	8 out of 5681 background genes, 0.1%	0.00838	0	0	TEC1/YBR083W:FLO8/YER109C:PHD1/YKL043W:ASH1/YKL185W:MSN1/YOL116W
71469	cellular response to alkaline pH	5 out of 246 genes	8 out of 5681 background genes, 0.1%	0.00838	0	0	NRG1/YDR043C:RIM101/YHL027W:MSN4/YKL062W:MSN2/YMR037C:CRZ1/YNL027W
45926	negative regulation of growth	6 out of 246 genes	13 out of 5681 background genes, 0.2%	0.00939	0	0	NRG2/YBR066C:NRG1/YDR043C:FKH1/YIL131C:SIP4/YJL089W:FKH2/YNL068C:SFL1/YOR140W
46685	response to arsenic-containing substance	6 out of 246 genes	13 out of 5681 background genes, 0.2%	0.00939	0	0	RPN4/YDL020C:MSN4/YKL062W:YAP1/YML007W:MSN2/YMR037C:MET4/YNL103W:ARR1/YPR199C
60258	negative regulation of filamentous growth	6 out of 246 genes	13 out of 5681 background genes, 0.2%	0.00939	0	0	NRG2/YBR066C:NRG1/YDR043C:FKH1/YIL131C:SIP4/YJL089W:FKH2/YNL068C:SFL1/YOR140W
6268	DNA unwinding involved in DNA replication	6 out of 246 genes	13 out of 5681 background genes, 0.2%	0.00939	0	0	RFA1/YAR007C:MCM7/YBR202W:MCM6/YGL201C:RFA3/YJL173C:RFA2/YNL312W:MCM4/YPR019W
2000217	regulation of invasive growth in response to glucose limitation	7 out of 246 genes	19 out of 5681 background genes, 0.3%	0.00963	0	0	NRG2/YBR066C:NRG1/YDR043C:FLO8/YER109C:RME1/YGR044C:SIP4/YJL089W:MSN1/YOL116W:SFL1/YOR140W
