# Supplementary material for: High Throughput Analyses of Budding Yeast ARSs Reveal New DNA Elements Capable of Conferring Centromere-Independent Plasmid Propagation
Source: G3 (Bethesda). 2016 Feb 8;6(4):993–1012. doi: 10.1534/g3.116.027904 (PMC4825667; doi:10.1534/g3.116.027904)
Supplement: Supporting Information [file supp_g3.116.027904_TableS3.xlsx]

## Sheet: mitotic cell cycle
Gene	Gene Systematic Name	Phenotype	Experiment Type	Experiment Type Category	Mutant Information	Strain Background	Chemical	Details	Reference
CIN1	YOR349W	mitotic cell cycle: arrested	classical genetics	classical genetics	null	Other		Condition: reduced temperature: 11 deg C Details: mitotic arrest as mononuclear, large-budded cells with unsegregated chromosomes; DNA positioned away from the neck in mononuclear cells; many cells with two nuclei in one cell body, some dividing aberrantly with misoriented mitotic spindles; some multinucleate and aploid cells; many cells have 4N DNA content or greater	Hoyt MA, et al. (1990) PMID:2403635
CIN2	YPL241C	mitotic cell cycle: arrested	classical genetics	classical genetics	null	Other		Condition: reduced temperature: 11 deg C Details: mitotic arrest as mononuclear, large-budded cells with unsegregated chromosomes; DNA positioned away from the neck in mononuclear cells; many cells with two nuclei in one cell body, some dividing aberrantly with misoriented mitotic spindles; some multinucleate and aploid cells; many cells have 4N DNA content or greater	Hoyt MA, et al. (1990) PMID:2403635
CIN4	YMR138W	mitotic cell cycle: arrested	classical genetics	classical genetics	null	Other		Condition: reduced temperature: 11 deg C Details: mitotic arrest as mononuclear, large-budded cells with unsegregated chromosomes; DNA positioned away from the neck in mononuclear cells; many cells with two nuclei in one cell body, some dividing aberrantly with misoriented mitotic spindles; some multinucleate and aploid cells; many cells have 4N DNA content or greater	Hoyt MA, et al. (1990) PMID:2403635
HSF1	YGL073W	mitotic cell cycle: arrested	classical genetics	classical genetics	conditional Allele: hsf1-82	Other		Condition: elevated temperature: 37 deg C	Zarzov P, et al. (1997) PMID:9296388
MET30	YIL046W	mitotic cell cycle: arrested	classical genetics	classical genetics	conditional Allele: met30-6	Other		Condition: elevated temperature: 37 deg C Details: majority arrest as round unbudded cells with G1 DNA content, but some arrest as budded cells with G2/M DNA content	Kaiser P, et al. (1998) PMID:9716410
NUM1	YDR150W	mitotic cell cycle: abnormal	classical genetics	classical genetics	null	S288C		Details: 7% of cells in an exponentially growing population are large-budded and binuclear	Hoffman-Sommer M, et al. (2009) PMID:19700218
RAD53	YPL153C	mitotic cell cycle: abnormal	classical genetics	classical genetics	null	Other		Details: DNA replication delay	Desany BA, et al. (1998) PMID:9744871
AAC3	YBR085W	cell cycle progression: abnormal	large-scale survey	large-scale survey	overexpression	W303		Details: greater than 5% shift in cells containing a 1C DNA content, indicative of a G1 phase arrest or delay	Stevenson LF, et al. (2001) PMID:11274415
AAH1	YNL141W	cell cycle progression: abnormal	large-scale survey	large-scale survey	overexpression	W303		Details: greater than 5% shift in cells containing a 1C DNA content, indicative of a G1 phase arrest or delay	Stevenson LF, et al. (2001) PMID:11274415
ABF1	YKL112W	cell cycle progression: abnormal	large-scale survey	large-scale survey	overexpression	W303		Details: greater than 5% shift in cells containing a 2C DNA content, indicative of a G2 or M phase arrest or delay	Stevenson LF, et al. (2001) PMID:11274415
ABF2	YMR072W	cell cycle progression: abnormal	large-scale survey	large-scale survey	overexpression	W303		Details: greater than 5% shift in cells containing a 1C DNA content, indicative of a G1 phase arrest or delay	Stevenson LF, et al. (2001) PMID:11274415
ACS2	YLR153C	cell cycle progression: abnormal	large-scale survey	large-scale survey	overexpression	W303		Details: greater than 10% shift in cells containing a 2C DNA content, indicative of a G2 or M phase arrest or delay	Stevenson LF, et al. (2001) PMID:11274415
ACT1	YFL039C	cell cycle progression: abnormal	systematic mutation set	large-scale survey	overexpression	S288C		Details: accumulation of cells with a 2C DNA content and an increased percentage of large-budded cells indicative of a G2 or M phase delay or arrest	Niu W, et al. (2008) PMID:18617996
ACT1	YFL039C	cell cycle progression: abnormal	large-scale survey	large-scale survey	overexpression	W303		Details: greater than 10% shift in cells containing a 2C DNA content, indicative of a G2 or M phase arrest or delay	Stevenson LF, et al. (2001) PMID:11274415
AIM20	YIL158W	cell cycle progression: abnormal	systematic mutation set	large-scale survey	overexpression	S288C		Details: accumulation of cells with a 2C DNA content and an increased percentage of large-budded cells indicative of a G2 or M phase delay or arrest	Niu W, et al. (2008) PMID:18617996
ALG6	YOR002W	cell cycle progression: abnormal	systematic mutation set	large-scale survey	overexpression	S288C		Details: accumulation of cells with a 2C DNA content and an increased percentage of large-budded cells indicative of a G2 or M phase delay or arrest	Niu W, et al. (2008) PMID:18617996
ALO1	YML086C	cell cycle progression: abnormal	large-scale survey	large-scale survey	overexpression	W303		Details: greater than 10% shift in cells containing a 1C DNA content, indicative of a G1 phase arrest or delay	Stevenson LF, et al. (2001) PMID:11274415
AME1	YBR211C	cell cycle progression: abnormal	systematic mutation set	large-scale survey	overexpression	S288C		Details: accumulation of cells with a 2C DNA content and an increased percentage of large-budded cells indicative of a G2 or M phase delay or arrest	Niu W, et al. (2008) PMID:18617996
APQ12	YIL040W	cell cycle progression: abnormal	classical genetics	classical genetics	null	Other		Details: delayed in anaphase, rereplicate DNA and rebud prior to completion of cytokinesis	Montpetit B, et al. (2005) PMID:15998715
ARF1	YDL192W	cell cycle progression: abnormal	systematic mutation set	large-scale survey	overexpression	S288C		Details: accumulation of cells with a 2C DNA content and an increased percentage of large-budded cells indicative of a G2 or M phase delay or arrest	Niu W, et al. (2008) PMID:18617996
ARF1	YDL192W	cell cycle progression: abnormal	large-scale survey	large-scale survey	overexpression	W303		Details: greater than 10% shift in cells containing a 2C DNA content, indicative of a G2 or M phase arrest or delay	Stevenson LF, et al. (2001) PMID:11274415
ARF2	YDL137W	cell cycle progression: abnormal	large-scale survey	large-scale survey	overexpression	W303		Details: greater than 5% shift in cells containing a 2C DNA content, indicative of a G2 or M phase arrest or delay	Stevenson LF, et al. (2001) PMID:11274415
ARP1	YHR129C	cell cycle progression: abnormal	large-scale survey	large-scale survey	overexpression	W303		Details: greater than 5% shift in cells containing a 2C DNA content, indicative of a G2 or M phase arrest or delay	Stevenson LF, et al. (2001) PMID:11274415
ASE1	YOR058C	cell cycle progression: delayed	classical genetics	classical genetics	misexpression Allele: Ase1-db mutation prevents degradation in G1	Other			Juang YL, et al. (1997) PMID:9036857
ASK1	YKL052C	cell cycle progression: abnormal	systematic mutation set	large-scale survey	overexpression	S288C		Details: accumulation of cells with a 2C DNA content indicative of a G2 or M phase delay or arrest	Niu W, et al. (2008) PMID:18617996
ASM4	YDL088C	cell cycle progression: abnormal	classical genetics	classical genetics	overexpression	S288C		Details: accumulation of 4C DNA content	Sopko R, et al. (2006) PMID:16455487
ATG1	YGL180W	cell cycle progression: absent	classical genetics	classical genetics	null	W303		Condition: nitrogen starvation Details: cell cycle progression from G2/M to G1	Matsui A, et al. (2013) PMID:23382696
ATG2	YNL242W	cell cycle progression: absent	classical genetics	classical genetics	null	W303		Condition: nitrogen starvation Details: cell cycle progression from G2/M to G1	Matsui A, et al. (2013) PMID:23382696
ATG26	YLR189C	cell cycle progression: abnormal	systematic mutation set	large-scale survey	overexpression	S288C		Details: accumulation of cells with a 2C DNA content and an increased percentage of large-budded cells indicative of a G2 or M phase delay or arrest	Niu W, et al. (2008) PMID:18617996
ATP4	YPL078C	cell cycle progression: abnormal	large-scale survey	large-scale survey	overexpression	W303		Details: greater than 5% shift in cells containing a 1C DNA content, indicative of a G1 phase arrest or delay	Stevenson LF, et al. (2001) PMID:11274415
AVO2	YMR068W	cell cycle progression: abnormal	systematic mutation set	large-scale survey	overexpression	S288C		Details: accumulation of cells with a 2C DNA content and an increased percentage of large-budded cells indicative of a G2 or M phase delay or arrest	Niu W, et al. (2008) PMID:18617996
BBP1	YPL255W	cell cycle progression: abnormal	classical genetics	classical genetics	overexpression	S288C		Details: accumulation of 4C DNA content	Sopko R, et al. (2006) PMID:16455487
BET1	YIL004C	cell cycle progression: abnormal	classical genetics	classical genetics	overexpression	S288C		Details: accumulation of 4C DNA content	Sopko R, et al. (2006) PMID:16455487
BET4	YJL031C	cell cycle progression: abnormal	systematic mutation set	large-scale survey	overexpression	S288C		Details: accumulation of cells with a 2C DNA content and an increased percentage of large-budded cells indicative of a G2 or M phase delay or arrest	Niu W, et al. (2008) PMID:18617996
BFA1	YJR053W	cell cycle progression: abnormal	large-scale survey	large-scale survey	overexpression	W303		Details: greater than 10% shift in cells containing a 2C DNA content, indicative of a G2 or M phase arrest or delay	Stevenson LF, et al. (2001) PMID:11274415
BIK1	YCL029C	cell cycle progression: arrested	classical genetics	classical genetics	overexpression	Other		Details: arrest with large budded cells	Berlin V, et al. (1990) PMID:2277073
BIM1	YER016W	cell cycle progression: abnormal	large-scale survey	large-scale survey	overexpression	W303		Details: greater than 5% shift in cells containing a 2C DNA content, indicative of a G2 or M phase arrest or delay	Stevenson LF, et al. (2001) PMID:11274415
BNI4	YNL233W	cell cycle progression: abnormal	large-scale survey	large-scale survey	overexpression	W303		Details: greater than 10% shift in cells containing a 2C DNA content, indicative of a G2 or M phase arrest or delay	Stevenson LF, et al. (2001) PMID:11274415
BRN1	YBL097W	cell cycle progression: abnormal	classical genetics	classical genetics	overexpression	S288C		Details: accumulation of 4C DNA content	Sopko R, et al. (2006) PMID:16455487
CAJ1	YER048C	cell cycle progression: abnormal	large-scale survey	large-scale survey	overexpression	W303		Details: greater than 5% shift in cells containing a 2C DNA content, indicative of a G2 or M phase arrest or delay	Stevenson LF, et al. (2001) PMID:11274415
CBF1	YJR060W	cell cycle progression: abnormal	systematic mutation set	large-scale survey	overexpression	S288C		Details: accumulation of cells with a 2C DNA content and an increased percentage of large-budded cells indicative of a G2 or M phase delay or arrest	Niu W, et al. (2008) PMID:18617996
CCC1	YLR220W	cell cycle progression: abnormal	large-scale survey	large-scale survey	overexpression	W303		Details: greater than 10% shift in cells containing a 1C DNA content, indicative of a G1 phase arrest or delay	Stevenson LF, et al. (2001) PMID:11274415
CDC1	YDR182W	cell cycle progression: arrested	classical genetics	classical genetics	conditional	Other		Condition: elevated temperature: 36 deg C	Hartwell LH, et al. (1973) PMID:17248617
CDC10	YCR002C	cell cycle progression: arrested	classical genetics	classical genetics	conditional	Other		Condition: elevated temperature: 36 deg C	Hartwell LH, et al. (1973) PMID:17248617
CDC11	YJR076C	cell cycle progression: arrested	classical genetics	classical genetics	conditional	S288C		Condition: reduced temperature: 14 deg C Details: multibudded arrest	Moir D, et al. (1982) PMID:6749598
CDC11	YJR076C	cell cycle progression: arrested	classical genetics	classical genetics	conditional	Other		Condition: elevated temperature: 36 deg C	Hartwell LH, et al. (1973) PMID:17248617
CDC12	YHR107C	cell cycle progression: arrested	classical genetics	classical genetics	conditional	Other		Condition: elevated temperature: 36 deg C	Hartwell LH, et al. (1973) PMID:17248617
CDC13	YDL220C	cell cycle progression: arrested	classical genetics	classical genetics	conditional	Other		Condition: elevated temperature: 36 deg C	Hartwell LH, et al. (1973) PMID:17248617
CDC14	YFR028C	cell cycle progression: abnormal	large-scale survey	large-scale survey	overexpression	W303		Details: greater than 20% shift in cells containing a 1C DNA content, indicative of a G1 phase arrest or delay	Stevenson LF, et al. (2001) PMID:11274415
CDC14	YFR028C	cell cycle progression: arrested	classical genetics	classical genetics	conditional	Other		Condition: elevated temperature: 36 deg C	Prendergast JA, et al. (1990) PMID:2407608
CDC14	YFR028C	cell cycle progression: arrested	classical genetics	classical genetics	conditional	Other		Condition: elevated temperature: 36 deg C	Hartwell LH, et al. (1973) PMID:17248617
CDC15	YAR019C	cell cycle progression: arrested	classical genetics	classical genetics	conditional	Other		Condition: elevated temperature: 36 deg C	Hartwell LH, et al. (1973) PMID:17248617
CDC16	YKL022C	cell cycle progression: arrested	classical genetics	classical genetics	conditional	Other		Condition: elevated temperature: 36 deg C	Hartwell LH, et al. (1973) PMID:17248617
CDC19	YAL038W	cell cycle progression: arrested	classical genetics	classical genetics	conditional	Other		Condition: elevated temperature: 36 deg C	Hartwell LH, et al. (1973) PMID:17248617
CDC20	YGL116W	cell cycle progression: abnormal	large-scale survey	large-scale survey	overexpression	W303		Details: greater than 5% shift in cells containing a 2C DNA content, indicative of a G2 or M phase arrest or delay	Stevenson LF, et al. (2001) PMID:11274415
CDC20	YGL116W	cell cycle progression: arrested	classical genetics	classical genetics	conditional	Other		Condition: elevated temperature: 36 deg C	Hartwell LH, et al. (1973) PMID:17248617
CDC21	YOR074C	cell cycle progression: arrested	classical genetics	classical genetics	conditional	Other		Condition: elevated temperature: 36 deg C	Hartwell LH, et al. (1973) PMID:17248617
CDC23	YHR166C	cell cycle progression: arrested	classical genetics	classical genetics	conditional	Other		Condition: elevated temperature: 36 deg C	Hartwell LH, et al. (1973) PMID:17248617
CDC24	YAL041W	cell cycle progression: arrested	classical genetics	classical genetics	conditional	Other		Condition: elevated temperature: 36 deg C	Hartwell LH, et al. (1973) PMID:17248617
CDC24	YAL041W	cell cycle progression: arrested	classical genetics	classical genetics	conditional	Other		Condition: elevated temperature: 36 deg C	Prendergast JA, et al. (1990) PMID:2407608
CDC25	YLR310C	cell cycle progression: arrested	classical genetics	classical genetics	conditional	Other		Condition: elevated temperature: 36 deg C	Hartwell LH, et al. (1973) PMID:17248617
CDC26	YFR036W	cell cycle progression: arrested	classical genetics	classical genetics	conditional	Other		Condition: elevated temperature: 36 deg C	Hartwell LH, et al. (1973) PMID:17248617
CDC27	YBL084C	cell cycle progression: arrested	classical genetics	classical genetics	conditional	Other		Condition: elevated temperature: 36 deg C	Hartwell LH, et al. (1973) PMID:17248617
CDC28	YBR160W	cell cycle progression: arrested	classical genetics	classical genetics	conditional	Other		Condition: elevated temperature: 36 deg C	Hartwell LH, et al. (1973) PMID:17248617
CDC3	YLR314C	cell cycle progression: arrested	classical genetics	classical genetics	conditional	Other		Condition: elevated temperature: 36 deg C	Hartwell LH, et al. (1973) PMID:17248617
CDC31	YOR257W	cell cycle progression: abnormal	systematic mutation set	large-scale survey	overexpression	S288C		Details: accumulation of cells with a 2C DNA content and an increased percentage of large-budded cells indicative of a G2 or M phase delay or arrest	Niu W, et al. (2008) PMID:18617996
CDC31	YOR257W	cell cycle progression: arrested	classical genetics	classical genetics	conditional	Other		Condition: elevated temperature: 36 deg C	Hartwell LH, et al. (1973) PMID:17248617
CDC39	YCR093W	cell cycle progression: abnormal	systematic mutation set	large-scale survey	overexpression	S288C		Details: accumulation of cells with a 2C DNA content and an increased percentage of large-budded cells indicative of a G2 or M phase delay or arrest	Niu W, et al. (2008) PMID:18617996
CDC4	YFL009W	cell cycle progression: arrested	classical genetics	classical genetics	conditional	Other		Condition: elevated temperature: 36 deg C	Hartwell LH, et al. (1973) PMID:17248617
CDC45	YLR103C	cell cycle progression: arrested	classical genetics	classical genetics	conditional	S288C		Condition: reduced temperature: 14 deg C	Moir D, et al. (1982) PMID:6749598
CDC48	YDL126C	cell cycle progression: abnormal	classical genetics	classical genetics	conditional Allele: cdc48-3	W303		Condition: elevated temperature: 38.5 deg C Details: many arrest at mitosis (2N DNA content) while a small fraction appear to be delayed in G1 phase (1N DNA content)	Hsieh MT and Chen RH (2011) PMID:21526151
CDC48	YDL126C	cell cycle progression: arrested	classical genetics	classical genetics	conditional	S288C		Condition: reduced temperature: 14 deg C	Moir D, et al. (1982) PMID:6749598
CDC5	YMR001C	cell cycle progression: abnormal	classical genetics	classical genetics	overexpression	S288C		Details: accumulation of 4C DNA content	Sopko R, et al. (2006) PMID:16455487
CDC5	YMR001C	cell cycle progression: arrested	classical genetics	classical genetics	conditional	Other		Condition: elevated temperature: 36 deg C	Hartwell LH, et al. (1973) PMID:17248617
CDC50	YCR094W	cell cycle progression: arrested	classical genetics	classical genetics	conditional	S288C		Condition: reduced temperature: 14 deg C	Moir D, et al. (1982) PMID:6749598
CDC55	YGL190C	cell cycle progression: abnormal	large-scale survey	large-scale survey	overexpression	W303		Details: greater than 5% shift in cells containing a 2C DNA content, indicative of a G2 or M phase arrest or delay	Stevenson LF, et al. (2001) PMID:11274415
CDC6	YJL194W	cell cycle progression: arrested	classical genetics	classical genetics	conditional	Other		Condition: elevated temperature: 36 deg C	Hartwell LH, et al. (1973) PMID:17248617
CDC60	YPL160W	cell cycle progression: arrested	classical genetics	classical genetics	conditional	Other		Condition: elevated temperature: 36 deg C	Prendergast JA, et al. (1990) PMID:2407608
CDC7	YDL017W	cell cycle progression: arrested	classical genetics	classical genetics	conditional	Other		Condition: elevated temperature: 36 deg C	Hartwell LH, et al. (1973) PMID:17248617
CDC8	YJR057W	cell cycle progression: arrested	classical genetics	classical genetics	conditional	Other		Condition: elevated temperature: 36 deg C	Hartwell LH, et al. (1973) PMID:17248617
CDC9	YDL164C	cell cycle progression: arrested	classical genetics	classical genetics	conditional	Other		Condition: elevated temperature: 36 deg C	Hartwell LH, et al. (1973) PMID:17248617
CDH1	YGL003C	cell cycle progression: abnormal	large-scale survey	large-scale survey	overexpression	W303		Details: greater than 10% shift in cells containing a 2C DNA content, indicative of a G2 or M phase arrest or delay	Stevenson LF, et al. (2001) PMID:11274415
CEF1	YMR213W	cell cycle progression: abnormal	large-scale survey	large-scale survey	repressible	S288C		Details: accumulation of cells with 2C and 4C DNA content indicative of diploidization	Yu L, et al. (2006) PMID:16943325
CLB2	YPR119W	cell cycle progression: abnormal	systematic mutation set	large-scale survey	overexpression	S288C		Details: accumulation of cells with a 2C DNA content and an increased percentage of large-budded cells indicative of a G2 or M phase delay or arrest	Niu W, et al. (2008) PMID:18617996
CLB2	YPR119W	cell cycle progression: abnormal	classical genetics	classical genetics	null	S288C		Details: delay in onset of mitosis relative to bud emergence: large fraction of cells have a bud and a single nucleus	Watanabe M, et al. (2009) PMID:19466415
CLB2	YPR119W	cell cycle progression: abnormal	large-scale survey	large-scale survey	overexpression	W303		Details: greater than 5% shift in cells containing a 2C DNA content, indicative of a G2 or M phase arrest or delay	Stevenson LF, et al. (2001) PMID:11274415
CLB3	YDL155W	cell cycle progression: abnormal	systematic mutation set	large-scale survey	overexpression	S288C		Details: accumulation of cells with a 2C DNA content and an increased percentage of large-budded cells indicative of a G2 or M phase delay or arrest	Niu W, et al. (2008) PMID:18617996
CLB3	YDL155W	cell cycle progression: abnormal	large-scale survey	large-scale survey	overexpression	W303		Details: greater than 10% shift in cells containing a 2C DNA content, indicative of a G2 or M phase arrest or delay	Stevenson LF, et al. (2001) PMID:11274415
CLB5	YPR120C	cell cycle progression: abnormal	systematic mutation set	large-scale survey	overexpression	S288C		Details: accumulation of cells with a 2C DNA content and an increased percentage of large-budded cells indicative of a G2 or M phase delay or arrest	Niu W, et al. (2008) PMID:18617996
CLB6	YGR109C	cell cycle progression: abnormal	systematic mutation set	large-scale survey	overexpression	S288C		Details: accumulation of cells with a 2C DNA content and an increased percentage of large-budded cells indicative of a G2 or M phase delay or arrest	Niu W, et al. (2008) PMID:18617996
CLN1	YMR199W	cell cycle progression: abnormal	systematic mutation set	large-scale survey	overexpression	S288C		Details: accumulation of cells with a 2C DNA content indicative of a G2 or M phase delay or arrest	Niu W, et al. (2008) PMID:18617996
CLN2	YPL256C	cell cycle progression: abnormal	classical genetics	classical genetics	activation Allele: CLN2-1 C-terminal truncation	Other		Condition: nitrogen starved cells Details: arrest asynchronously rather than arresting in G1 phase when nitrogen starved	Hadwiger JA, et al. (1989) PMID:2569741
CLN2	YPL256C	cell cycle progression: abnormal	classical genetics	classical genetics	activation Allele: CLN2-1 C-terminal truncation	Other		Details: fail to arrest as unbudded cells in the G1 phase upon entry into stationary phase	Hadwiger JA, et al. (1989) PMID:2569741
CLN2	YPL256C	cell cycle progression: abnormal	classical genetics	classical genetics	activation Allele: CLN24T3S T311A, T381A, S396A, T405A, S427A, T430A, S518A; putative CDK phosphorylation sites	Other		Condition: nitrogen starved cells Details: arrest asynchronously	Lanker S, et al. (1996) PMID:8599119
COA1	YIL157C	cell cycle progression: abnormal	large-scale survey	large-scale survey	overexpression	W303		Details: greater than 5% shift in cells containing a 1C DNA content, indicative of a G1 phase arrest or delay	Stevenson LF, et al. (2001) PMID:11274415
COF1	YLL050C	cell cycle progression: abnormal	large-scale survey	large-scale survey	overexpression	W303		Details: greater than 3% shift in cells containing a 2C DNA content, indicative of a G2 or M phase arrest or delay	Stevenson LF, et al. (2001) PMID:11274415
COF1	YLL050C	cell cycle progression: arrested	classical genetics	classical genetics	repressible	Other		Details: increased proportion of large cells with a small bud, with two nuclei that often remain in the mother cell	Iida K and Yahara I (1999) PMID:10231390
COS4	YFL062W	cell cycle progression: abnormal	large-scale survey	large-scale survey	overexpression	W303		Details: greater than 3% shift in cells containing a 2C DNA content, indicative of a G2 or M phase arrest or delay	Stevenson LF, et al. (2001) PMID:11274415
CRT10	YOL063C	cell cycle progression: abnormal	systematic mutation set	large-scale survey	overexpression	S288C		Details: accumulation of cells with a 2C DNA content and an increased percentage of large-budded cells indicative of a G2 or M phase delay or arrest	Niu W, et al. (2008) PMID:18617996
CST6	YIL036W	cell cycle progression: abnormal	systematic mutation set	large-scale survey	overexpression	S288C		Details: accumulation of cells with a 2C DNA content and an increased percentage of large-budded cells indicative of a G2 or M phase delay or arrest	Niu W, et al. (2008) PMID:18617996
CST6	YIL036W	cell cycle progression: abnormal	large-scale survey	large-scale survey	overexpression	W303		Details: greater than 5% shift in cells containing a 1C DNA content, indicative of a G1 phase arrest or delay	Stevenson LF, et al. (2001) PMID:11274415
CST9	YLR394W	cell cycle progression: abnormal	systematic mutation set	large-scale survey	overexpression	S288C		Details: accumulation of cells with a 2C DNA content and an increased percentage of large-budded cells indicative of a G2 or M phase delay or arrest	Niu W, et al. (2008) PMID:18617996
DAM1	YGR113W	cell cycle progression: delayed	classical genetics	classical genetics	dominant negative	W303		Details: cell cycle delay is slight	Shimogawa MM, et al. (2010) PMID:20928940
DAT1	YML113W	cell cycle progression: abnormal	large-scale survey	large-scale survey	overexpression	W303		Details: greater than 10% shift in cells containing a 1C DNA content, indicative of a G1 phase arrest or delay	Stevenson LF, et al. (2001) PMID:11274415
DHR2	YKL078W	cell cycle progression: abnormal	systematic mutation set	large-scale survey	overexpression	S288C		Details: accumulation of cells with a 2C DNA content and an increased percentage of large-budded cells indicative of a G2 or M phase delay or arrest	Niu W, et al. (2008) PMID:18617996
DID2	YKR035W-A	cell cycle progression: abnormal	large-scale survey	large-scale survey	overexpression	W303		Details: greater than 5% shift in cells containing a 2C DNA content, indicative of a G2 or M phase arrest or delay	Stevenson LF, et al. (2001) PMID:11274415
EBP2	YKL172W	cell cycle progression: delayed	classical genetics	classical genetics	reduction of function Allele: ebp2deltaC50 truncation of C-terminal 50 amino acid residues	Other			Ionescu CN, et al. (2004) PMID:15515129
ENT3	YJR125C	cell cycle progression: abnormal	systematic mutation set	large-scale survey	overexpression	S288C		Details: accumulation of cells with a 2C DNA content and an increased percentage of large-budded cells indicative of a G2 or M phase delay or arrest	Niu W, et al. (2008) PMID:18617996
ERV14	YGL054C	cell cycle progression: abnormal	large-scale survey	large-scale survey	overexpression	W303		Details: greater than 10% shift in cells containing a 2C DNA content, indicative of a G2 or M phase arrest or delay	Stevenson LF, et al. (2001) PMID:11274415
ERV29	YGR284C	cell cycle progression: abnormal	large-scale survey	large-scale survey	overexpression	W303		Details: greater than 5% shift in cells containing a 2C DNA content, indicative of a G2 or M phase arrest or delay	Stevenson LF, et al. (2001) PMID:11274415
ESS1	YJR017C	cell cycle progression: arrested	classical genetics	classical genetics	conditional	Other			Hanes SD, et al. (1989) PMID:2648698
FKH1	YIL131C	cell cycle progression: increased rate	classical genetics	classical genetics	null	W303		Condition: alpha-factor block release Details: increased rate of progression through the S and G2/M phases of the cell cycle	Hollenhorst PC, et al. (2000) PMID:10747051
FKH2	YNL068C	cell cycle progression: decreased rate	classical genetics	classical genetics	null	W303		Condition: alpha-factor block release Details: decreased rate of progression through the cell cycle	Hollenhorst PC, et al. (2000) PMID:10747051
FRM2	YCL026C-A	cell cycle progression: abnormal	systematic mutation set	large-scale survey	overexpression	S288C		Details: accumulation of cells with a 2C DNA content and an increased percentage of large-budded cells indicative of a G2 or M phase delay or arrest	Niu W, et al. (2008) PMID:18617996
FRS2	YFL022C	cell cycle progression: abnormal	systematic mutation set	large-scale survey	overexpression	S288C		Details: accumulation of cells with a 2C DNA content and an increased percentage of large-budded cells indicative of a G2 or M phase delay or arrest	Niu W, et al. (2008) PMID:18617996
FTR1	YER145C	cell cycle progression: abnormal	systematic mutation set	large-scale survey	overexpression	S288C		Details: accumulation of cells with a 2C DNA content and an increased percentage of large-budded cells indicative of a G2 or M phase delay or arrest	Niu W, et al. (2008) PMID:18617996
FUN14	YAL008W	cell cycle progression: abnormal	large-scale survey	large-scale survey	overexpression	W303		Details: greater than 10% shift in cells containing a 1C DNA content, indicative of a G1 phase arrest or delay	Stevenson LF, et al. (2001) PMID:11274415
GAR1	YHR089C	cell cycle progression: abnormal	large-scale survey	large-scale survey	repressible	S288C		Details: accumulation of cells with 2C and 4C DNA content indicative of diploidization	Yu L, et al. (2006) PMID:16943325
GBP2	YCL011C	cell cycle progression: abnormal	large-scale survey	large-scale survey	overexpression	W303		Details: greater than 5% shift in cells containing a 1C DNA content, indicative of a G1 phase arrest or delay	Stevenson LF, et al. (2001) PMID:11274415
GCN4	YEL009C	cell cycle progression: abnormal	large-scale survey	large-scale survey	overexpression	W303		Details: greater than 20% shift in cells containing a 1C DNA content, indicative of a G1 phase arrest or delay	Stevenson LF, et al. (2001) PMID:11274415
GEA2	YEL022W	cell cycle progression: abnormal	systematic mutation set	large-scale survey	overexpression	S288C		Details: accumulation of cells with a 2C DNA content and an increased percentage of large-budded cells indicative of a G2 or M phase delay or arrest	Niu W, et al. (2008) PMID:18617996
GIP3	YPL137C	cell cycle progression: abnormal	large-scale survey	large-scale survey	overexpression	W303		Details: greater than 5% shift in cells containing a 1C DNA content, indicative of a G1 phase arrest or delay	Stevenson LF, et al. (2001) PMID:11274415
GPT2	YKR067W	cell cycle progression: abnormal	systematic mutation set	large-scale survey	overexpression	S288C		Details: accumulation of cells with a 2C DNA content and an increased percentage of large-budded cells indicative of a G2 or M phase delay or arrest	Niu W, et al. (2008) PMID:18617996
GSP1	YLR293C	cell cycle progression: abnormal	large-scale survey	large-scale survey	overexpression	W303		Details: greater than 3% shift in cells containing a 1C DNA content, indicative of a G1 phase arrest or delay	Stevenson LF, et al. (2001) PMID:11274415
GVP36	YIL041W	cell cycle progression: abnormal	large-scale survey	large-scale survey	overexpression	W303		Details: greater than 10% shift in cells containing a 2C DNA content, indicative of a G2 or M phase arrest or delay	Stevenson LF, et al. (2001) PMID:11274415
HAC1	YFL031W	cell cycle progression: abnormal	large-scale survey	large-scale survey	overexpression	W303		Details: greater than 3% shift in cells containing a 2C DNA content, indicative of a G2 or M phase arrest or delay	Stevenson LF, et al. (2001) PMID:11274415
HEL2	YDR266C	cell cycle progression: abnormal	systematic mutation set	large-scale survey	overexpression	S288C		Details: accumulation of cells with a 2C DNA content and an increased percentage of large-budded cells indicative of a G2 or M phase delay or arrest	Niu W, et al. (2008) PMID:18617996
HHO1	YPL127C	cell cycle progression: abnormal	large-scale survey	large-scale survey	overexpression	W303		Details: greater than 5% shift in cells containing a 2C DNA content, indicative of a G2 or M phase arrest or delay	Stevenson LF, et al. (2001) PMID:11274415
HOS3	YPL116W	cell cycle progression: abnormal	systematic mutation set	large-scale survey	overexpression	S288C		Details: accumulation of cells with a 2C DNA content and an increased percentage of large-budded cells indicative of a G2 or M phase delay or arrest	Niu W, et al. (2008) PMID:18617996
HSC82	YMR186W	cell cycle progression: abnormal	large-scale survey	large-scale survey	overexpression	W303		Details: greater than 5% shift in cells containing a 2C DNA content, indicative of a G2 or M phase arrest or delay	Stevenson LF, et al. (2001) PMID:11274415
HSL1	YKL101W	cell cycle progression: abnormal	classical genetics	classical genetics	overexpression	S288C		Details: accumulation of 4C DNA content	Sopko R, et al. (2006) PMID:16455487
HSL1	YKL101W	cell cycle progression: abnormal	classical genetics	classical genetics	null	Other		Details: increase in number of large budded cells and 2N DNA content	Catala M, et al. (2012) PMID:22576366
HTB1	YDR224C	cell cycle progression: abnormal	classical genetics	classical genetics	overexpression	S288C		Details: accumulation of 4C DNA content	Sopko R, et al. (2006) PMID:16455487
HTZ1	YOL012C	cell cycle progression: abnormal	classical genetics	classical genetics	overexpression	S288C		Details: accumulation of 4C DNA content	Sopko R, et al. (2006) PMID:16455487
IME2	YJL106W	cell cycle progression: abnormal	systematic mutation set	large-scale survey	overexpression	S288C		Details: accumulation of cells with a 2C DNA content and an increased percentage of large-budded cells indicative of a G2 or M phase delay or arrest	Niu W, et al. (2008) PMID:18617996
ITT1	YML068W	cell cycle progression: abnormal	large-scale survey	large-scale survey	overexpression	W303		Details: greater than 5% shift in cells containing a 1C DNA content, indicative of a G1 phase arrest or delay	Stevenson LF, et al. (2001) PMID:11274415
KAR1	YNL188W	cell cycle progression: abnormal	systematic mutation set	large-scale survey	overexpression	S288C		Details: accumulation of cells with a 2C DNA content and an increased percentage of large-budded cells indicative of a G2 or M phase delay or arrest	Niu W, et al. (2008) PMID:18617996
KAR1	YNL188W	cell cycle progression: abnormal	classical genetics	classical genetics	overexpression	S288C		Details: accumulation of 4C DNA content	Sopko R, et al. (2006) PMID:16455487
KES1	YPL145C	cell cycle progression: abnormal	large-scale survey	large-scale survey	overexpression	W303		Details: greater than 10% shift in cells containing a 2C DNA content, indicative of a G2 or M phase arrest or delay	Stevenson LF, et al. (2001) PMID:11274415
KRR1	YCL059C	cell cycle progression: abnormal	large-scale survey	large-scale survey	repressible	S288C		Details: accumulation of cells with 2C and 4C DNA content indicative of diploidization	Yu L, et al. (2006) PMID:16943325
LCD1	YDR499W	cell cycle progression: normal	classical genetics	classical genetics	overexpression	W303		Condition: alpha-factor block release	Clerici M, et al. (2001) PMID:11707419
LCD1	YDR499W	cell cycle progression: normal	classical genetics	classical genetics	overexpression	W303		Condition: nocodazole block release	Clerici M, et al. (2001) PMID:11707419
LEU5	YHR002W	cell cycle progression: abnormal	systematic mutation set	large-scale survey	overexpression	S288C		Details: accumulation of cells with a 2C DNA content and an increased percentage of large-budded cells indicative of a G2 or M phase delay or arrest	Niu W, et al. (2008) PMID:18617996
MAD2	YJL030W	cell cycle progression: abnormal	systematic mutation set	large-scale survey	overexpression	S288C		Details: accumulation of cells with a 2C DNA content and an increased percentage of large-budded cells indicative of a G2 or M phase delay or arrest	Niu W, et al. (2008) PMID:18617996
MCA1	YOR197W	cell cycle progression: abnormal	classical genetics	classical genetics	null	S288C	nocodazole	Condition: YPD medium at pH3.5 Details: does not show nocodazole induced arrest at the G2/M checkpoint	Lee RE, et al. (2008) PMID:18698411
MCM1	YMR043W	cell cycle progression: abnormal	large-scale survey	large-scale survey	overexpression	W303		Details: greater than 5% shift in cells containing a 1C DNA content, indicative of a G1 phase arrest or delay	Stevenson LF, et al. (2001) PMID:11274415
MGA1	YGR249W	cell cycle progression: abnormal	large-scale survey	large-scale survey	overexpression	W303		Details: greater than 20% shift in cells containing a 1C DNA content, indicative of a G1 phase arrest or delay	Stevenson LF, et al. (2001) PMID:11274415
MGE1	YOR232W	cell cycle progression: abnormal	large-scale survey	large-scale survey	overexpression	W303		Details: greater than 10% shift in cells containing a 1C DNA content, indicative of a G1 phase arrest or delay	Stevenson LF, et al. (2001) PMID:11274415
MIA40	YKL195W	cell cycle progression: abnormal	large-scale survey	large-scale survey	overexpression	W303		Details: greater than 5% shift in cells containing a 1C DNA content, indicative of a G1 phase arrest or delay	Stevenson LF, et al. (2001) PMID:11274415
MIC26	YGR235C	cell cycle progression: abnormal	large-scale survey	large-scale survey	overexpression	W303		Details: greater than 5% shift in cells containing a 1C DNA content, indicative of a G1 phase arrest or delay	Stevenson LF, et al. (2001) PMID:11274415
MIF2	YKL089W	cell cycle progression: arrested	classical genetics	classical genetics	conditional Allele: mif2-3 P505L	S288C		Condition: elevated temperature: 37 deg C Details: arrest predominantly as large budded cells (75%) with replicated DNA; similar arrest observed with mif2-2, mif2-5 and mif2-6 alleles	Brown MT, et al. (1993) PMID:8408221
MIF2	YKL089W	cell cycle progression: arrested	classical genetics	classical genetics	null	Other		Details: germinating null mutants arrest prior to anaphase with 2C DNA content, undivided nuclei, and mitotic spindles	Gardner RD, et al. (2001) PMID:11290706
MKS1	YNL076W	cell cycle progression: abnormal	large-scale survey	large-scale survey	overexpression	W303		Details: greater than 10% shift in cells containing a 1C DNA content, indicative of a G1 phase arrest or delay	Stevenson LF, et al. (2001) PMID:11274415
MNL2	YLR057W	cell cycle progression: abnormal	large-scale survey	large-scale survey	overexpression	W303		Details: greater than 10% shift in cells containing a 2C DNA content, indicative of a G2 or M phase arrest or delay	Stevenson LF, et al. (2001) PMID:11274415
MNN10	YDR245W	cell cycle progression: abnormal	systematic mutation set	large-scale survey	overexpression	S288C		Details: accumulation of cells with a 2C DNA content and an increased percentage of large-budded cells indicative of a G2 or M phase delay or arrest	Niu W, et al. (2008) PMID:18617996
MPS2	YGL075C	cell cycle progression: abnormal	large-scale survey	large-scale survey	repressible	S288C		Details: accumulation of cells with 2C and 4C DNA content indicative of diploidization	Yu L, et al. (2006) PMID:16943325
MRH1	YDR033W	cell cycle progression: abnormal	systematic mutation set	large-scale survey	overexpression	S288C		Details: accumulation of cells with a 2C DNA content and an increased percentage of large-budded cells indicative of a G2 or M phase delay or arrest	Niu W, et al. (2008) PMID:18617996
MRPL31	YKL138C	cell cycle progression: abnormal	large-scale survey	large-scale survey	overexpression	W303		Details: greater than 5% shift in cells containing a 1C DNA content, indicative of a G1 phase arrest or delay	Stevenson LF, et al. (2001) PMID:11274415
MRT4	YKL009W	cell cycle progression: abnormal	large-scale survey	large-scale survey	overexpression	W303		Details: greater than 10% shift in cells containing a 1C DNA content, indicative of a G1 phase arrest or delay	Stevenson LF, et al. (2001) PMID:11274415
MSN5	YDR335W	cell cycle progression: abnormal	systematic mutation set	large-scale survey	overexpression	S288C		Details: accumulation of cells with a 2C DNA content and an increased percentage of large-budded cells indicative of a G2 or M phase delay or arrest	Niu W, et al. (2008) PMID:18617996
MSS11	YMR164C	cell cycle progression: abnormal	large-scale survey	large-scale survey	overexpression	W303		Details: greater than 10% shift in cells containing a 1C DNA content, indicative of a G1 phase arrest or delay	Stevenson LF, et al. (2001) PMID:11274415
MTH1	YDR277C	cell cycle progression: abnormal	systematic mutation set	large-scale survey	overexpression	S288C		Details: accumulation of cells with a 2C DNA content and an increased percentage of large-budded cells indicative of a G2 or M phase delay or arrest	Niu W, et al. (2008) PMID:18617996
MVB12	YGR206W	cell cycle progression: abnormal	systematic mutation set	large-scale survey	overexpression	S288C		Details: accumulation of cells with a 2C DNA content and an increased percentage of large-budded cells indicative of a G2 or M phase delay or arrest	Niu W, et al. (2008) PMID:18617996
MYO2	YOR326W	cell cycle progression: abnormal	systematic mutation set	large-scale survey	overexpression	S288C		Details: accumulation of cells with a 2C DNA content and an increased percentage of large-budded cells indicative of a G2 or M phase delay or arrest	Niu W, et al. (2008) PMID:18617996
MYO2	YOR326W	cell cycle progression: abnormal	large-scale survey	large-scale survey	overexpression	W303		Details: greater than 5% shift in cells containing a 2C DNA content, indicative of a G2 or M phase arrest or delay	Stevenson LF, et al. (2001) PMID:11274415
MYO2	YOR326W	cell cycle progression: arrested	classical genetics	classical genetics	conditional	Other		Condition: elevated temperature: 36 deg C	Prendergast JA, et al. (1990) PMID:2407608
NAM8	YHR086W	cell cycle progression: abnormal	large-scale survey	large-scale survey	overexpression	W303		Details: greater than 10% shift in cells containing a 1C DNA content, indicative of a G1 phase arrest or delay	Stevenson LF, et al. (2001) PMID:11274415
NDE1	YMR145C	cell cycle progression: abnormal	large-scale survey	large-scale survey	overexpression	W303		Details: greater than 3% shift in cells containing a 1C DNA content, indicative of a G1 phase arrest or delay	Stevenson LF, et al. (2001) PMID:11274415
NHP10	YDL002C	cell cycle progression: abnormal	systematic mutation set	large-scale survey	overexpression	S288C		Details: accumulation of cells with a 2C DNA content and an increased percentage of large-budded cells indicative of a G2 or M phase delay or arrest	Niu W, et al. (2008) PMID:18617996
NHP6B	YBR089C-A	cell cycle progression: abnormal	large-scale survey	large-scale survey	overexpression	W303		Details: greater than 10% shift in cells containing a 2C DNA content, indicative of a G2 or M phase arrest or delay	Stevenson LF, et al. (2001) PMID:11274415
NIP100	YPL174C	cell cycle progression: abnormal	systematic mutation set	large-scale survey	overexpression	S288C		Details: accumulation of cells with a 2C DNA content and an increased percentage of large-budded cells indicative of a G2 or M phase delay or arrest	Niu W, et al. (2008) PMID:18617996
NOP1	YDL014W	cell cycle progression: abnormal	large-scale survey	large-scale survey	overexpression	W303		Details: greater than 3% shift in cells containing a 1C DNA content, indicative of a G1 phase arrest or delay	Stevenson LF, et al. (2001) PMID:11274415
NOP2	YNL061W	cell cycle progression: abnormal	large-scale survey	large-scale survey	overexpression	W303		Details: greater than 10% shift in cells containing a 1C DNA content, indicative of a G1 phase arrest or delay	Stevenson LF, et al. (2001) PMID:11274415
NTH1	YDR001C	cell cycle progression: abnormal	systematic mutation set	large-scale survey	overexpression	S288C		Details: accumulation of cells with a 2C DNA content and an increased percentage of large-budded cells indicative of a G2 or M phase delay or arrest	Niu W, et al. (2008) PMID:18617996
OM14	YBR230C	cell cycle progression: abnormal	large-scale survey	large-scale survey	overexpression	W303		Details: greater than 3% shift in cells containing a 1C DNA content, indicative of a G1 phase arrest or delay	Stevenson LF, et al. (2001) PMID:11274415
ORC2	YBR060C	cell cycle progression: abnormal	classical genetics	classical genetics	unspecified Allele: orc2-5d S188D; CDK consensus phosphoryation site mutated; phosphomimetic	W303		Details: accumulation of cells with a 2C DNA content indicative of a G2/M phase block	Makise M, et al. (2009) PMID:19068484
ORC2	YBR060C	cell cycle progression: arrested	classical genetics	classical genetics	conditional Allele: orc2-1	Other		Condition: elevated temperature: 37 deg C Details: large-budded arrest (90%) with a single nucleus in the mother cells at or near the neck	Foss M, et al. (1993) PMID:8266071
ORC3	YLL004W	cell cycle progression: arrested	classical genetics	classical genetics	conditional Allele: orc3-1	W303		Condition: elevated temperature: 37 deg C Details: arrest as predominantly large-budded (dumbbell shaped) cells with a single nucleus	Hardy CF (1996) PMID:8657159
ORC3	YLL004W	cell cycle progression: arrested	classical genetics	classical genetics	conditional Allele: orc3-td N-degron allele	W303		Condition: elevated temperature: 37 deg C Details: increase in the proportion of cells with a 2C DNA content, indicative of a late S of G2/M phase block	Makise M, et al. (2008) PMID:18211918
ORC5	YNL261W	cell cycle progression: arrested	classical genetics	classical genetics	conditional Allele: orc5-1	W303		Condition: elevated temperature: 37 deg C Details: arrest with large budded cells and 2C DNA content after about three divisions	Loo S, et al. (1995) PMID:7579692
ORC5	YNL261W	cell cycle progression: arrested	classical genetics	classical genetics	conditional Allele: orc5-td N-degron allele	W303		Condition: elevated temperature: 37 deg C Details: increase in the proportion of cells with a 2C DNA content, indicative of a late S of G2/M phase block	Makise M, et al. (2008) PMID:18211918
PAC2	YER007W	cell cycle progression: abnormal	systematic mutation set	large-scale survey	overexpression	S288C		Details: accumulation of cells with a 2C DNA content and an increased percentage of large-budded cells indicative of a G2 or M phase delay or arrest	Niu W, et al. (2008) PMID:18617996
PAP1	YKR002W	cell cycle progression: abnormal	large-scale survey	large-scale survey	overexpression	W303		Details: greater than 5% shift in cells containing a 2C DNA content, indicative of a G2 or M phase arrest or delay	Stevenson LF, et al. (2001) PMID:11274415
PBS2	YJL128C	cell cycle progression: abnormal	systematic mutation set	large-scale survey	overexpression	S288C		Details: accumulation of cells with a 2C DNA content and an increased percentage of large-budded cells indicative of a G2 or M phase delay or arrest	Niu W, et al. (2008) PMID:18617996
PCP1	YGR101W	cell cycle progression: abnormal	large-scale survey	large-scale survey	overexpression	W303		Details: greater than 3% shift in cells containing a 1C DNA content, indicative of a G1 phase arrest or delay	Stevenson LF, et al. (2001) PMID:11274415
PDB1	YBR221C	cell cycle progression: abnormal	large-scale survey	large-scale survey	overexpression	W303		Details: greater than 5% shift in cells containing a 1C DNA content, indicative of a G1 phase arrest or delay	Stevenson LF, et al. (2001) PMID:11274415
PDR17	YNL264C	cell cycle progression: abnormal	systematic mutation set	large-scale survey	overexpression	S288C		Details: accumulation of cells with a 2C DNA content and an increased percentage of large-budded cells indicative of a G2 or M phase delay or arrest	Niu W, et al. (2008) PMID:18617996
PDS1	YDR113C	cell cycle progression: abnormal	large-scale survey	large-scale survey	overexpression	W303		Details: greater than 10% shift in cells containing a 2C DNA content, indicative of a G2 or M phase arrest or delay	Stevenson LF, et al. (2001) PMID:11274415
PET130	YJL023C	cell cycle progression: abnormal	classical genetics	classical genetics	null	S288C		Details: delay in onset of mitosis relative to bud emergence: large fraction of cells have a bud and a single nucleus	Watanabe M, et al. (2009) PMID:19466415
PGI1	YBR196C	cell cycle progression: arrested	classical genetics	classical genetics	conditional	Other		Condition: elevated temperature: 36 deg C	Hartwell LH, et al. (1973) PMID:17248617
PHB1	YGR132C	cell cycle progression: abnormal	large-scale survey	large-scale survey	overexpression	W303		Details: greater than 3% shift in cells containing a 1C DNA content, indicative of a G1 phase arrest or delay	Stevenson LF, et al. (2001) PMID:11274415
PHO87	YCR037C	cell cycle progression: abnormal	large-scale survey	large-scale survey	overexpression	W303		Details: greater than 10% shift in cells containing a 1C DNA content, indicative of a G1 phase arrest or delay	Stevenson LF, et al. (2001) PMID:11274415
PIS1	YPR113W	cell cycle progression: arrested	classical genetics	classical genetics	null	Other		Details: arrest as large budded cells	Nikawa J, et al. (1987) PMID:3031032
PKC1	YBL105C	cell cycle progression: arrested	classical genetics	classical genetics	repressible	Other		Details: cells arrest with single, small buds and a single nucleus containing replicated DNA	Levin DE, et al. (1990) PMID:2196995
PMT5	YDL093W	cell cycle progression: abnormal	systematic mutation set	large-scale survey	overexpression	S288C		Details: accumulation of cells with a 2C DNA content and an increased percentage of large-budded cells indicative of a G2 or M phase delay or arrest	Niu W, et al. (2008) PMID:18617996
POG1	YIL122W	cell cycle progression: delayed	classical genetics	classical genetics	overexpression	S288C			Oshiro S and Takagi H (2014) PMID:25073408
POL1	YNL102W	cell cycle progression: arrested	classical genetics	classical genetics	conditional	Other		Condition: elevated temperature: 36 deg C	Hartwell LH, et al. (1973) PMID:17248617
POL3	YDL102W	cell cycle progression: arrested	classical genetics	classical genetics	conditional	Other		Condition: elevated temperature: 36 deg C	Hartwell LH, et al. (1973) PMID:17248617
POL31	YJR006W	cell cycle progression: arrested	classical genetics	classical genetics	conditional Allele: pol31-(hys2-1) G170D	Other		Condition: elevated temperature: 37 deg C Details: arrest as large-budded cells with single nucleus at bud neck and short spindle	Sugimoto K, et al. (1995) PMID:7567461
POM33	YLL023C	cell cycle progression: abnormal	large-scale survey	large-scale survey	overexpression	W303		Details: greater than 3% shift in cells containing a 2C DNA content, indicative of a G2 or M phase arrest or delay	Stevenson LF, et al. (2001) PMID:11274415
PPH21	YDL134C	cell cycle progression: abnormal	large-scale survey	large-scale survey	overexpression	W303		Details: greater than 10% shift in cells containing a 2C DNA content, indicative of a G2 or M phase arrest or delay	Stevenson LF, et al. (2001) PMID:11274415
PPZ1	YML016C	cell cycle progression: abnormal	systematic mutation set	large-scale survey	overexpression	S288C		Details: accumulation of cells with a 2C DNA content and an increased percentage of large-budded cells indicative of a G2 or M phase delay or arrest	Niu W, et al. (2008) PMID:18617996
PPZ1	YML016C	cell cycle progression: abnormal	large-scale survey	large-scale survey	overexpression	W303		Details: greater than 20% shift in cells containing a 1C DNA content, indicative of a G1 phase arrest or delay	Stevenson LF, et al. (2001) PMID:11274415
PRE2	YPR103W	cell cycle progression: abnormal	classical genetics	classical genetics	conditional Allele: pre2-(prg1-1) G204D	Other		Condition: permissive temperature: 30 deg C Details: defective nuclear division: accumulation of anucleate and multinucleate cells, and uninucleate cells with a short spindle	Friedman H and Snyder M (1994) PMID:8134345
PRP31	YGR091W	cell cycle progression: abnormal	systematic mutation set	large-scale survey	overexpression	S288C		Details: accumulation of cells with a 2C DNA content and an increased percentage of large-budded cells indicative of a G2 or M phase delay or arrest	Niu W, et al. (2008) PMID:18617996
PRR2	YDL214C	cell cycle progression: abnormal	systematic mutation set	large-scale survey	overexpression	S288C		Details: accumulation of cells with a 2C DNA content and an increased percentage of large-budded cells indicative of a G2 or M phase delay or arrest	Niu W, et al. (2008) PMID:18617996
PSE1	YMR308C	cell cycle progression: abnormal	large-scale survey	large-scale survey	overexpression	W303		Details: greater than 5% shift in cells containing a 1C DNA content, indicative of a G1 phase arrest or delay	Stevenson LF, et al. (2001) PMID:11274415
PSF1	YDR013W	cell cycle progression: abnormal	large-scale survey	large-scale survey	conditional	Other		Condition: elevated temperature: 37 deg C	Kanemaki M, et al. (2003) PMID:12768207
PSF2	YJL072C	cell cycle progression: abnormal	large-scale survey	large-scale survey	conditional	Other		Condition: elevated temperature: 37 deg C	Kanemaki M, et al. (2003) PMID:12768207
PTR3	YFR029W	cell cycle progression: abnormal	large-scale survey	large-scale survey	overexpression	W303		Details: greater than 3% shift in cells containing a 2C DNA content, indicative of a G2 or M phase arrest or delay	Stevenson LF, et al. (2001) PMID:11274415
RAD2	YGR258C	cell cycle progression: abnormal	classical genetics	classical genetics	overexpression	Other		Condition: highly overexpressed (~100 copies/cell) Details: cells contain more than 2C DNA content and micronucleation, indicative of mitotic catastrophe	Kang MS, et al. (2010) PMID:20222011
RAD2	YGR258C	cell cycle progression: delayed	classical genetics	classical genetics	overexpression	Other		Condition: 2 micron based plasmid overexpression (10-40 copies/cell) Details: slight delay in cell cycle progression	Kang MS, et al. (2010) PMID:20222011
RDL2	YOR286W	cell cycle progression: abnormal	systematic mutation set	large-scale survey	overexpression	S288C		Details: accumulation of cells with a 2C DNA content and an increased percentage of large-budded cells indicative of a G2 or M phase delay or arrest	Niu W, et al. (2008) PMID:18617996
RFA1	YAR007C	cell cycle progression: abnormal	systematic mutation set	large-scale survey	overexpression	S288C		Details: accumulation of cells with a 2C DNA content and an increased percentage of large-budded cells indicative of a G2 or M phase delay or arrest	Niu W, et al. (2008) PMID:18617996
RFC1	YOR217W	cell cycle progression: arrested	classical genetics	classical genetics	conditional	S288C		Condition: reduced temperature: 14 deg C	Moir D, et al. (1982) PMID:6749598
RFX1	YLR176C	cell cycle progression: abnormal	large-scale survey	large-scale survey	overexpression	W303		Details: greater than 5% shift in cells containing a 1C DNA content, indicative of a G1 phase arrest or delay	Stevenson LF, et al. (2001) PMID:11274415
RLI1	YDR091C	cell cycle progression: abnormal	systematic mutation set	large-scale survey	overexpression	S288C		Details: accumulation of cells with a 2C DNA content and an increased percentage of large-budded cells indicative of a G2 or M phase delay or arrest	Niu W, et al. (2008) PMID:18617996
RML2	YEL050C	cell cycle progression: abnormal	large-scale survey	large-scale survey	overexpression	W303		Details: greater than 3% shift in cells containing a 1C DNA content, indicative of a G1 phase arrest or delay	Stevenson LF, et al. (2001) PMID:11274415
RNQ1	YCL028W	cell cycle progression: abnormal	large-scale survey	large-scale survey	overexpression	W303		Details: greater than 5% shift in cells containing a 2C DNA content, indicative of a G2 or M phase arrest or delay	Stevenson LF, et al. (2001) PMID:11274415
RNR4	YGR180C	cell cycle progression: abnormal	classical genetics	classical genetics	null	S288C		Details: delay in onset of mitosis relative to bud emergence: large fraction of cells have a bud and a single nucleus	Watanabe M, et al. (2009) PMID:19466415
RPC82	YPR190C	cell cycle progression: abnormal	systematic mutation set	large-scale survey	overexpression	S288C		Details: accumulation of cells with a 2C DNA content and an increased percentage of large-budded cells indicative of a G2 or M phase delay or arrest	Niu W, et al. (2008) PMID:18617996
RPG1	YBR079C	cell cycle progression: abnormal	large-scale survey	large-scale survey	overexpression	W303		Details: greater than 10% shift in cells containing a 1C DNA content, indicative of a G1 phase arrest or delay	Stevenson LF, et al. (2001) PMID:11274415
RPL13B	YMR142C	cell cycle progression: abnormal	large-scale survey	large-scale survey	overexpression	W303		Details: greater than 5% shift in cells containing a 1C DNA content, indicative of a G1 phase arrest or delay	Stevenson LF, et al. (2001) PMID:11274415
RPL3	YOR063W	cell cycle progression: abnormal	large-scale survey	large-scale survey	overexpression	W303		Details: greater than 5% shift in cells containing a 1C DNA content, indicative of a G1 phase arrest or delay	Stevenson LF, et al. (2001) PMID:11274415
RPL4A	YBR031W	cell cycle progression: abnormal	large-scale survey	large-scale survey	overexpression	W303		Details: greater than 10% shift in cells containing a 1C DNA content, indicative of a G1 phase arrest or delay	Stevenson LF, et al. (2001) PMID:11274415
RPL9A	YGL147C	cell cycle progression: abnormal	large-scale survey	large-scale survey	overexpression	W303		Details: greater than 3% shift in cells containing a 1C DNA content, indicative of a G1 phase arrest or delay	Stevenson LF, et al. (2001) PMID:11274415
RPN4	YDL020C	cell cycle progression: delayed	classical genetics	classical genetics	null	Other		Condition: alpha-factor block release Details: increased fraction of budded cells which take longer to complete cell division, indicative of a post-G1 phase delay	Xie Y and Varshavsky A (2001) PMID:11248031
RPS12	YOR369C	cell cycle progression: abnormal	large-scale survey	large-scale survey	overexpression	W303		Details: greater than 3% shift in cells containing a 1C DNA content, indicative of a G1 phase arrest or delay	Stevenson LF, et al. (2001) PMID:11274415
RPS26B	YER131W	cell cycle progression: abnormal	systematic mutation set	large-scale survey	overexpression	S288C		Details: accumulation of cells with a 2C DNA content and an increased percentage of large-budded cells indicative of a G2 or M phase delay or arrest	Niu W, et al. (2008) PMID:18617996
RPS31	YLR167W	cell cycle progression: abnormal	large-scale survey	large-scale survey	overexpression	W303		Details: greater than 5% shift in cells containing a 1C DNA content, indicative of a G1 phase arrest or delay	Stevenson LF, et al. (2001) PMID:11274415
RPS7A	YOR096W	cell cycle progression: abnormal	classical genetics	classical genetics	overexpression	S288C		Details: accumulation of 4C DNA content	Sopko R, et al. (2006) PMID:16455487
SAC3	YDR159W	cell cycle progression: abnormal	large-scale survey	large-scale survey	overexpression	W303		Details: greater than 5% shift in cells containing a 2C DNA content, indicative of a G2 or M phase arrest or delay	Stevenson LF, et al. (2001) PMID:11274415
SAN1	YDR143C	cell cycle progression: abnormal	systematic mutation set	large-scale survey	overexpression	S288C		Details: accumulation of cells with a 2C DNA content and an increased percentage of large-budded cells indicative of a G2 or M phase delay or arrest	Niu W, et al. (2008) PMID:18617996
SAS10	YDL153C	cell cycle progression: arrested	classical genetics	classical genetics	repressible	Other		Details: arrest as large budded cells	Kamakaka RT and Rine J (1998) PMID:9611201
SBP1	YHL034C	cell cycle progression: abnormal	large-scale survey	large-scale survey	overexpression	W303		Details: greater than 3% shift in cells containing a 1C DNA content, indicative of a G1 phase arrest or delay	Stevenson LF, et al. (2001) PMID:11274415
SDH1	YKL148C	cell cycle progression: abnormal	large-scale survey	large-scale survey	overexpression	W303		Details: greater than 5% shift in cells containing a 1C DNA content, indicative of a G1 phase arrest or delay	Stevenson LF, et al. (2001) PMID:11274415
SDS22	YKL193C	cell cycle progression: abnormal	large-scale survey	large-scale survey	overexpression	W303		Details: greater than 10% shift in cells containing a 2C DNA content, indicative of a G2 or M phase arrest or delay	Stevenson LF, et al. (2001) PMID:11274415
SEC17	YBL050W	cell cycle progression: abnormal	systematic mutation set	large-scale survey	overexpression	S288C		Details: accumulation of cells with a 2C DNA content and an increased percentage of large-budded cells indicative of a G2 or M phase delay or arrest	Niu W, et al. (2008) PMID:18617996
SEC17	YBL050W	cell cycle progression: abnormal	large-scale survey	large-scale survey	overexpression	W303		Details: greater than 3% shift in cells containing a 2C DNA content, indicative of a G2 or M phase arrest or delay	Stevenson LF, et al. (2001) PMID:11274415
SEC4	YFL005W	cell cycle progression: abnormal	large-scale survey	large-scale survey	overexpression	W303		Details: greater than 5% shift in cells containing a 2C DNA content, indicative of a G2 or M phase arrest or delay	Stevenson LF, et al. (2001) PMID:11274415
SED5	YLR026C	cell cycle progression: abnormal	large-scale survey	large-scale survey	overexpression	W303		Details: greater than 10% shift in cells containing a 2C DNA content, indicative of a G2 or M phase arrest or delay	Stevenson LF, et al. (2001) PMID:11274415
SET3	YKR029C	cell cycle progression: abnormal	systematic mutation set	large-scale survey	overexpression	S288C		Details: accumulation of cells with a 2C DNA content and an increased percentage of large-budded cells indicative of a G2 or M phase delay or arrest	Niu W, et al. (2008) PMID:18617996
SFI1	YLL003W	cell cycle progression: arrested	classical genetics	classical genetics	conditional Allele: sfi1-3 H207Q, F208C, Y247C	W303		Condition: elevated temperature: 36 deg C Condition: alpha-factor block release Details: first cycle arrest with a single, large spindle pole body, and single microtubule asters	Kilmartin JV (2003) PMID:14504268
SFI1	YLL003W	cell cycle progression: arrested	classical genetics	classical genetics	conditional Allele: sfi1-7 N218D, D242A	W303		Condition: elevated temperature: 36 deg C Condition: alpha-factor block release Details: second cycle arrest with a single, large spindle pole body, and single microtubule asters	Kilmartin JV (2003) PMID:14504268
SGF73	YGL066W	cell cycle progression: abnormal	systematic mutation set	large-scale survey	overexpression	S288C		Details: accumulation of cells with a 2C DNA content and an increased percentage of large-budded cells indicative of a G2 or M phase delay or arrest	Niu W, et al. (2008) PMID:18617996
SGN1	YIR001C	cell cycle progression: abnormal	systematic mutation set	large-scale survey	overexpression	S288C		Details: accumulation of cells with a 2C DNA content and an increased percentage of large-budded cells indicative of a G2 or M phase delay or arrest	Niu W, et al. (2008) PMID:18617996
SGT2	YOR007C	cell cycle progression: abnormal	systematic mutation set	large-scale survey	overexpression	S288C		Details: accumulation of cells with a 2C DNA content and an increased percentage of large-budded cells indicative of a G2 or M phase delay or arrest	Niu W, et al. (2008) PMID:18617996
SHE1	YBL031W	cell cycle progression: abnormal	systematic mutation set	large-scale survey	overexpression	S288C		Details: accumulation of cells with a 2C DNA content and an increased percentage of large-budded cells indicative of a G2 or M phase delay or arrest	Niu W, et al. (2008) PMID:18617996
SHO1	YER118C	cell cycle progression: abnormal	large-scale survey	large-scale survey	overexpression	W303		Details: greater than 10% shift in cells containing a 2C DNA content, indicative of a G2 or M phase arrest or delay	Stevenson LF, et al. (2001) PMID:11274415
SHY1	YGR112W	cell cycle progression: abnormal	large-scale survey	large-scale survey	overexpression	W303		Details: greater than 3% shift in cells containing a 1C DNA content, indicative of a G1 phase arrest or delay	Stevenson LF, et al. (2001) PMID:11274415
SLD5	YDR489W	cell cycle progression: abnormal	large-scale survey	large-scale survey	conditional	Other		Condition: elevated temperature: 37 deg C	Kanemaki M, et al. (2003) PMID:12768207
SLG1	YOR008C	cell cycle progression: abnormal	large-scale survey	large-scale survey	overexpression	W303		Details: greater than 10% shift in cells containing a 1C DNA content, indicative of a G1 phase arrest or delay	Stevenson LF, et al. (2001) PMID:11274415
SLI15	YBR156C	cell cycle progression: abnormal	large-scale survey	large-scale survey	overexpression	W303		Details: greater than 5% shift in cells containing a 2C DNA content, indicative of a G2 or M phase arrest or delay	Stevenson LF, et al. (2001) PMID:11274415
SLK19	YOR195W	cell cycle progression: abnormal	systematic mutation set	large-scale survey	overexpression	S288C		Details: accumulation of cells with a 2C DNA content and an increased percentage of large-budded cells indicative of a G2 or M phase delay or arrest	Niu W, et al. (2008) PMID:18617996
SLM2	YNL047C	cell cycle progression: abnormal	classical genetics	classical genetics	overexpression	S288C		Details: accumulation of 4C DNA content	Sopko R, et al. (2006) PMID:16455487
SMC6	YLR383W	cell cycle progression: arrested	classical genetics	classical genetics	conditional Allele: smc6-56 A287V, H379R, I421T; first coiled-coil domain mutated	W303		Condition: alpha factor block release Condition: elevated temperature: 37 deg C Details: arrest in late S and G2/M phases, with dumbbell-shaped morphology	Onoda F, et al. (2004) PMID:15010319
SPC2	YML055W	cell cycle progression: abnormal	systematic mutation set	large-scale survey	overexpression	S288C		Details: accumulation of cells with a 2C DNA content and an increased percentage of large-budded cells indicative of a G2 or M phase delay or arrest	Niu W, et al. (2008) PMID:18617996
SPC29	YPL124W	cell cycle progression: abnormal	classical genetics	classical genetics	overexpression	S288C		Details: accumulation of 4C DNA content	Sopko R, et al. (2006) PMID:16455487
SPC42	YKL042W	cell cycle progression: abnormal	large-scale survey	large-scale survey	overexpression	W303		Details: greater than 10% shift in cells containing a 2C DNA content, indicative of a G2 or M phase arrest or delay	Stevenson LF, et al. (2001) PMID:11274415
SPC97	YHR172W	cell cycle progression: abnormal	systematic mutation set	large-scale survey	overexpression	S288C		Details: accumulation of cells with a 2C DNA content and an increased percentage of large-budded cells indicative of a G2 or M phase delay or arrest	Niu W, et al. (2008) PMID:18617996
SPC98	YNL126W	cell cycle progression: abnormal	large-scale survey	large-scale survey	overexpression	W303		Details: greater than 10% shift in cells containing a 2C DNA content, indicative of a G2 or M phase arrest or delay	Stevenson LF, et al. (2001) PMID:11274415
SPO13	YHR014W	cell cycle progression: abnormal	systematic mutation set	large-scale survey	overexpression	S288C		Details: accumulation of cells with a 2C DNA content and an increased percentage of large-budded cells indicative of a G2 or M phase delay or arrest	Niu W, et al. (2008) PMID:18617996
SPO77	YLR341W	cell cycle progression: abnormal	systematic mutation set	large-scale survey	overexpression	S288C		Details: accumulation of cells with a 2C DNA content and an increased percentage of large-budded cells indicative of a G2 or M phase delay or arrest	Niu W, et al. (2008) PMID:18617996
SPT16	YGL207W	cell cycle progression: abnormal	large-scale survey	large-scale survey	repressible	S288C		Details: abnormal cell cycle FACS profile	Yu L, et al. (2006) PMID:16943325
SQS1	YNL224C	cell cycle progression: abnormal	large-scale survey	large-scale survey	overexpression	W303		Details: greater than 3% shift in cells containing a 2C DNA content, indicative of a G2 or M phase arrest or delay	Stevenson LF, et al. (2001) PMID:11274415
SSK2	YNR031C	cell cycle progression: decreased	classical genetics	classical genetics	null	Other	0.9 M sodium chloride	Details: accumulation of large-budded cells (49% vs 18% in wt after two hours) with a cell separation defect after osmotic stress	Yuzyuk T, et al. (2002) PMID:12181352
STE12	YHR084W	cell cycle progression: abnormal	large-scale survey	large-scale survey	overexpression	W303		Details: greater than 3% shift in cells containing a 1C DNA content, indicative of a G1 phase arrest or delay	Stevenson LF, et al. (2001) PMID:11274415
STE4	YOR212W	cell cycle progression: abnormal	large-scale survey	large-scale survey	overexpression	W303		Details: greater than 20% shift in cells containing a 1C DNA content, indicative of a G1 phase arrest or delay	Stevenson LF, et al. (2001) PMID:11274415
STH1	YIL126W	cell cycle progression: arrested	classical genetics	classical genetics	repressible	Other		Details: most cells arrest as dumbbell shaped cells with a single nucleus	Tsuchiya E, et al. (1992) PMID:1396591
SUB2	YDL084W	cell cycle progression: abnormal	large-scale survey	large-scale survey	overexpression	W303		Details: greater than 5% shift in cells containing a 1C DNA content, indicative of a G1 phase arrest or delay	Stevenson LF, et al. (2001) PMID:11274415
SUP45	YBR143C	cell cycle progression: abnormal	large-scale survey	large-scale survey	overexpression	W303		Details: greater than 5% shift in cells containing a 1C DNA content, indicative of a G1 phase arrest or delay	Stevenson LF, et al. (2001) PMID:11274415
SUR7	YML052W	cell cycle progression: abnormal	systematic mutation set	large-scale survey	overexpression	S288C		Details: accumulation of cells with a 2C DNA content and an increased percentage of large-budded cells indicative of a G2 or M phase delay or arrest	Niu W, et al. (2008) PMID:18617996
SVP26	YHR181W	cell cycle progression: abnormal	large-scale survey	large-scale survey	overexpression	W303		Details: greater than 3% shift in cells containing a 1C DNA content, indicative of a G1 phase arrest or delay	Stevenson LF, et al. (2001) PMID:11274415
TAF5	YBR198C	cell cycle progression: arrested	classical genetics	classical genetics	repressible	S288C		Details: large budded arrest (74% at 12 hours)	Apone LM, et al. (1996) PMID:8824595
TDH3	YGR192C	cell cycle progression: abnormal	large-scale survey	large-scale survey	overexpression	W303		Details: greater than 3% shift in cells containing a 1C DNA content, indicative of a G1 phase arrest or delay	Stevenson LF, et al. (2001) PMID:11274415
TEA1	YOR337W	cell cycle progression: abnormal	systematic mutation set	large-scale survey	overexpression	S288C		Details: accumulation of cells with a 2C DNA content and an increased percentage of large-budded cells indicative of a G2 or M phase delay or arrest	Niu W, et al. (2008) PMID:18617996
TEC1	YBR083W	cell cycle progression: abnormal	systematic mutation set	large-scale survey	overexpression	S288C		Details: accumulation of cells with a 2C DNA content and an increased percentage of large-budded cells indicative of a G2 or M phase delay or arrest	Niu W, et al. (2008) PMID:18617996
TEF2	YBR118W	cell cycle progression: abnormal	large-scale survey	large-scale survey	overexpression	W303		Details: greater than 3% shift in cells containing a 1C DNA content, indicative of a G1 phase arrest or delay	Stevenson LF, et al. (2001) PMID:11274415
TFG2	YGR005C	cell cycle progression: abnormal	systematic mutation set	large-scale survey	overexpression	S288C		Details: accumulation of cells with a 2C DNA content and an increased percentage of large-budded cells indicative of a G2 or M phase delay or arrest	Niu W, et al. (2008) PMID:18617996
TIF4631	YGR162W	cell cycle progression: abnormal	large-scale survey	large-scale survey	overexpression	W303		Details: greater than 5% shift in cells containing a 2C DNA content, indicative of a G2 or M phase arrest or delay	Stevenson LF, et al. (2001) PMID:11274415
TOM20	YGR082W	cell cycle progression: abnormal	large-scale survey	large-scale survey	overexpression	W303		Details: greater than 5% shift in cells containing a 1C DNA content, indicative of a G1 phase arrest or delay	Stevenson LF, et al. (2001) PMID:11274415
TOM22	YNL131W	cell cycle progression: abnormal	large-scale survey	large-scale survey	overexpression	W303		Details: greater than 3% shift in cells containing a 1C DNA content, indicative of a G1 phase arrest or delay	Stevenson LF, et al. (2001) PMID:11274415
TPK1	YJL164C	cell cycle progression: abnormal	large-scale survey	large-scale survey	overexpression	W303		Details: greater than 20% shift in cells containing a 1C DNA content, indicative of a G1 phase arrest or delay	Stevenson LF, et al. (2001) PMID:11274415
TPK2	YPL203W	cell cycle progression: abnormal	large-scale survey	large-scale survey	overexpression	W303		Details: greater than 20% shift in cells containing a 1C DNA content, indicative of a G1 phase arrest or delay	Stevenson LF, et al. (2001) PMID:11274415
TPM2	YIL138C	cell cycle progression: abnormal	systematic mutation set	large-scale survey	overexpression	S288C		Details: accumulation of cells with a 2C DNA content and an increased percentage of large-budded cells indicative of a G2 or M phase delay or arrest	Niu W, et al. (2008) PMID:18617996
TUB1	YML085C	cell cycle progression: abnormal	classical genetics	classical genetics	overexpression	W303		Details: 33.7% shift in cells containing a 2C DNA content; large-budded cells contain one nucleus in the mother indicative of pre-M phase arrest or delay	Stevenson LF, et al. (2001) PMID:11274415
TUB1	YML085C	cell cycle progression: abnormal	large-scale survey	large-scale survey	overexpression	W303		Details: greater than 20% shift in cells containing a 2C DNA content, indicative of a G2 or M phase arrest or delay	Stevenson LF, et al. (2001) PMID:11274415
TUB2	YFL037W	cell cycle progression: abnormal	systematic mutation set	large-scale survey	overexpression	S288C		Details: accumulation of cells with a 2C DNA content and an increased percentage of large-budded cells indicative of a G2 or M phase delay or arrest	Niu W, et al. (2008) PMID:18617996
TUB2	YFL037W	cell cycle progression: arrested	classical genetics	classical genetics	conditional Allele: tub2-104	S288C		Condition: reduced temperature: 11 deg C Details: arrest as 90% large-budded cells	Thomas JH, et al. (1985) PMID:2998923
UBX4	YMR067C	cell cycle progression: abnormal	large-scale survey	large-scale survey	overexpression	W303		Details: greater than 3% shift in cells containing a 2C DNA content, indicative of a G2 or M phase arrest or delay	Stevenson LF, et al. (2001) PMID:11274415
UIP4	YPL186C	cell cycle progression: abnormal	large-scale survey	large-scale survey	overexpression	W303		Details: greater than 3% shift in cells containing a 1C DNA content, indicative of a G1 phase arrest or delay	Stevenson LF, et al. (2001) PMID:11274415
ULP1	YPL020C	cell cycle progression: abnormal	large-scale survey	large-scale survey	overexpression	W303		Details: greater than 5% shift in cells containing a 2C DNA content, indicative of a G2 or M phase arrest or delay	Stevenson LF, et al. (2001) PMID:11274415
ULP1	YPL020C	cell cycle progression: abnormal	classical genetics	classical genetics	conditional Allele: ulp1-I615N	Other		Condition: permissive temperature: 24 deg C Details: accumulation of large-budded cells with a single nucleus, indicative of a G2/M phase defect	Soustelle C, et al. (2004) PMID:15169880
VAS1	YGR094W	cell cycle progression: abnormal	systematic mutation set	large-scale survey	overexpression	S288C		Details: accumulation of cells with a 2C DNA content and an increased percentage of large-budded cells indicative of a G2 or M phase delay or arrest	Niu W, et al. (2008) PMID:18617996
VTC4	YJL012C	cell cycle progression: abnormal	systematic mutation set	large-scale survey	overexpression	S288C		Details: accumulation of cells with a 2C DNA content and an increased percentage of large-budded cells indicative of a G2 or M phase delay or arrest	Niu W, et al. (2008) PMID:18617996
WSC2	YNL283C	cell cycle progression: abnormal	systematic mutation set	large-scale survey	overexpression	S288C		Details: accumulation of cells with a 2C DNA content and an increased percentage of large-budded cells indicative of a G2 or M phase delay or arrest	Niu W, et al. (2008) PMID:18617996
WWM1	YFL010C	cell cycle progression: abnormal	large-scale survey	large-scale survey	overexpression	W303		Details: greater than 20% shift in cells containing a 1C DNA content, indicative of a G1 phase arrest or delay	Stevenson LF, et al. (2001) PMID:11274415
YAP1	YML007W	cell cycle progression: abnormal	systematic mutation set	large-scale survey	overexpression	S288C		Details: accumulation of cells with a 2C DNA content and an increased percentage of large-budded cells indicative of a G2 or M phase delay or arrest	Niu W, et al. (2008) PMID:18617996
YBR131C-A	YBR131C-A	cell cycle progression: abnormal	systematic mutation set	large-scale survey	overexpression	S288C		Details: accumulation of cells with a 2C DNA content and an increased percentage of large-budded cells indicative of a G2 or M phase delay or arrest	Niu W, et al. (2008) PMID:18617996
YDL186W	YDL186W	cell cycle progression: abnormal	classical genetics	classical genetics	overexpression	S288C		Details: accumulation of 4C DNA content	Sopko R, et al. (2006) PMID:16455487
YGR109W-A	YGR109W-A	cell cycle progression: abnormal	systematic mutation set	large-scale survey	overexpression	S288C		Details: accumulation of cells with a 2C DNA content and an increased percentage of large-budded cells indicative of a G2 or M phase delay or arrest	Niu W, et al. (2008) PMID:18617996
YHR131C	YHR131C	cell cycle progression: abnormal	systematic mutation set	large-scale survey	overexpression	S288C		Details: accumulation of cells with a 2C DNA content and an increased percentage of large-budded cells indicative of a G2 or M phase delay or arrest	Niu W, et al. (2008) PMID:18617996
YHR177W	YHR177W	cell cycle progression: abnormal	systematic mutation set	large-scale survey	overexpression	S288C		Details: accumulation of cells with a 2C DNA content and an increased percentage of large-budded cells indicative of a G2 or M phase delay or arrest	Niu W, et al. (2008) PMID:18617996
YIR016W	YIR016W	cell cycle progression: abnormal	systematic mutation set	large-scale survey	overexpression	S288C		Details: accumulation of cells with a 2C DNA content and an increased percentage of large-budded cells indicative of a G2 or M phase delay or arrest	Niu W, et al. (2008) PMID:18617996
YJL077W-A	YJL077W-A	cell cycle progression: abnormal	systematic mutation set	large-scale survey	overexpression	S288C		Details: accumulation of cells with a 2C DNA content and an increased percentage of large-budded cells indicative of a G2 or M phase delay or arrest	Niu W, et al. (2008) PMID:18617996
YKE2	YLR200W	cell cycle progression: abnormal	classical genetics	classical genetics	null	S288C		Details: delay in onset of mitosis relative to bud emergence: large fraction of cells have a bud and a single nucleus	Watanabe M, et al. (2009) PMID:19466415
YLR123C	YLR123C	cell cycle progression: abnormal	systematic mutation set	large-scale survey	overexpression	S288C		Details: accumulation of cells with a 2C DNA content and an increased percentage of large-budded cells indicative of a G2 or M phase delay or arrest	Niu W, et al. (2008) PMID:18617996
YLR149C	YLR149C	cell cycle progression: abnormal	systematic mutation set	large-scale survey	overexpression	S288C		Details: accumulation of cells with a 2C DNA content and an increased percentage of large-budded cells indicative of a G2 or M phase delay or arrest	Niu W, et al. (2008) PMID:18617996
YLR407W	YLR407W	cell cycle progression: abnormal	classical genetics	classical genetics	null	S288C		Details: delay in onset of mitosis relative to bud emergence: large fraction of cells have a bud and a single nucleus	Watanabe M, et al. (2009) PMID:19466415
YML053C	YML053C	cell cycle progression: abnormal	systematic mutation set	large-scale survey	overexpression	S288C		Details: accumulation of cells with a 2C DNA content and an increased percentage of large-budded cells indicative of a G2 or M phase delay or arrest	Niu W, et al. (2008) PMID:18617996
YPL247C	YPL247C	cell cycle progression: abnormal	systematic mutation set	large-scale survey	overexpression	S288C		Details: accumulation of cells with a 2C DNA content and an increased percentage of large-budded cells indicative of a G2 or M phase delay or arrest	Niu W, et al. (2008) PMID:18617996
YPR015C	YPR015C	cell cycle progression: abnormal	systematic mutation set	large-scale survey	overexpression	S288C		Details: accumulation of cells with a 2C DNA content and an increased percentage of large-budded cells indicative of a G2 or M phase delay or arrest	Niu W, et al. (2008) PMID:18617996
YPT1	YFL038C	cell cycle progression: decreased	classical genetics	classical genetics	conditional Allele: ypt1-1	S288C		Condition: reduced temperature: 14 deg C Details: 70% of synchronized unbudded cells arrest as small budded cells, while the rest remain unbudded	Segev N and Botstein D (1987) PMID:3302675
YRA1	YDR381W	cell cycle progression: abnormal	large-scale survey	large-scale survey	overexpression	W303		Details: greater than 5% shift in cells containing a 1C DNA content, indicative of a G1 phase arrest or delay	Stevenson LF, et al. (2001) PMID:11274415
YRB1	YDR002W	cell cycle progression: abnormal	large-scale survey	large-scale survey	overexpression	W303		Details: greater than 10% shift in cells containing a 1C DNA content, indicative of a G1 phase arrest or delay	Stevenson LF, et al. (2001) PMID:11274415
ZDS1	YMR273C	cell cycle progression: abnormal	large-scale survey	large-scale survey	overexpression	W303		Details: greater than 10% shift in cells containing a 2C DNA content, indicative of a G2 or M phase arrest or delay	Stevenson LF, et al. (2001) PMID:11274415
ZPR1	YGR211W	cell cycle progression: abnormal	classical genetics	classical genetics	unspecified Allele: zpr1-D5 deletion 202-221; eEF1-alpha binding site mutated	Other		Details: cells are larger, grow in chain-like clusters and accumulate with 2N DNA content, consistent with G2/M phase accumulation	Gangwani L, et al. (1998) PMID:9852145
AAC3	YBR085W	cell cycle progression in G1 phase: abnormal	classical genetics	classical genetics	overexpression	S288C		Details: see Table S8 for more details	Sopko R, et al. (2006) PMID:16455487
ABF2	YMR072W	cell cycle progression in G1 phase: delayed	homozygous diploid, large-scale survey	large-scale survey	null	S288C		Details: cells accumulate with 1C DNA content (HTP flow cytometry) indicative of a G1 phase delay	White MA, et al. (2009) PMID:19033152
ADK1	YDR226W	cell cycle progression in G1 phase: increased duration	homozygous diploid, systematic mutation set	large-scale survey	null	S288C		Details: percentage of G1 cells greater than two standard deviations (41.57%) above wild type when assayed by FACS	Hoose SA, et al. (2012) PMID:22438835
AFG3	YER017C	cell cycle progression in G1 phase: delayed	competitive growth	large-scale survey	null	S288C			Delaney JR, et al. (2011) PMID:21191185
AFT1	YGL071W	cell cycle progression in G1 phase: delayed	homozygous diploid, large-scale survey	large-scale survey	null	S288C		Details: cells accumulate with 1C DNA content (HTP flow cytometry) indicative of a G1 phase delay	White MA, et al. (2009) PMID:19033152
AIM19	YIL087C	cell cycle progression in G1 phase: abnormal	classical genetics	classical genetics	overexpression	S288C		Details: see Table S8 for more details	Sopko R, et al. (2006) PMID:16455487
ALA1	YOR335C	cell cycle progression in G1 phase: arrested	classical genetics	classical genetics	conditional Allele: ala1-(cdc64-1)	Other		Condition: elevated temperature: 37 deg C Details: >80% of cells arrest as unbudded cells with a single nucleus	Bedard DP, et al. (1981) PMID:24185994
ALA1	YOR335C	cell cycle progression in G1 phase: abnormal	large-scale survey	large-scale survey	repressible	S288C		Details: accumulation of cells with a 1C DNA content indicative of a G1 arrest or delay	Yu L, et al. (2006) PMID:16943325
ANT1	YPR128C	cell cycle progression in G1 phase: abnormal	classical genetics	classical genetics	overexpression	S288C		Details: see Table S8 for more details	Sopko R, et al. (2006) PMID:16455487
ARC1	YGL105W	cell cycle progression in G1 phase: abnormal	systematic mutation set	large-scale survey	overexpression	S288C		Details: accumulation of cells with a 1C DNA content and an increased percentage of unbudded cells, indicative of a G1 phase delay or arrest	Niu W, et al. (2008) PMID:18617996
ARG82	YDR173C	cell cycle progression in G1 phase: delayed	homozygous diploid, large-scale survey	large-scale survey	null	S288C		Details: cells accumulate with 1C DNA content (HTP flow cytometry) indicative of a G1 phase delay	White MA, et al. (2009) PMID:19033152
ARR3	YPR201W	cell cycle progression in G1 phase: delayed	classical genetics	classical genetics	null	W303	0.5 mM arsenite(3-)		Migdal I, et al. (2008) PMID:18552285
ASA1	YPR085C	cell cycle progression in G1 phase: arrested	classical genetics	classical genetics	conditional Allele: asa1-1	S288C		Condition: elevated temperature: 37 deg C	Stirling PC, et al. (2011) PMID:21552543
ATP15	YPL271W	cell cycle progression in G1 phase: increased duration	homozygous diploid, systematic mutation set	large-scale survey	null	S288C		Details: percentage of G1 cells greater than two standard deviations (41.57%) above wild type when assayed by FACS	Hoose SA, et al. (2012) PMID:22438835
BAS1	YKR099W	cell cycle progression in G1 phase: delayed	homozygous diploid, large-scale survey	large-scale survey	null	S288C		Details: cells accumulate with 1C DNA content (HTP flow cytometry) indicative of a G1 phase delay	White MA, et al. (2009) PMID:19033152
BAT1	YHR208W	cell cycle progression in G1 phase: decreased duration	classical genetics	classical genetics	null	S288C			Schuldiner O, et al. (1996) PMID:8692959
BCS1	YDR375C	cell cycle progression in G1 phase: increased duration	homozygous diploid, systematic mutation set	large-scale survey	null	S288C		Details: percentage of G1 cells greater than two standard deviations (41.57%) above wild type when assayed by FACS	Hoose SA, et al. (2012) PMID:22438835
BOP2	YLR267W	cell cycle progression in G1 phase: increased duration	homozygous diploid, systematic mutation set	large-scale survey	null	S288C		Details: percentage of G1 cells greater than two standard deviations (41.57%) above wild type when assayed by FACS	Hoose SA, et al. (2012) PMID:22438835
BRL1	YHR036W	cell cycle progression in G1 phase: abnormal	large-scale survey	large-scale survey	repressible	S288C		Details: accumulation of cells with a 1C DNA content indicative of a G1 arrest or delay	Yu L, et al. (2006) PMID:16943325
BUB2	YMR055C	cell cycle progression in G1 phase: decreased duration	heterozygous diploid	classical genetics	null	S288C		Details: mutant cell population is depleted in G1 phase cells relative to a wild type population	de Clare M and Oliver SG (2013) PMID:23531409
BUD16	YEL029C	cell cycle progression in G1 phase: increased duration	classical genetics	classical genetics	null	S288C			Kanellis P, et al. (2007) PMID:17696614
BUD19	YJL188C	cell cycle progression in G1 phase: increased duration	homozygous diploid, systematic mutation set	large-scale survey	null	S288C		Details: percentage of G1 cells greater than two standard deviations (41.57%) above wild type when assayed by FACS	Hoose SA, et al. (2012) PMID:22438835
BUD20	YLR074C	cell cycle progression in G1 phase: delayed	homozygous diploid, large-scale survey	large-scale survey	null	S288C		Details: cells accumulate with 1C DNA content (HTP flow cytometry) indicative of a G1 phase delay	White MA, et al. (2009) PMID:19033152
BUD21	YOR078W	cell cycle progression in G1 phase: arrested	classical genetics	classical genetics	repressible	S288C			Bernstein KA and Baserga SJ (2004) PMID:15356263
BUD21	YOR078W	cell cycle progression in G1 phase: increased duration	homozygous diploid, systematic mutation set	large-scale survey	null	S288C		Details: percentage of G1 cells greater than two standard deviations (41.57%) above wild type when assayed by FACS	Hoose SA, et al. (2012) PMID:22438835
BUD22	YMR014W	cell cycle progression in G1 phase: increased duration	homozygous diploid, systematic mutation set	large-scale survey	null	S288C		Details: percentage of G1 cells greater than two standard deviations (41.57%) above wild type when assayed by FACS	Hoose SA, et al. (2012) PMID:22438835
BUD26	YDR241W	cell cycle progression in G1 phase: increased duration	homozygous diploid, systematic mutation set	large-scale survey	null	S288C		Details: percentage of G1 cells greater than two standard deviations (41.57%) above wild type when assayed by FACS	Hoose SA, et al. (2012) PMID:22438835
BUD28	YLR062C	cell cycle progression in G1 phase: increased duration	homozygous diploid, systematic mutation set	large-scale survey	null	S288C		Details: percentage of G1 cells greater than two standard deviations (41.57%) above wild type when assayed by FACS	Hoose SA, et al. (2012) PMID:22438835
BUD31	YCR063W	cell cycle progression in G1 phase: increased duration	homozygous diploid, systematic mutation set	large-scale survey	null	S288C		Details: percentage of G1 cells greater than two standard deviations (41.57%) above wild type when assayed by FACS	Hoose SA, et al. (2012) PMID:22438835
BUD31	YCR063W	cell cycle progression in G1 phase: delayed	classical genetics	classical genetics	null	W303		Details: accumulation of unbudded cells with a 1C DNA content	Masciadri B, et al. (2004) PMID:15303280
BUD31	YCR063W	cell cycle progression in G1 phase: delayed	classical genetics	classical genetics	null	S288C		Condition: permissive temperature: 23 deg C Details: only 30% of cells attained 2N DNA content even 6 h after release from pheromone arrest; by that time, ~55% of WT cells were in G2-M phase; Similar results observed at 37 deg C	Saha D, et al. (2012) PMID:22789856
BUL1	YMR275C	cell cycle progression in G1 phase: abnormal	systematic mutation set	large-scale survey	overexpression	S288C		Details: accumulation of cells with a 1C DNA content and an increased percentage of unbudded cells, indicative of a G1 phase delay or arrest	Niu W, et al. (2008) PMID:18617996
BUR2	YLR226W	cell cycle progression in G1 phase: delayed	homozygous diploid, large-scale survey	large-scale survey	null	S288C		Details: cells accumulate with 1C DNA content (HTP flow cytometry) indicative of a G1 phase delay	White MA, et al. (2009) PMID:19033152
CAT5	YOR125C	cell cycle progression in G1 phase: increased duration	homozygous diploid, systematic mutation set	large-scale survey	null	S288C		Details: percentage of G1 cells greater than two standard deviations (41.57%) above wild type when assayed by FACS	Hoose SA, et al. (2012) PMID:22438835
CBC2	YPL178W	cell cycle progression in G1 phase: increased duration	homozygous diploid, systematic mutation set	large-scale survey	null	S288C		Details: percentage of G1 cells greater than two standard deviations (41.57%) above wild type when assayed by FACS	Hoose SA, et al. (2012) PMID:22438835
CBP4	YGR174C	cell cycle progression in G1 phase: increased duration	homozygous diploid, systematic mutation set	large-scale survey	null	S288C		Details: percentage of G1 cells greater than two standard deviations (41.57%) above wild type when assayed by FACS	Hoose SA, et al. (2012) PMID:22438835
CBS1	YDL069C	cell cycle progression in G1 phase: increased duration	homozygous diploid, systematic mutation set	large-scale survey	null	S288C		Details: percentage of G1 cells greater than two standard deviations (41.57%) above wild type when assayed by FACS	Hoose SA, et al. (2012) PMID:22438835
CBS1	YDL069C	cell cycle progression in G1 phase: increased duration	homozygous diploid	classical genetics	null	S288C		Details: increase in the length of G1 phase in mother and/or daughter cells; overall increase in total cell cycle time	Dungrawala H, et al. (2012) PMID:23234503
CDC1	YDR182W	cell cycle progression in G1 phase: abnormal	large-scale survey	large-scale survey	repressible	S288C		Details: accumulation of cells with a 1C DNA content indicative of a G1 arrest or delay	Yu L, et al. (2006) PMID:16943325
CDC123	YLR215C	cell cycle progression in G1 phase: arrested	classical genetics	classical genetics	conditional Allele: cdc123-4 SEY6210	Other		Condition: elevated temperature: 37 deg C Details: large-unbudded arrest; cells remain mating competent	Bieganowski P, et al. (2004) PMID:15319434
CDC19	YAL038W	cell cycle progression in G1 phase: abnormal	large-scale survey	large-scale survey	repressible	S288C		Details: accumulation of cells with a 1C DNA content indicative of a G1 arrest or delay	Yu L, et al. (2006) PMID:16943325
CDC25	YLR310C	cell cycle progression in G1 phase: abnormal	large-scale survey	large-scale survey	repressible	S288C		Details: accumulation of cells with a 1C DNA content indicative of a G1 arrest or delay	Yu L, et al. (2006) PMID:16943325
CDC28	YBR160W	cell cycle progression in G1 phase: arrested	classical genetics	classical genetics	conditional Allele: cdc28-13	W303		Condition: elevated temperature: 37 deg C Details: 96% of cells unbudded and 95% viable after 2 hours, 45 min.	Buscemi G, et al. (2000) PMID:10704371
CDC33	YOL139C	cell cycle progression in G1 phase: arrested	classical genetics	classical genetics	conditional Allele: cdc33-1	Other		Condition: elevated temperature: 37 deg C	Danaie P, et al. (1999) PMID:10229668
CDC33	YOL139C	cell cycle progression in G1 phase: increased duration	classical genetics	classical genetics	conditional Allele: cdc33-1	Other		Condition: permissive temperature: 25 deg C Details: G1 lasted 2h, twice as long as wild-type	Brenner C, et al. (1988) PMID:3062383
CDC34	YDR054C	cell cycle progression in G1 phase: arrested	classical genetics	classical genetics	conditional Allele: cdc34-2	W303		Condition: elevated temperature: 37 deg C	Varelas X, et al. (2006) PMID:17028344
CDC34	YDR054C	cell cycle progression in G1 phase: arrested	classical genetics	classical genetics	conditional Allele: cdc34-2	W303	1 M glucitol	Condition: elevated temperature: 37 deg C	Varelas X, et al. (2006) PMID:17028344
CDC34	YDR054C	cell cycle progression in G1 phase: abnormal	large-scale survey	large-scale survey	repressible	S288C		Details: accumulation of cells with a 1C DNA content indicative of a G1 arrest or delay	Yu L, et al. (2006) PMID:16943325
CDC4	YFL009W	cell cycle progression in G1 phase: abnormal	large-scale survey	large-scale survey	repressible	S288C		Details: accumulation of cells with a 1C DNA content indicative of a G1 arrest or delay	Yu L, et al. (2006) PMID:16943325
CDC40	YDR364C	cell cycle progression in G1 phase: arrested	classical genetics	classical genetics	null Allele: cdc40::LEU2	Other		Condition: elevated temperature: 36 deg C Condition: asynchronous population	Vaisman N, et al. (1995) PMID:7753021
CDC42	YLR229C	cell cycle progression in G1 phase: abnormal	large-scale survey	large-scale survey	repressible	S288C		Details: accumulation of cells with a 1C DNA content indicative of a G1 arrest or delay	Yu L, et al. (2006) PMID:16943325
CDC43	YGL155W	cell cycle progression in G1 phase: abnormal	large-scale survey	large-scale survey	repressible	S288C		Details: accumulation of cells with a 1C DNA content indicative of a G1 arrest or delay	Yu L, et al. (2006) PMID:16943325
CDC48	YDL126C	cell cycle progression in G1 phase: delayed	classical genetics	classical genetics	conditional Allele: cdc48-3	W303		Condition: alpha factor block release Condition: elevated temperature: 38.5 deg C Details: delay in budding after removal of alpha factor block at elevated temperature; suppressed by sorbitol (1M)	Hsieh MT and Chen RH (2011) PMID:21526151
CDC50	YCR094W	cell cycle progression in G1 phase: arrested	classical genetics	classical genetics	conditional	W303		Condition: reduced temperature: 14 deg C	Radji M, et al. (2001) PMID:11180453
CDC53	YDL132W	cell cycle progression in G1 phase: arrested	classical genetics	classical genetics	conditional Allele: cdc53-1	W303		Condition: elevated temperature: 37 deg C	Varelas X, et al. (2006) PMID:17028344
CDC53	YDL132W	cell cycle progression in G1 phase: arrested	classical genetics	classical genetics	conditional Allele: cdc53-1	W303	1 M glucitol	Condition: elevated temperature: 37 deg C	Varelas X, et al. (2006) PMID:17028344
CDC53	YDL132W	cell cycle progression in G1 phase: arrested	classical genetics	classical genetics	conditional Allele: cdc53-2	Other		Condition: elevated temperature: 36 deg C Details: arrests with a single nucleus, multiple elongated buds, SPBs that fail to separate and a G1 DNA content	Mathias N, et al. (1996) PMID:8943317
CDC53	YDL132W	cell cycle progression in G1 phase: arrested	classical genetics	classical genetics	conditional Allele: cdc53-1	Other	50 ug/ml DH334	Condition: permissive temperature: 22 deg C	Li Y, et al. (2007) PMID:17622795
CDC60	YPL160W	cell cycle progression in G1 phase: arrested	classical genetics	classical genetics	conditional Allele: cdc60-1	Other		Condition: elevated temperature: 37 deg C Details: >80% of cells arrest as unbudded cells with a single nucleus; 1C DNA content	Bedard DP, et al. (1981) PMID:24185994
CDC65	tQ(CUG)M	cell cycle progression in G1 phase: arrested	classical genetics	classical genetics	conditional	Other		Condition: elevated temperature: 36 deg C Details: 80-90 percent arrest as unbudded cells; relative DNA content between 0.7 and 0.8	Prendergast JA, et al. (1990) PMID:2407608
CGI121	YML036W	cell cycle progression in G1 phase: increased duration	homozygous diploid, systematic mutation set	large-scale survey	null	S288C		Details: percentage of G1 cells greater than two standard deviations (41.57%) above wild type when assayed by FACS	Hoose SA, et al. (2012) PMID:22438835
CKS1	YBR135W	cell cycle progression in G1 phase: arrested	classical genetics	classical genetics	repressible	Other		Details: phenotype observed in null mutant cells shortly after loss of a plasmid carrying wild-type CKS1	Hadwiger JA, et al. (1989) PMID:2664468
CLB2	YPR119W	cell cycle progression in G1 phase: decreased duration	homozygous diploid, systematic mutation set	large-scale survey	null	S288C		Details: percent of G1 cells less than two standard deviations (20.77%) below wild type when when assayed by FACS	Hoose SA, et al. (2012) PMID:22438835
CLB5	YPR120C	cell cycle progression in G1 phase: decreased duration	classical genetics	classical genetics	null	Other			Epstein CB and Cross FR (1992) PMID:1387626
CLB6	YGR109C	cell cycle progression in G1 phase: increased rate	classical genetics	classical genetics	null	Other		Details: 31% acceleration of START	Basco RD, et al. (1995) PMID:7651421
CLN2	YPL256C	cell cycle progression in G1 phase: decreased duration	classical genetics	classical genetics	activation Allele: CLN2-1 C-terminal truncation	Other			Hadwiger JA, et al. (1989) PMID:2569741
CLN3	YAL040C	cell cycle progression in G1 phase: increased duration	classical genetics	classical genetics	null	Other			Nash R, et al. (1988) PMID:2907481
CLN3	YAL040C	cell cycle progression in G1 phase: increased duration	classical genetics	classical genetics	null	Other		Details: increased fraction of unbudded, G1 phase cells	Cross FR (1988) PMID:3062366
CLN3	YAL040C	cell cycle progression in G1 phase: decreased duration	classical genetics	classical genetics	overexpression	Other			Nash R, et al. (1988) PMID:2907481
CLN3	YAL040C	cell cycle progression in G1 phase: decreased duration	classical genetics	classical genetics	activation Allele: CLN3-(WHI1-1) Q404*; nonsense mutation removes C-terminal PEST domain	Other			Nash R, et al. (1988) PMID:2907481
CLN3	YAL040C	cell cycle progression in G1 phase: decreased duration	classical genetics	classical genetics	activation Allele: CLN3-(DAF1-1) Y398*, prematurely truncated	Other		Details: decreased fraction of unbudded, G1 phase cells	Cross FR (1988) PMID:3062366
CLN3	YAL040C	cell cycle progression in G1 phase: increased	classical genetics	classical genetics	overexpression	Other		Condition: nutrient pre-depletion Details: decreased efficiently of arrest in G1 phase, often arresting in S phase	Weinberger M, et al. (2007) PMID:17710147
CMR3	YPR013C	cell cycle progression in G1 phase: increased duration	homozygous diploid, systematic mutation set	large-scale survey	null	S288C		Details: percentage of G1 cells greater than two standard deviations (41.57%) above wild type when assayed by FACS	Hoose SA, et al. (2012) PMID:22438835
COQ5	YML110C	cell cycle progression in G1 phase: increased duration	homozygous diploid, systematic mutation set	large-scale survey	null	S288C		Details: percentage of G1 cells greater than two standard deviations (41.57%) above wild type when assayed by FACS	Hoose SA, et al. (2012) PMID:22438835
COX23	YHR116W	cell cycle progression in G1 phase: increased duration	homozygous diploid, systematic mutation set	large-scale survey	null	S288C		Details: percentage of G1 cells greater than two standard deviations (41.57%) above wild type when assayed by FACS	Hoose SA, et al. (2012) PMID:22438835
CSE2	YNR010W	cell cycle progression in G1 phase: delayed	homozygous diploid, large-scale survey	large-scale survey	null	S288C		Details: cells accumulate with 1C DNA content (HTP flow cytometry) indicative of a G1 phase delay	White MA, et al. (2009) PMID:19033152
CTF13	YMR094W	cell cycle progression in G1 phase: abnormal	large-scale survey	large-scale survey	repressible	S288C		Details: accumulation of cells with a 1C DNA content indicative of a G1 arrest or delay	Yu L, et al. (2006) PMID:16943325
CTF18	YMR078C	cell cycle progression in G1 phase: increased duration	homozygous diploid, systematic mutation set	large-scale survey	null	S288C		Details: percentage of G1 cells greater than two standard deviations (41.57%) above wild type when assayed by FACS	Hoose SA, et al. (2012) PMID:22438835
CTH1	YDR151C	cell cycle progression in G1 phase: abnormal	classical genetics	classical genetics	overexpression	S288C		Details: see Table S8 for more details	Sopko R, et al. (2006) PMID:16455487
CTR9	YOL145C	cell cycle progression in G1 phase: decreased duration	classical genetics	classical genetics	overexpression	S288C		Details: increased percentage of cells in S/G2/M phase	Dungrawala H, et al. (2012) PMID:23234503
CYR1	YJL005W	cell cycle progression in G1 phase: arrested	classical genetics	classical genetics	null Allele: cyr1-1	Other		Condition: absence of cAMP	Matsumoto K, et al. (1983) PMID:6305691
CYS4	YGR155W	cell cycle progression in G1 phase: increased duration	homozygous diploid, systematic mutation set	large-scale survey	null	S288C		Details: percentage of G1 cells greater than two standard deviations (41.57%) above wild type when assayed by FACS	Hoose SA, et al. (2012) PMID:22438835
CYT1	YOR065W	cell cycle progression in G1 phase: abnormal	systematic mutation set	large-scale survey	overexpression	S288C		Details: accumulation of cells with a 1C DNA content and an increased percentage of unbudded cells, indicative of a G1 phase delay or arrest	Niu W, et al. (2008) PMID:18617996
DBP3	YGL078C	cell cycle progression in G1 phase: delayed	competitive growth	large-scale survey	null	S288C			Delaney JR, et al. (2011) PMID:21191185
DHH1	YDL160C	cell cycle progression in G1 phase: increased duration	homozygous diploid, systematic mutation set	large-scale survey	null	S288C		Details: percentage of G1 cells greater than two standard deviations (41.57%) above wild type when assayed by FACS	Hoose SA, et al. (2012) PMID:22438835
DIG1	YPL049C	cell cycle progression in G1 phase: delayed	homozygous diploid, large-scale survey	large-scale survey	null	S288C		Details: cells accumulate with 1C DNA content (HTP flow cytometry) indicative of a G1 phase delay	White MA, et al. (2009) PMID:19033152
DIP2	YLR129W	cell cycle progression in G1 phase: arrested	classical genetics	classical genetics	repressible	S288C			Bernstein KA and Baserga SJ (2004) PMID:15356263
DMA2	YNL116W	cell cycle progression in G1 phase: delayed	classical genetics	classical genetics	overexpression	S288C		Details: 0.4 hour extension in the length of the G1 phase	Loring GL, et al. (2008) PMID:18202552
DOM34	YNL001W	cell cycle progression in G1 phase: delayed	homozygous diploid	classical genetics	null	Sigma1278b		Condition: reduced temperature: 15 deg C Details: percentage of unbudded cells is increased by 9%	Davis L and Engebrecht J (1998) PMID:9584085
DOM34	YNL001W	cell cycle progression in G1 phase: delayed	homozygous diploid	classical genetics	null	Sigma1278b		Condition: permissive temperature: 30 deg C Details: percentage of unbudded cells is increased by 10%	Davis L and Engebrecht J (1998) PMID:9584085
DPS1	YLL018C	cell cycle progression in G1 phase: abnormal	large-scale survey	large-scale survey	repressible	S288C		Details: accumulation of cells with a 1C DNA content indicative of a G1 arrest or delay	Yu L, et al. (2006) PMID:16943325
DSE2	YHR143W	cell cycle progression in G1 phase: decreased duration	homozygous diploid, systematic mutation set	large-scale survey	null	S288C		Details: percent of G1 cells less than two standard deviations (20.77%) below wild type when when assayed by FACS	Hoose SA, et al. (2012) PMID:22438835
DYS1	YHR068W	cell cycle progression in G1 phase: abnormal	large-scale survey	large-scale survey	repressible	S288C		Details: accumulation of cells with a 1C DNA content indicative of a G1 arrest or delay	Yu L, et al. (2006) PMID:16943325
ECM22	YLR228C	cell cycle progression in G1 phase: abnormal	classical genetics	classical genetics	overexpression	S288C		Details: see Table S8 for more details	Sopko R, et al. (2006) PMID:16455487
EMI1	YDR512C	cell cycle progression in G1 phase: increased duration	homozygous diploid, systematic mutation set	large-scale survey	null	S288C		Details: percentage of G1 cells greater than two standard deviations (41.57%) above wild type when assayed by FACS	Hoose SA, et al. (2012) PMID:22438835
EMW1	YNL313C	cell cycle progression in G1 phase: abnormal	large-scale survey	large-scale survey	repressible	S288C		Details: accumulation of cells with a 1C DNA content indicative of a G1 arrest or delay	Yu L, et al. (2006) PMID:16943325
ENO2	YHR174W	cell cycle progression in G1 phase: abnormal	systematic mutation set	large-scale survey	overexpression	S288C		Details: accumulation of cells with a 1C DNA content and an increased percentage of unbudded cells, indicative of a G1 phase delay or arrest	Niu W, et al. (2008) PMID:18617996
ERD1	YDR414C	cell cycle progression in G1 phase: decreased duration	homozygous diploid, systematic mutation set	large-scale survey	null	S288C		Details: percent of G1 cells less than two standard deviations (20.77%) below wild type when when assayed by FACS	Hoose SA, et al. (2012) PMID:22438835
ESF2	YNR054C	cell cycle progression in G1 phase: abnormal	large-scale survey	large-scale survey	repressible	S288C		Details: accumulation of cells with a 1C DNA content indicative of a G1 arrest or delay	Yu L, et al. (2006) PMID:16943325
ETR1	YBR026C	cell cycle progression in G1 phase: increased duration	homozygous diploid, systematic mutation set	large-scale survey	null	S288C		Details: percentage of G1 cells greater than two standard deviations (41.57%) above wild type when assayed by FACS	Hoose SA, et al. (2012) PMID:22438835
FAR1	YJL157C	cell cycle progression in G1 phase: abnormal	classical genetics	classical genetics	overexpression	S288C		Details: see Table S8 for more details	Sopko R, et al. (2006) PMID:16455487
FCP1	YMR277W	cell cycle progression in G1 phase: abnormal	classical genetics	classical genetics	overexpression	S288C		Details: see Table S8 for more details	Sopko R, et al. (2006) PMID:16455487
FEX2	YPL279C	cell cycle progression in G1 phase: abnormal	classical genetics	classical genetics	overexpression	S288C		Details: see Table S8 for more details	Sopko R, et al. (2006) PMID:16455487
FIS1	YIL065C	cell cycle progression in G1 phase: abnormal	classical genetics	classical genetics	overexpression	S288C		Details: see Table S8 for more details	Sopko R, et al. (2006) PMID:16455487
FLX1	YIL134W	cell cycle progression in G1 phase: abnormal	classical genetics	classical genetics	overexpression	S288C		Details: see Table S8 for more details	Sopko R, et al. (2006) PMID:16455487
FRS1	YLR060W	cell cycle progression in G1 phase: abnormal	large-scale survey	large-scale survey	repressible	S288C		Details: accumulation of cells with a 1C DNA content indicative of a G1 arrest or delay	Yu L, et al. (2006) PMID:16943325
FSF1	YOR271C	cell cycle progression in G1 phase: abnormal	classical genetics	classical genetics	overexpression	S288C		Details: see Table S8 for more details	Sopko R, et al. (2006) PMID:16455487
FUN12	YAL035W	cell cycle progression in G1 phase: increased duration	homozygous diploid, systematic mutation set	large-scale survey	null	S288C		Details: percentage of G1 cells greater than two standard deviations (41.57%) above wild type when assayed by FACS	Hoose SA, et al. (2012) PMID:22438835
FYV1	YDR024W	cell cycle progression in G1 phase: increased duration	homozygous diploid, systematic mutation set	large-scale survey	null	S288C		Details: percentage of G1 cells greater than two standard deviations (41.57%) above wild type when assayed by FACS	Hoose SA, et al. (2012) PMID:22438835
FYV12	YOR183W	cell cycle progression in G1 phase: increased duration	homozygous diploid, systematic mutation set	large-scale survey	null	S288C		Details: percentage of G1 cells greater than two standard deviations (41.57%) above wild type when assayed by FACS	Hoose SA, et al. (2012) PMID:22438835
FYV5	YCL058C	cell cycle progression in G1 phase: increased duration	homozygous diploid, systematic mutation set	large-scale survey	null	S288C		Details: percentage of G1 cells greater than two standard deviations (41.57%) above wild type when assayed by FACS	Hoose SA, et al. (2012) PMID:22438835
FYV7	YLR068W	cell cycle progression in G1 phase: increased duration	homozygous diploid, systematic mutation set	large-scale survey	null	S288C		Details: percentage of G1 cells greater than two standard deviations (41.57%) above wild type when assayed by FACS	Hoose SA, et al. (2012) PMID:22438835
FZO1	YBR179C	cell cycle progression in G1 phase: increased duration	homozygous diploid, systematic mutation set	large-scale survey	null	S288C		Details: percentage of G1 cells greater than two standard deviations (41.57%) above wild type when assayed by FACS	Hoose SA, et al. (2012) PMID:22438835
GAR1	YHR089C	cell cycle progression in G1 phase: abnormal	classical genetics	classical genetics	overexpression	S288C		Details: see Table S8 for more details	Sopko R, et al. (2006) PMID:16455487
GAT4	YIR013C	cell cycle progression in G1 phase: abnormal	systematic mutation set	large-scale survey	overexpression	S288C		Details: accumulation of cells with a 1C DNA content and an increased percentage of unbudded cells, indicative of a G1 phase delay or arrest	Niu W, et al. (2008) PMID:18617996
GCN4	YEL009C	cell cycle progression in G1 phase: abnormal	classical genetics	classical genetics	null	S288C	0.04% methyl methanesulfonate	Details: cells exhibit a G1 checkpoint deficiency, failing to arrest in G1 in response to MMS	Ghavidel A, et al. (2007) PMID:18045534
GCR2	YNL199C	cell cycle progression in G1 phase: delayed	homozygous diploid, large-scale survey	large-scale survey	null	S288C		Details: cells accumulate with 1C DNA content (HTP flow cytometry) indicative of a G1 phase delay	White MA, et al. (2009) PMID:19033152
GDS1	YOR355W	cell cycle progression in G1 phase: abnormal	classical genetics	classical genetics	overexpression	S288C		Details: see Table S8 for more details	Sopko R, et al. (2006) PMID:16455487
GOS1	YHL031C	cell cycle progression in G1 phase: abnormal	systematic mutation set	large-scale survey	overexpression	S288C		Details: accumulation of cells with a 1C DNA content and an increased percentage of unbudded cells, indicative of a G1 phase delay or arrest	Niu W, et al. (2008) PMID:18617996
GPA1	YHR005C	cell cycle progression in G1 phase: arrested	classical genetics	classical genetics	conditional Allele: gpa1-1	Other		Condition: elevated temperature: 36 deg C Details: arrest as large unbudded cells or shmoo shaped cells	Jahng KY, et al. (1988) PMID:3136318
GPA1	YHR005C	cell cycle progression in G1 phase: arrested	classical genetics	classical genetics	repressible	Other			Miyajima I, et al. (1987) PMID:3113739
GPA1	YHR005C	cell cycle progression in G1 phase: abnormal	large-scale survey	large-scale survey	repressible	S288C		Details: accumulation of cells with a 1C DNA content indicative of a G1 arrest or delay	Yu L, et al. (2006) PMID:16943325
GPA2	YER020W	cell cycle progression in G1 phase: delayed	competitive growth	large-scale survey	null	S288C			Delaney JR, et al. (2011) PMID:21191185
GZF3	YJL110C	cell cycle progression in G1 phase: abnormal	classical genetics	classical genetics	overexpression	S288C		Details: see Table S8 for more details	Sopko R, et al. (2006) PMID:16455487
HAC1	YFL031W	cell cycle progression in G1 phase: abnormal	classical genetics	classical genetics	overexpression	S288C		Details: see Table S8 for more details	Sopko R, et al. (2006) PMID:16455487
HAP3	YBL021C	cell cycle progression in G1 phase: delayed	homozygous diploid, large-scale survey	large-scale survey	null	S288C		Details: cells accumulate with 1C DNA content (HTP flow cytometry) indicative of a G1 phase delay	White MA, et al. (2009) PMID:19033152
HHO1	YPL127C	cell cycle progression in G1 phase: abnormal	systematic mutation set	large-scale survey	overexpression	S288C		Details: accumulation of cells with a 1C DNA content, indicative of a G1 phase delay or arrest	Niu W, et al. (2008) PMID:18617996
HIT1	YJR055W	cell cycle progression in G1 phase: increased duration	homozygous diploid, systematic mutation set	large-scale survey	null	S288C		Details: percentage of G1 cells greater than two standard deviations (41.57%) above wild type when assayed by FACS	Hoose SA, et al. (2012) PMID:22438835
HMO1	YDR174W	cell cycle progression in G1 phase: increased duration	homozygous diploid, systematic mutation set	large-scale survey	null	S288C		Details: percentage of G1 cells greater than two standard deviations (41.57%) above wild type when assayed by FACS	Hoose SA, et al. (2012) PMID:22438835
HMO1	YDR174W	cell cycle progression in G1 phase: delayed	homozygous diploid, large-scale survey	large-scale survey	null	S288C		Details: cells accumulate with 1C DNA content (HTP flow cytometry) indicative of a G1 phase delay	White MA, et al. (2009) PMID:19033152
HOG1	YLR113W	cell cycle progression in G1 phase: arrested	classical genetics	classical genetics	null	W303	0.5 mM arsenite(3-)		Migdal I, et al. (2008) PMID:18552285
HOG1	YLR113W	cell cycle progression in G1 phase: delayed	classical genetics	classical genetics	null	W303	0.6 M sodium chloride		Migdal I, et al. (2008) PMID:18552285
HSL1	YKL101W	cell cycle progression in G1 phase: decreased duration	homozygous diploid, systematic mutation set	large-scale survey	null	S288C		Details: percent of G1 cells less than two standard deviations (20.77%) below wild type when when assayed by FACS	Hoose SA, et al. (2012) PMID:22438835
HTD2	YHR067W	cell cycle progression in G1 phase: increased duration	homozygous diploid, systematic mutation set	large-scale survey	null	S288C		Details: percentage of G1 cells greater than two standard deviations (41.57%) above wild type when assayed by FACS	Hoose SA, et al. (2012) PMID:22438835
ICY1	YMR195W	cell cycle progression in G1 phase: abnormal	classical genetics	classical genetics	overexpression	S288C		Details: see Table S8 for more details	Sopko R, et al. (2006) PMID:16455487
IDH2	YOR136W	cell cycle progression in G1 phase: increased duration	homozygous diploid, systematic mutation set	large-scale survey	null	S288C		Details: percentage of G1 cells greater than two standard deviations (41.57%) above wild type when assayed by FACS	Hoose SA, et al. (2012) PMID:22438835
IES3	YLR052W	cell cycle progression in G1 phase: abnormal	systematic mutation set	large-scale survey	overexpression	S288C		Details: accumulation of cells with a 1C DNA content and an increased percentage of unbudded cells, indicative of a G1 phase delay or arrest	Niu W, et al. (2008) PMID:18617996
IMG1	YCR046C	cell cycle progression in G1 phase: abnormal	systematic mutation set	large-scale survey	overexpression	S288C		Details: accumulation of cells with a 1C DNA content and an increased percentage of unbudded cells, indicative of a G1 phase delay or arrest	Niu W, et al. (2008) PMID:18617996
INO2	YDR123C	cell cycle progression in G1 phase: abnormal	classical genetics	classical genetics	overexpression	S288C		Details: see Table S8 for more details	Sopko R, et al. (2006) PMID:16455487
IPI3	YNL182C	cell cycle progression in G1 phase: arrested	classical genetics	classical genetics	repressible Allele: ipi3-td temperature-inducible degron	Other		Condition: alpha factor block release Condition: elevated temperature: 37 deg C Details: arrest in G1 as unbudded cells with a 1C DNA content	Huo L, et al. (2012) PMID:22421151
JIP5	YPR169W	cell cycle progression in G1 phase: abnormal	large-scale survey	large-scale survey	repressible	S288C		Details: accumulation of cells with a 1C DNA content indicative of a G1 arrest or delay	Yu L, et al. (2006) PMID:16943325
JJJ1	YNL227C	cell cycle progression in G1 phase: delayed	homozygous diploid, large-scale survey	large-scale survey	null	S288C		Details: cells accumulate with 1C DNA content (HTP flow cytometry) indicative of a G1 phase delay	White MA, et al. (2009) PMID:19033152
KAP120	YPL125W	cell cycle progression in G1 phase: increased duration	homozygous diploid, systematic mutation set	large-scale survey	null	S288C		Details: percentage of G1 cells greater than two standard deviations (41.57%) above wild type when assayed by FACS	Hoose SA, et al. (2012) PMID:22438835
KEL1	YHR158C	cell cycle progression in G1 phase: abnormal	classical genetics	classical genetics	overexpression	S288C		Details: see Table S8 for more details	Sopko R, et al. (2006) PMID:16455487
KOG1	YHR186C	cell cycle progression in G1 phase: arrested	classical genetics	classical genetics	conditional Allele: kog1-1	S288C		Condition: elevated temperature: 37 deg C	Stirling PC, et al. (2011) PMID:21552543
LCP5	YER127W	cell cycle progression in G1 phase: abnormal	large-scale survey	large-scale survey	repressible	S288C		Details: accumulation of cells with a 1C DNA content indicative of a G1 arrest or delay	Yu L, et al. (2006) PMID:16943325
LOA1	YPR139C	cell cycle progression in G1 phase: increased duration	homozygous diploid, systematic mutation set	large-scale survey	null	S288C		Details: percentage of G1 cells greater than two standard deviations (41.57%) above wild type when assayed by FACS	Hoose SA, et al. (2012) PMID:22438835
LOC1	YFR001W	cell cycle progression in G1 phase: increased duration	homozygous diploid, systematic mutation set	large-scale survey	null	S288C		Details: percentage of G1 cells greater than two standard deviations (41.57%) above wild type when assayed by FACS	Hoose SA, et al. (2012) PMID:22438835
LSM6	YDR378C	cell cycle progression in G1 phase: increased duration	homozygous diploid, systematic mutation set	large-scale survey	null	S288C		Details: percentage of G1 cells greater than two standard deviations (41.57%) above wild type when assayed by FACS	Hoose SA, et al. (2012) PMID:22438835
MAC1	YMR021C	cell cycle progression in G1 phase: delayed	homozygous diploid, large-scale survey	large-scale survey	null	S288C		Details: cells accumulate with 1C DNA content (HTP flow cytometry) indicative of a G1 phase delay	White MA, et al. (2009) PMID:19033152
MAD1	YGL086W	cell cycle progression in G1 phase: decreased duration	heterozygous diploid	classical genetics	null	S288C		Details: mutant cell population is depleted in G1 phase cells relative to a wild type population	de Clare M and Oliver SG (2013) PMID:23531409
MAL11	YGR289C	cell cycle progression in G1 phase: increased duration	homozygous diploid, systematic mutation set	large-scale survey	null	S288C		Details: percentage of G1 cells greater than two standard deviations (41.57%) above wild type when assayed by FACS	Hoose SA, et al. (2012) PMID:22438835
MCM1	YMR043W	cell cycle progression in G1 phase: arrested	classical genetics	classical genetics	overexpression	Other		Details: unbudded arrest after 2 hr of GAL induction	Espinet C, et al. (1995) PMID:7762298
MCM21	YDR318W	cell cycle progression in G1 phase: decreased duration	homozygous diploid, systematic mutation set	large-scale survey	null	S288C		Details: percent of G1 cells less than two standard deviations (20.77%) below wild type when when assayed by FACS	Hoose SA, et al. (2012) PMID:22438835
MDM31	YHR194W	cell cycle progression in G1 phase: increased duration	homozygous diploid, systematic mutation set	large-scale survey	null	S288C		Details: percentage of G1 cells greater than two standard deviations (41.57%) above wild type when assayed by FACS	Hoose SA, et al. (2012) PMID:22438835
MEC1	YBR136W	cell cycle progression in G1 phase: increased	classical genetics	classical genetics	reduction of function Allele: mec1-21	W303		Condition: nutrient depletion Details: decreased efficiently of arrest in G1 phase	Weinberger M, et al. (2007) PMID:17710147
MEF2	YJL102W	cell cycle progression in G1 phase: increased duration	homozygous diploid, systematic mutation set	large-scale survey	null	S288C		Details: percentage of G1 cells greater than two standard deviations (41.57%) above wild type when assayed by FACS	Hoose SA, et al. (2012) PMID:22438835
MET4	YNL103W	cell cycle progression in G1 phase: abnormal	classical genetics	classical genetics	overexpression	S288C		Details: see Table S8 for more details	Sopko R, et al. (2006) PMID:16455487
MHR1	YDR296W	cell cycle progression in G1 phase: delayed	homozygous diploid, large-scale survey	large-scale survey	null	S288C		Details: cells accumulate with 1C DNA content (HTP flow cytometry) indicative of a G1 phase delay	White MA, et al. (2009) PMID:19033152
MIG1	YGL035C	cell cycle progression in G1 phase: abnormal	classical genetics	classical genetics	overexpression	S288C		Details: see Table S8 for more details	Sopko R, et al. (2006) PMID:16455487
MIG3	YER028C	cell cycle progression in G1 phase: abnormal	systematic mutation set	large-scale survey	overexpression	S288C		Details: accumulation of cells with a 1C DNA content and an increased percentage of unbudded cells, indicative of a G1 phase delay or arrest	Niu W, et al. (2008) PMID:18617996
MIS1	YBR084W	cell cycle progression in G1 phase: increased duration	homozygous diploid, systematic mutation set	large-scale survey	null	S288C		Details: percentage of G1 cells greater than two standard deviations (41.57%) above wild type when assayed by FACS	Hoose SA, et al. (2012) PMID:22438835
MLH2	YLR035C	cell cycle progression in G1 phase: increased duration	homozygous diploid, systematic mutation set	large-scale survey	null	S288C		Details: percentage of G1 cells greater than two standard deviations (41.57%) above wild type when assayed by FACS	Hoose SA, et al. (2012) PMID:22438835
MMS1	YPR164W	cell cycle progression in G1 phase: decreased duration	homozygous diploid, systematic mutation set	large-scale survey	null	S288C		Details: percent of G1 cells less than two standard deviations (20.77%) below wild type when when assayed by FACS	Hoose SA, et al. (2012) PMID:22438835
MOT2	YER068W	cell cycle progression in G1 phase: delayed	homozygous diploid, large-scale survey	large-scale survey	null	S288C		Details: cells accumulate with 1C DNA content (HTP flow cytometry) indicative of a G1 phase delay	White MA, et al. (2009) PMID:19033152
MRPL49	YJL096W	cell cycle progression in G1 phase: increased duration	homozygous diploid	classical genetics	null	S288C		Details: increase in the length of G1 phase in mother and/or daughter cells; overall increase in total cell cycle time	Dungrawala H, et al. (2012) PMID:23234503
MRPS35	YGR165W	cell cycle progression in G1 phase: increased duration	homozygous diploid, systematic mutation set	large-scale survey	null	S288C		Details: percentage of G1 cells greater than two standard deviations (41.57%) above wild type when assayed by FACS	Hoose SA, et al. (2012) PMID:22438835
MRT4	YKL009W	cell cycle progression in G1 phase: increased duration	homozygous diploid, systematic mutation set	large-scale survey	null	S288C		Details: percentage of G1 cells greater than two standard deviations (41.57%) above wild type when assayed by FACS	Hoose SA, et al. (2012) PMID:22438835
MSA1	YOR066W	cell cycle progression in G1 phase: abnormal	classical genetics	classical genetics	overexpression	S288C		Details: see Table S8 for more details	Sopko R, et al. (2006) PMID:16455487
MTC4	YBR255W	cell cycle progression in G1 phase: increased duration	homozygous diploid, systematic mutation set	large-scale survey	null	S288C		Details: percentage of G1 cells greater than two standard deviations (41.57%) above wild type when assayed by FACS	Hoose SA, et al. (2012) PMID:22438835
MTQ2	YDR140W	cell cycle progression in G1 phase: increased duration	homozygous diploid, systematic mutation set	large-scale survey	null	S288C		Details: percentage of G1 cells greater than two standard deviations (41.57%) above wild type when assayed by FACS	Hoose SA, et al. (2012) PMID:22438835
MUD1	YBR119W	cell cycle progression in G1 phase: decreased duration	homozygous diploid, systematic mutation set	large-scale survey	null	S288C		Details: percent of G1 cells less than two standard deviations (20.77%) below wild type when when assayed by FACS	Hoose SA, et al. (2012) PMID:22438835
MUS81	YDR386W	cell cycle progression in G1 phase: decreased duration	homozygous diploid	classical genetics	null	S288C		Details: mutant cell population is depleted in G1 phase cells relative to a wild type population	de Clare M and Oliver SG (2013) PMID:23531409
MYO2	YOR326W	cell cycle progression in G1 phase: abnormal	large-scale survey	large-scale survey	repressible	S288C		Details: accumulation of cells with a 1C DNA content indicative of a G1 arrest or delay	Yu L, et al. (2006) PMID:16943325
MZM1	YDR493W	cell cycle progression in G1 phase: abnormal	systematic mutation set	large-scale survey	overexpression	S288C		Details: accumulation of cells with a 1C DNA content and an increased percentage of unbudded cells, indicative of a G1 phase delay or arrest	Niu W, et al. (2008) PMID:18617996
NAN1	YPL126W	cell cycle progression in G1 phase: arrested	classical genetics	classical genetics	repressible	S288C			Bernstein KA and Baserga SJ (2004) PMID:15356263
NAT3	YPR131C	cell cycle progression in G1 phase: increased duration	homozygous diploid, systematic mutation set	large-scale survey	null	S288C		Details: percentage of G1 cells greater than two standard deviations (41.57%) above wild type when assayed by FACS	Hoose SA, et al. (2012) PMID:22438835
NCB2	YDR397C	cell cycle progression in G1 phase: abnormal	systematic mutation set	large-scale survey	overexpression	S288C		Details: accumulation of cells with a 1C DNA content and an increased percentage of unbudded cells, indicative of a G1 phase delay or arrest	Niu W, et al. (2008) PMID:18617996
NEW1	YPL226W	cell cycle progression in G1 phase: increased duration	homozygous diploid, systematic mutation set	large-scale survey	null	S288C		Details: percentage of G1 cells greater than two standard deviations (41.57%) above wild type when assayed by FACS	Hoose SA, et al. (2012) PMID:22438835
NGG1	YDR176W	cell cycle progression in G1 phase: delayed	homozygous diploid, large-scale survey	large-scale survey	null	S288C		Details: cells accumulate with 1C DNA content (HTP flow cytometry) indicative of a G1 phase delay	White MA, et al. (2009) PMID:19033152
NIP100	YPL174C	cell cycle progression in G1 phase: increased duration	homozygous diploid, systematic mutation set	large-scale survey	null	S288C		Details: percentage of G1 cells greater than two standard deviations (41.57%) above wild type when assayed by FACS	Hoose SA, et al. (2012) PMID:22438835
NNK1	YKL171W	cell cycle progression in G1 phase: abnormal	classical genetics	classical genetics	overexpression	S288C		Details: see Table S8 for more details	Sopko R, et al. (2006) PMID:16455487
NOP14	YDL148C	cell cycle progression in G1 phase: arrested	classical genetics	classical genetics	repressible	S288C			Bernstein KA and Baserga SJ (2004) PMID:15356263
NPL4	YBR170C	cell cycle progression in G1 phase: delayed	classical genetics	classical genetics	conditional Allele: npl4-1	W303		Condition: alpha factor block release Condition: elevated temperature: 38.5 deg C Details: delayed in budding and DNA replication upon release from alpha factor block	Hsieh MT and Chen RH (2011) PMID:21526151
NPR3	YHL023C	cell cycle progression in G1 phase: abnormal	classical genetics	classical genetics	overexpression	S288C		Details: see Table S8 for more details	Sopko R, et al. (2006) PMID:16455487
NSR1	YGR159C	cell cycle progression in G1 phase: increased duration	homozygous diploid, systematic mutation set	large-scale survey	null	S288C		Details: percentage of G1 cells greater than two standard deviations (41.57%) above wild type when assayed by FACS	Hoose SA, et al. (2012) PMID:22438835
NUP57	YGR119C	cell cycle progression in G1 phase: abnormal	large-scale survey	large-scale survey	repressible	S288C		Details: accumulation of cells with a 1C DNA content indicative of a G1 arrest or delay	Yu L, et al. (2006) PMID:16943325
OAR1	YKL055C	cell cycle progression in G1 phase: increased duration	homozygous diploid, systematic mutation set	large-scale survey	null	S288C		Details: percentage of G1 cells greater than two standard deviations (41.57%) above wild type when assayed by FACS	Hoose SA, et al. (2012) PMID:22438835
ODC1	YPL134C	cell cycle progression in G1 phase: abnormal	classical genetics	classical genetics	overexpression	S288C		Details: see Table S8 for more details	Sopko R, et al. (2006) PMID:16455487
ORC1	YML065W	cell cycle progression in G1 phase: abnormal	large-scale survey	large-scale survey	repressible	S288C		Details: accumulation of cells with a 1C DNA content indicative of a G1 arrest or delay	Yu L, et al. (2006) PMID:16943325
PAB1	YER165W	cell cycle progression in G1 phase: arrested	classical genetics	classical genetics	conditional Allele: pab1-F364L F364L	Other		Condition: elevated temperature: 37 deg C Details: arrest as unbudded cells after 1-2 generations	Sachs AB and Davis RW (1989) PMID:2673535
PAF1	YBR279W	cell cycle progression in G1 phase: delayed	homozygous diploid, large-scale survey	large-scale survey	null	S288C		Details: cells accumulate with 1C DNA content (HTP flow cytometry) indicative of a G1 phase delay	White MA, et al. (2009) PMID:19033152
PAU8	YAL068C	cell cycle progression in G1 phase: increased duration	homozygous diploid, systematic mutation set	large-scale survey	null	S288C		Details: percentage of G1 cells greater than two standard deviations (41.57%) above wild type when assayed by FACS	Hoose SA, et al. (2012) PMID:22438835
PCC1	YKR095W-A	cell cycle progression in G1 phase: arrested	classical genetics	classical genetics	conditional Allele: pcc1-4	W303		Condition: elevated temperature: 37 deg C Details: increased fraction of unbudded cells with one nucleus: one of two cell cycle defects exhibited by the pcc1-4 mutant	Kisseleva-Romanova E, et al. (2006) PMID:16874308
PDE2	YOR360C	cell cycle progression in G1 phase: abnormal	classical genetics	classical genetics	overexpression	S288C		Details: see Table S8 for more details	Sopko R, et al. (2006) PMID:16455487
PEP7	YDR323C	cell cycle progression in G1 phase: delayed	homozygous diploid, large-scale survey	large-scale survey	null	S288C		Details: cells accumulate with 1C DNA content (HTP flow cytometry) indicative of a G1 phase delay	White MA, et al. (2009) PMID:19033152
PET8	YNL003C	cell cycle progression in G1 phase: increased duration	homozygous diploid, systematic mutation set	large-scale survey	null	S288C		Details: percentage of G1 cells greater than two standard deviations (41.57%) above wild type when assayed by FACS	Hoose SA, et al. (2012) PMID:22438835
PHO2	YDL106C	cell cycle progression in G1 phase: delayed	homozygous diploid, large-scale survey	large-scale survey	null	S288C		Details: cells accumulate with 1C DNA content (HTP flow cytometry) indicative of a G1 phase delay	White MA, et al. (2009) PMID:19033152
PHO4	YFR034C	cell cycle progression in G1 phase: delayed	homozygous diploid, large-scale survey	large-scale survey	null	S288C		Details: cells accumulate with 1C DNA content (HTP flow cytometry) indicative of a G1 phase delay	White MA, et al. (2009) PMID:19033152
PHO81	YGR233C	cell cycle progression in G1 phase: abnormal	classical genetics	classical genetics	overexpression	S288C		Details: see Table S8 for more details	Sopko R, et al. (2006) PMID:16455487
PHO85	YPL031C	cell cycle progression in G1 phase: increased duration	classical genetics	classical genetics	null	W303		Condition: 300 Gy ionizing radiation Details: irradiated cells display a prolonged G1 phase, indicating a DNA damage G1 checkpoint defect	Wysocki R, et al. (2006) PMID:16964260
PML1	YLR016C	cell cycle progression in G1 phase: increased duration	homozygous diploid, systematic mutation set	large-scale survey	null	S288C		Details: percentage of G1 cells greater than two standard deviations (41.57%) above wild type when assayed by FACS	Hoose SA, et al. (2012) PMID:22438835
PML1	YLR016C	cell cycle progression in G1 phase: abnormal	classical genetics	classical genetics	overexpression	S288C		Details: see Table S8 for more details	Sopko R, et al. (2006) PMID:16455487
PPH21	YDL134C	cell cycle progression in G1 phase: abnormal	classical genetics	classical genetics	overexpression	S288C		Details: see Table S8 for more details	Sopko R, et al. (2006) PMID:16455487
PPH22	YDL188C	cell cycle progression in G1 phase: abnormal	classical genetics	classical genetics	overexpression	S288C		Details: see Table S8 for more details	Sopko R, et al. (2006) PMID:16455487
PRM1	YNL279W	cell cycle progression in G1 phase: abnormal	classical genetics	classical genetics	overexpression	S288C		Details: see Table S8 for more details	Sopko R, et al. (2006) PMID:16455487
PRS3	YHL011C	cell cycle progression in G1 phase: increased duration	homozygous diploid, systematic mutation set	large-scale survey	null	S288C		Details: percentage of G1 cells greater than two standard deviations (41.57%) above wild type when assayed by FACS	Hoose SA, et al. (2012) PMID:22438835
PRT1	YOR361C	cell cycle progression in G1 phase: arrested	classical genetics	classical genetics	conditional Allele: prt1-(cdc63-1)	Other		Condition: elevated temperature: 37 deg C Details: >80% of cells arrest as unbudded cells with a single nucleus; 1C DNA content	Bedard DP, et al. (1981) PMID:24185994
PRT1	YOR361C	cell cycle progression in G1 phase: abnormal	large-scale survey	large-scale survey	repressible	S288C		Details: accumulation of cells with a 1C DNA content indicative of a G1 arrest or delay	Yu L, et al. (2006) PMID:16943325
PUF4	YGL014W	cell cycle progression in G1 phase: increased duration	homozygous diploid, systematic mutation set	large-scale survey	null	S288C		Details: percentage of G1 cells greater than two standard deviations (41.57%) above wild type when assayed by FACS	Hoose SA, et al. (2012) PMID:22438835
PUF4	YGL014W	cell cycle progression in G1 phase: abnormal	classical genetics	classical genetics	overexpression	S288C		Details: see Table S8 for more details	Sopko R, et al. (2006) PMID:16455487
PUT3	YKL015W	cell cycle progression in G1 phase: abnormal	classical genetics	classical genetics	overexpression	S288C		Details: see Table S8 for more details	Sopko R, et al. (2006) PMID:16455487
PWP2	YCR057C	cell cycle progression in G1 phase: arrested	classical genetics	classical genetics	repressible	S288C			Bernstein KA and Baserga SJ (2004) PMID:15356263
QCR2	YPR191W	cell cycle progression in G1 phase: increased duration	homozygous diploid, systematic mutation set	large-scale survey	null	S288C		Details: percentage of G1 cells greater than two standard deviations (41.57%) above wild type when assayed by FACS	Hoose SA, et al. (2012) PMID:22438835
QCR9	YGR183C	cell cycle progression in G1 phase: increased duration	homozygous diploid, systematic mutation set	large-scale survey	null	S288C		Details: percentage of G1 cells greater than two standard deviations (41.57%) above wild type when assayed by FACS	Hoose SA, et al. (2012) PMID:22438835
RAD1	YPL022W	cell cycle progression in G1 phase: decreased duration	homozygous diploid	classical genetics	null	S288C		Details: mutant cell population is depleted in G1 phase cells relative to a wild type population	de Clare M and Oliver SG (2013) PMID:23531409
RAD50	YNL250W	cell cycle progression in G1 phase: decreased duration	homozygous diploid, systematic mutation set	large-scale survey	null	S288C		Details: percent of G1 cells less than two standard deviations (20.77%) below wild type when when assayed by FACS	Hoose SA, et al. (2012) PMID:22438835
RAD53	YPL153C	cell cycle progression in G1 phase: increased	classical genetics	classical genetics	reduction of function Allele: rad53-21	W303		Condition: nutrient depletion Details: decreased efficiently of arrest in G1 phase	Weinberger M, et al. (2007) PMID:17710147
RAD54	YGL163C	cell cycle progression in G1 phase: decreased duration	heterozygous diploid	classical genetics	null	S288C		Details: mutant cell population is depleted in G1 phase cells relative to a wild type population	de Clare M and Oliver SG (2013) PMID:23531409
RAD57	YDR004W	cell cycle progression in G1 phase: decreased duration	homozygous diploid, systematic mutation set	large-scale survey	null	S288C		Details: percent of G1 cells less than two standard deviations (20.77%) below wild type when when assayed by FACS	Hoose SA, et al. (2012) PMID:22438835
RAS2	YNL098C	cell cycle progression in G1 phase: arrested	classical genetics	classical genetics	null	Other		Condition: nutrient depletion Details: tighter G1 arrest	Weinberger M, et al. (2007) PMID:17710147
RAS2	YNL098C	cell cycle progression in G1 phase: increased	classical genetics	classical genetics	activation Allele: RAS2val19 G19V	Other		Condition: nutrient depletion Details: decreased efficiently of arrest in G1 phase	Weinberger M, et al. (2007) PMID:17710147
RED1	YLR263W	cell cycle progression in G1 phase: increased duration	homozygous diploid, systematic mutation set	large-scale survey	null	S288C		Details: percentage of G1 cells greater than two standard deviations (41.57%) above wild type when assayed by FACS	Hoose SA, et al. (2012) PMID:22438835
REI1	YBR267W	cell cycle progression in G1 phase: increased duration	homozygous diploid, systematic mutation set	large-scale survey	null	S288C		Details: percentage of G1 cells greater than two standard deviations (41.57%) above wild type when assayed by FACS	Hoose SA, et al. (2012) PMID:22438835
REI1	YBR267W	cell cycle progression in G1 phase: delayed	homozygous diploid, large-scale survey	large-scale survey	null	S288C		Details: cells accumulate with 1C DNA content (HTP flow cytometry) indicative of a G1 phase delay	White MA, et al. (2009) PMID:19033152
REI1	YBR267W	cell cycle progression in G1 phase: delayed	competitive growth	large-scale survey	null	S288C			Delaney JR, et al. (2011) PMID:21191185
RFX1	YLR176C	cell cycle progression in G1 phase: delayed	homozygous diploid, large-scale survey	large-scale survey	null	S288C		Details: cells accumulate with 1C DNA content (HTP flow cytometry) indicative of a G1 phase delay	White MA, et al. (2009) PMID:19033152
RGR1	YLR071C	cell cycle progression in G1 phase: abnormal	classical genetics	classical genetics	overexpression	S288C		Details: see Table S8 for more details	Sopko R, et al. (2006) PMID:16455487
RIM1	YCR028C-A	cell cycle progression in G1 phase: increased duration	homozygous diploid, systematic mutation set	large-scale survey	null	S288C		Details: percentage of G1 cells greater than two standard deviations (41.57%) above wild type when assayed by FACS	Hoose SA, et al. (2012) PMID:22438835
RIM15	YFL033C	cell cycle progression in G1 phase: increased	classical genetics	classical genetics	null	Other		Condition: nutrient depletion Details: arrest less efficiently in G1 phase	Weinberger M, et al. (2007) PMID:17710147
RIM4	YHL024W	cell cycle progression in G1 phase: abnormal	classical genetics	classical genetics	overexpression	S288C		Details: see Table S8 for more details	Sopko R, et al. (2006) PMID:16455487
RIM9	YMR063W	cell cycle progression in G1 phase: increased duration	homozygous diploid, systematic mutation set	large-scale survey	null	S288C		Details: percentage of G1 cells greater than two standard deviations (41.57%) above wild type when assayed by FACS	Hoose SA, et al. (2012) PMID:22438835
RIO1	YOR119C	cell cycle progression in G1 phase: arrested	classical genetics	classical genetics	repressible	W303		Details: accumulate as large cells in chains or clusters that are separable by sonication (also see metaphase arrest)	Angermayr M, et al. (2002) PMID:11972772
RIO1	YOR119C	cell cycle progression in G1 phase: arrested	classical genetics	classical genetics	reduction of function Allele: rio1-D244E protein kinase active site mutated	W303		Details: accumulate as large cells in chains or clusters that are separable by sonication (also see metaphase arrest)	Angermayr M, et al. (2002) PMID:11972772
RIP1	YEL024W	cell cycle progression in G1 phase: increased duration	homozygous diploid, systematic mutation set	large-scale survey	null	S288C		Details: percentage of G1 cells greater than two standard deviations (41.57%) above wild type when assayed by FACS	Hoose SA, et al. (2012) PMID:22438835
RIX1	YHR197W	cell cycle progression in G1 phase: arrested	classical genetics	classical genetics	conditional	W303		Condition: elevated temperature: 37 deg C Details: arrest as unbudded cells with 1C DNA content	Saracino F, et al. (2004) PMID:15107621
RMR1	YGL250W	cell cycle progression in G1 phase: increased duration	homozygous diploid, systematic mutation set	large-scale survey	null	S288C		Details: percentage of G1 cells greater than two standard deviations (41.57%) above wild type when assayed by FACS	Hoose SA, et al. (2012) PMID:22438835
RNH70	YGR276C	cell cycle progression in G1 phase: increased duration	homozygous diploid, systematic mutation set	large-scale survey	null	S288C		Details: percentage of G1 cells greater than two standard deviations (41.57%) above wild type when assayed by FACS	Hoose SA, et al. (2012) PMID:22438835
ROM2	YLR371W	cell cycle progression in G1 phase: increased duration	homozygous diploid	classical genetics	null	S288C		Details: increase in the length of G1 phase in mother and/or daughter cells; overall increase in total cell cycle time	Dungrawala H, et al. (2012) PMID:23234503
ROX1	YPR065W	cell cycle progression in G1 phase: delayed	homozygous diploid, large-scale survey	large-scale survey	null	S288C		Details: cells accumulate with 1C DNA content (HTP flow cytometry) indicative of a G1 phase delay	White MA, et al. (2009) PMID:19033152
RPA14	YDR156W	cell cycle progression in G1 phase: abnormal	systematic mutation set	large-scale survey	overexpression	S288C		Details: accumulation of cells with a 1C DNA content and an increased percentage of unbudded cells, indicative of a G1 phase delay or arrest	Niu W, et al. (2008) PMID:18617996
RPA49	YNL248C	cell cycle progression in G1 phase: increased duration	homozygous diploid, systematic mutation set	large-scale survey	null	S288C		Details: percentage of G1 cells greater than two standard deviations (41.57%) above wild type when assayed by FACS	Hoose SA, et al. (2012) PMID:22438835
RPC53	YDL150W	cell cycle progression in G1 phase: arrested	classical genetics	classical genetics	conditional Allele: rpc53::HIS3-1 [rho-0] also several different alleles with point mutations	Other		Condition: elevated temperature: 37 deg C	Mann C, et al. (1992) PMID:1406624
RPG1	YBR079C	cell cycle progression in G1 phase: arrested	classical genetics	classical genetics	conditional Allele: rpg1-1 R731I	W303		Condition: alpha factor block release Condition: elevated temperature: 37 deg C Details: arrest as unbudded cells with 1N DNA content, indicative of a first cycle G1 arrest	Kovarik P, et al. (1998) PMID:9506897
RPL12A	YEL054C	cell cycle progression in G1 phase: increased duration	homozygous diploid, systematic mutation set	large-scale survey	null	S288C		Details: percentage of G1 cells greater than two standard deviations (41.57%) above wild type when assayed by FACS	Hoose SA, et al. (2012) PMID:22438835
RPL12B	YDR418W	cell cycle progression in G1 phase: increased duration	homozygous diploid, systematic mutation set	large-scale survey	null	S288C		Details: percentage of G1 cells greater than two standard deviations (41.57%) above wild type when assayed by FACS	Hoose SA, et al. (2012) PMID:22438835
RPL13A	YDL082W	cell cycle progression in G1 phase: delayed	competitive growth	large-scale survey	null	S288C			Delaney JR, et al. (2011) PMID:21191185
RPL14B	YHL001W	cell cycle progression in G1 phase: abnormal	systematic mutation set	large-scale survey	overexpression	S288C		Details: accumulation of cells with a 1C DNA content and an increased percentage of unbudded cells, indicative of a G1 phase delay or arrest	Niu W, et al. (2008) PMID:18617996
RPL16B	YNL069C	cell cycle progression in G1 phase: increased duration	heterozygous diploid	classical genetics	null	S288C		Details: increase in the length of G1 phase in mother and daughter cells; overall increase in total cell cycle time	Dungrawala H, et al. (2012) PMID:23234503
RPL19A	YBR084C-A	cell cycle progression in G1 phase: delayed	competitive growth	large-scale survey	null	S288C			Delaney JR, et al. (2011) PMID:21191185
RPL1B	YGL135W	cell cycle progression in G1 phase: increased duration	homozygous diploid, systematic mutation set	large-scale survey	null	S288C		Details: percentage of G1 cells greater than two standard deviations (41.57%) above wild type when assayed by FACS	Hoose SA, et al. (2012) PMID:22438835
RPL20B	YOR312C	cell cycle progression in G1 phase: increased duration	homozygous diploid, systematic mutation set	large-scale survey	null	S288C		Details: percentage of G1 cells greater than two standard deviations (41.57%) above wild type when assayed by FACS	Hoose SA, et al. (2012) PMID:22438835
RPL21B	YPL079W	cell cycle progression in G1 phase: delayed	competitive growth	large-scale survey	null	S288C			Delaney JR, et al. (2011) PMID:21191185
RPL22A	YLR061W	cell cycle progression in G1 phase: increased duration	homozygous diploid, systematic mutation set	large-scale survey	null	S288C		Details: percentage of G1 cells greater than two standard deviations (41.57%) above wild type when assayed by FACS	Hoose SA, et al. (2012) PMID:22438835
RPL22A	YLR061W	cell cycle progression in G1 phase: delayed	competitive growth	large-scale survey	null	S288C			Delaney JR, et al. (2011) PMID:21191185
RPL23A	YBL087C	cell cycle progression in G1 phase: delayed	competitive growth	large-scale survey	null	S288C			Delaney JR, et al. (2011) PMID:21191185
RPL27A	YHR010W	cell cycle progression in G1 phase: increased duration	homozygous diploid, systematic mutation set	large-scale survey	null	S288C		Details: percentage of G1 cells greater than two standard deviations (41.57%) above wild type when assayed by FACS	Hoose SA, et al. (2012) PMID:22438835
RPL29	YFR032C-A	cell cycle progression in G1 phase: delayed	competitive growth	large-scale survey	null	S288C			Delaney JR, et al. (2011) PMID:21191185
RPL3	YOR063W	cell cycle progression in G1 phase: arrested	classical genetics	classical genetics	repressible	W303			Rosado IV, et al. (2007) PMID:17569673
RPL31A	YDL075W	cell cycle progression in G1 phase: delayed	competitive growth	large-scale survey	null	S288C			Delaney JR, et al. (2011) PMID:21191185
RPL36B	YPL249C-A	cell cycle progression in G1 phase: increased duration	homozygous diploid	classical genetics	null	S288C		Details: increase in the length of G1 phase in mother and/or daughter cells; overall increase in total cell cycle time	Dungrawala H, et al. (2012) PMID:23234503
RPL37B	YDR500C	cell cycle progression in G1 phase: delayed	competitive growth	large-scale survey	null	S288C			Delaney JR, et al. (2011) PMID:21191185
RPL39	YJL189W	cell cycle progression in G1 phase: increased duration	homozygous diploid, systematic mutation set	large-scale survey	null	S288C		Details: percentage of G1 cells greater than two standard deviations (41.57%) above wild type when assayed by FACS	Hoose SA, et al. (2012) PMID:22438835
RPL42A	YNL162W	cell cycle progression in G1 phase: increased duration	homozygous diploid	classical genetics	null	S288C		Details: increase in the length of G1 phase in mother and/or daughter cells; overall increase in total cell cycle time	Dungrawala H, et al. (2012) PMID:23234503
RPL43B	YJR094W-A	cell cycle progression in G1 phase: delayed	competitive growth	large-scale survey	null	S288C			Delaney JR, et al. (2011) PMID:21191185
RPL6B	YLR448W	cell cycle progression in G1 phase: delayed	competitive growth	large-scale survey	null	S288C			Delaney JR, et al. (2011) PMID:21191185
RPL7A	YGL076C	cell cycle progression in G1 phase: increased duration	homozygous diploid, systematic mutation set	large-scale survey	null	S288C		Details: percentage of G1 cells greater than two standard deviations (41.57%) above wild type when assayed by FACS	Hoose SA, et al. (2012) PMID:22438835
RPL7A	YGL076C	cell cycle progression in G1 phase: delayed	competitive growth	large-scale survey	null	S288C			Delaney JR, et al. (2011) PMID:21191185
RPL8A	YHL033C	cell cycle progression in G1 phase: increased duration	homozygous diploid, systematic mutation set	large-scale survey	null	S288C		Details: percentage of G1 cells greater than two standard deviations (41.57%) above wild type when assayed by FACS	Hoose SA, et al. (2012) PMID:22438835
RPL8B	YLL045C	cell cycle progression in G1 phase: increased duration	homozygous diploid, systematic mutation set	large-scale survey	null	S288C		Details: percentage of G1 cells greater than two standard deviations (41.57%) above wild type when assayed by FACS	Hoose SA, et al. (2012) PMID:22438835
RPL9A	YGL147C	cell cycle progression in G1 phase: delayed	competitive growth	large-scale survey	null	S288C			Delaney JR, et al. (2011) PMID:21191185
RPP2B	YDR382W	cell cycle progression in G1 phase: delayed	competitive growth	large-scale survey	null	S288C			Delaney JR, et al. (2011) PMID:21191185
RPS0A	YGR214W	cell cycle progression in G1 phase: increased duration	homozygous diploid, systematic mutation set	large-scale survey	null	S288C		Details: percentage of G1 cells greater than two standard deviations (41.57%) above wild type when assayed by FACS	Hoose SA, et al. (2012) PMID:22438835
RPS0B	YLR048W	cell cycle progression in G1 phase: increased duration	homozygous diploid, systematic mutation set	large-scale survey	null	S288C		Details: percentage of G1 cells greater than two standard deviations (41.57%) above wild type when assayed by FACS	Hoose SA, et al. (2012) PMID:22438835
RPS10A	YOR293W	cell cycle progression in G1 phase: increased duration	homozygous diploid, systematic mutation set	large-scale survey	null	S288C		Details: percentage of G1 cells greater than two standard deviations (41.57%) above wild type when assayed by FACS	Hoose SA, et al. (2012) PMID:22438835
RPS10B	YMR230W	cell cycle progression in G1 phase: increased duration	homozygous diploid, systematic mutation set	large-scale survey	null	S288C		Details: percentage of G1 cells greater than two standard deviations (41.57%) above wild type when assayed by FACS	Hoose SA, et al. (2012) PMID:22438835
RPS11B	YBR048W	cell cycle progression in G1 phase: increased duration	homozygous diploid, systematic mutation set	large-scale survey	null	S288C		Details: percentage of G1 cells greater than two standard deviations (41.57%) above wild type when assayed by FACS	Hoose SA, et al. (2012) PMID:22438835
RPS14A	YCR031C	cell cycle progression in G1 phase: increased duration	homozygous diploid, systematic mutation set	large-scale survey	null	S288C		Details: percentage of G1 cells greater than two standard deviations (41.57%) above wild type when assayed by FACS	Hoose SA, et al. (2012) PMID:22438835
RPS16B	YDL083C	cell cycle progression in G1 phase: increased duration	homozygous diploid, systematic mutation set	large-scale survey	null	S288C		Details: percentage of G1 cells greater than two standard deviations (41.57%) above wild type when assayed by FACS	Hoose SA, et al. (2012) PMID:22438835
RPS17A	YML024W	cell cycle progression in G1 phase: increased duration	homozygous diploid, systematic mutation set	large-scale survey	null	S288C		Details: percentage of G1 cells greater than two standard deviations (41.57%) above wild type when assayed by FACS	Hoose SA, et al. (2012) PMID:22438835
RPS18A	YDR450W	cell cycle progression in G1 phase: increased duration	homozygous diploid, systematic mutation set	large-scale survey	null	S288C		Details: percentage of G1 cells greater than two standard deviations (41.57%) above wild type when assayed by FACS	Hoose SA, et al. (2012) PMID:22438835
RPS18B	YML026C	cell cycle progression in G1 phase: increased duration	homozygous diploid, systematic mutation set	large-scale survey	null	S288C		Details: percentage of G1 cells greater than two standard deviations (41.57%) above wild type when assayed by FACS	Hoose SA, et al. (2012) PMID:22438835
RPS1B	YML063W	cell cycle progression in G1 phase: increased duration	homozygous diploid, systematic mutation set	large-scale survey	null	S288C		Details: percentage of G1 cells greater than two standard deviations (41.57%) above wild type when assayed by FACS	Hoose SA, et al. (2012) PMID:22438835
RPS21B	YJL136C	cell cycle progression in G1 phase: increased duration	homozygous diploid, systematic mutation set	large-scale survey	null	S288C		Details: percentage of G1 cells greater than two standard deviations (41.57%) above wild type when assayed by FACS	Hoose SA, et al. (2012) PMID:22438835
RPS23A	YGR118W	cell cycle progression in G1 phase: increased duration	homozygous diploid, systematic mutation set	large-scale survey	null	S288C		Details: percentage of G1 cells greater than two standard deviations (41.57%) above wild type when assayed by FACS	Hoose SA, et al. (2012) PMID:22438835
RPS23B	YPR132W	cell cycle progression in G1 phase: increased duration	homozygous diploid, systematic mutation set	large-scale survey	null	S288C		Details: percentage of G1 cells greater than two standard deviations (41.57%) above wild type when assayed by FACS	Hoose SA, et al. (2012) PMID:22438835
RPS24A	YER074W	cell cycle progression in G1 phase: increased duration	homozygous diploid, systematic mutation set	large-scale survey	null	S288C		Details: percentage of G1 cells greater than two standard deviations (41.57%) above wild type when assayed by FACS	Hoose SA, et al. (2012) PMID:22438835
RPS25A	YGR027C	cell cycle progression in G1 phase: increased duration	homozygous diploid, systematic mutation set	large-scale survey	null	S288C		Details: percentage of G1 cells greater than two standard deviations (41.57%) above wild type when assayed by FACS	Hoose SA, et al. (2012) PMID:22438835
RPS27B	YHR021C	cell cycle progression in G1 phase: increased duration	homozygous diploid, systematic mutation set	large-scale survey	null	S288C		Details: percentage of G1 cells greater than two standard deviations (41.57%) above wild type when assayed by FACS	Hoose SA, et al. (2012) PMID:22438835
RPS28B	YLR264W	cell cycle progression in G1 phase: increased duration	homozygous diploid, systematic mutation set	large-scale survey	null	S288C		Details: percentage of G1 cells greater than two standard deviations (41.57%) above wild type when assayed by FACS	Hoose SA, et al. (2012) PMID:22438835
RPS29A	YLR388W	cell cycle progression in G1 phase: increased duration	homozygous diploid, systematic mutation set	large-scale survey	null	S288C		Details: percentage of G1 cells greater than two standard deviations (41.57%) above wild type when assayed by FACS	Hoose SA, et al. (2012) PMID:22438835
RPS4A	YJR145C	cell cycle progression in G1 phase: increased duration	homozygous diploid, systematic mutation set	large-scale survey	null	S288C		Details: percentage of G1 cells greater than two standard deviations (41.57%) above wild type when assayed by FACS	Hoose SA, et al. (2012) PMID:22438835
RPS6A	YPL090C	cell cycle progression in G1 phase: increased duration	homozygous diploid, systematic mutation set	large-scale survey	null	S288C		Details: percentage of G1 cells greater than two standard deviations (41.57%) above wild type when assayed by FACS	Hoose SA, et al. (2012) PMID:22438835
RPS6B	YBR181C	cell cycle progression in G1 phase: increased duration	homozygous diploid, systematic mutation set	large-scale survey	null	S288C		Details: percentage of G1 cells greater than two standard deviations (41.57%) above wild type when assayed by FACS	Hoose SA, et al. (2012) PMID:22438835
RPS7A	YOR096W	cell cycle progression in G1 phase: increased duration	homozygous diploid, systematic mutation set	large-scale survey	null	S288C		Details: percentage of G1 cells greater than two standard deviations (41.57%) above wild type when assayed by FACS	Hoose SA, et al. (2012) PMID:22438835
RPS9B	YBR189W	cell cycle progression in G1 phase: increased duration	homozygous diploid, systematic mutation set	large-scale survey	null	S288C		Details: percentage of G1 cells greater than two standard deviations (41.57%) above wild type when assayed by FACS	Hoose SA, et al. (2012) PMID:22438835
RRD1	YIL153W	cell cycle progression in G1 phase: decreased duration	classical genetics cells synchronized with alpha-factor, treated with rapamycin, washed and allowed to recover, then examined by FACS	classical genetics	null	S288C	0.1 ug/ml sirolimus	Details: sirolimus is rapamycin; rapamycin induced G1 delay is absent	Marrakchi R, et al. (2011) PMID:21639830
RRF1	YHR038W	cell cycle progression in G1 phase: increased duration	homozygous diploid, systematic mutation set	large-scale survey	null	S288C		Details: percentage of G1 cells greater than two standard deviations (41.57%) above wild type when assayed by FACS	Hoose SA, et al. (2012) PMID:22438835
RRN10	YBL025W	cell cycle progression in G1 phase: delayed	homozygous diploid, large-scale survey	large-scale survey	null	S288C		Details: cells accumulate with 1C DNA content (HTP flow cytometry) indicative of a G1 phase delay	White MA, et al. (2009) PMID:19033152
RRN11	YML043C	cell cycle progression in G1 phase: abnormal	large-scale survey	large-scale survey	repressible	S288C		Details: accumulation of cells with a 1C DNA content indicative of a G1 arrest or delay	Yu L, et al. (2006) PMID:16943325
RRN6	YBL014C	cell cycle progression in G1 phase: abnormal	large-scale survey	large-scale survey	repressible	S288C		Details: accumulation of cells with a 1C DNA content indicative of a G1 arrest or delay	Yu L, et al. (2006) PMID:16943325
RRP8	YDR083W	cell cycle progression in G1 phase: increased duration	homozygous diploid, systematic mutation set	large-scale survey	null	S288C		Details: percentage of G1 cells greater than two standard deviations (41.57%) above wild type when assayed by FACS	Hoose SA, et al. (2012) PMID:22438835
RSA1	YPL193W	cell cycle progression in G1 phase: increased duration	homozygous diploid, systematic mutation set	large-scale survey	null	S288C		Details: percentage of G1 cells greater than two standard deviations (41.57%) above wild type when assayed by FACS	Hoose SA, et al. (2012) PMID:22438835
RSA1	YPL193W	cell cycle progression in G1 phase: abnormal	classical genetics	classical genetics	overexpression	S288C		Details: see Table S8 for more details	Sopko R, et al. (2006) PMID:16455487
RSC1	YGR056W	cell cycle progression in G1 phase: increased duration	homozygous diploid, systematic mutation set	large-scale survey	null	S288C		Details: percentage of G1 cells greater than two standard deviations (41.57%) above wild type when assayed by FACS	Hoose SA, et al. (2012) PMID:22438835
RSC3	YDR303C	cell cycle progression in G1 phase: arrested	classical genetics	classical genetics	repressible	W303			Campsteijn C, et al. (2007) PMID:17542652
RSC58	YLR033W	cell cycle progression in G1 phase: arrested	classical genetics	classical genetics	repressible	W303		Details: irreversible lethality associated with the arrest	Campsteijn C, et al. (2007) PMID:17542652
RSC8	YFR037C	cell cycle progression in G1 phase: arrested	classical genetics	classical genetics	repressible	W303		Details: irreversible lethality associated with the arrest	Campsteijn C, et al. (2007) PMID:17542652
RTT101	YJL047C	cell cycle progression in G1 phase: decreased duration	homozygous diploid, systematic mutation set	large-scale survey	null	S288C		Details: percent of G1 cells less than two standard deviations (20.77%) below wild type when when assayed by FACS	Hoose SA, et al. (2012) PMID:22438835
RTT109	YLL002W	cell cycle progression in G1 phase: decreased duration	homozygous diploid, systematic mutation set	large-scale survey	null	S288C		Details: percent of G1 cells less than two standard deviations (20.77%) below wild type when when assayed by FACS	Hoose SA, et al. (2012) PMID:22438835
RVB2	YPL235W	cell cycle progression in G1 phase: arrested	classical genetics	classical genetics	conditional Allele: rvb2-(tih2-160)	S288C		Condition: elevated temperature: 37 deg C	Lim CR, et al. (2000) PMID:10787406
SAM37	YMR060C	cell cycle progression in G1 phase: increased duration	homozygous diploid, systematic mutation set	large-scale survey	null	S288C		Details: percentage of G1 cells greater than two standard deviations (41.57%) above wild type when assayed by FACS	Hoose SA, et al. (2012) PMID:22438835
SAS10	YDL153C	cell cycle progression in G1 phase: arrested	classical genetics	classical genetics	repressible	S288C			Bernstein KA and Baserga SJ (2004) PMID:15356263
SCH9	YHR205W	cell cycle progression in G1 phase: arrested	classical genetics	classical genetics	null	Other		Condition: nutrient depletion Details: more efficient	Weinberger M, et al. (2007) PMID:17710147
SCH9	YHR205W	cell cycle progression in G1 phase: delayed	competitive growth	large-scale survey	null	S288C			Delaney JR, et al. (2011) PMID:21191185
SCM4	YGR049W	cell cycle progression in G1 phase: abnormal	classical genetics	classical genetics	overexpression	S288C		Details: see Table S8 for more details	Sopko R, et al. (2006) PMID:16455487
SCO2	YBR024W	cell cycle progression in G1 phase: abnormal	classical genetics	classical genetics	overexpression	S288C		Details: see Table S8 for more details	Sopko R, et al. (2006) PMID:16455487
SDA1	YGR245C	cell cycle progression in G1 phase: arrested	classical genetics	classical genetics	repressible	W303		Details: unbudded cells increase from 30% to 76% within 40 hours	Buscemi G, et al. (2000) PMID:10704371
SDA1	YGR245C	cell cycle progression in G1 phase: arrested	classical genetics	classical genetics	conditional Allele: sda1-1 M257T, I403N, E567V, Q622P	W303		Condition: elevated temperature: 37 deg C Details: 83% arrest as unbudded cells with a single nucleus; 17% as large-budded cells with two segregated nuclei after 16 hours	Buscemi G, et al. (2000) PMID:10704371
SFG1	YOR315W	cell cycle progression in G1 phase: delayed	homozygous diploid, large-scale survey	large-scale survey	null	S288C		Details: cells accumulate with 1C DNA content (HTP flow cytometry) indicative of a G1 phase delay	White MA, et al. (2009) PMID:19033152
SFG1	YOR315W	cell cycle progression in G1 phase: delayed	classical genetics	classical genetics	null	S288C		Details: cells accumulate with 1C DNA content (flow cytometry) indicative of a G1 phase delay	White MA, et al. (2009) PMID:19033152
SFP1	YLR403W	cell cycle progression in G1 phase: increased duration	homozygous diploid, systematic mutation set	large-scale survey	null	S288C		Details: percentage of G1 cells greater than two standard deviations (41.57%) above wild type when assayed by FACS	Hoose SA, et al. (2012) PMID:22438835
SFP1	YLR403W	cell cycle progression in G1 phase: delayed	homozygous diploid, large-scale survey	large-scale survey	null	S288C		Details: cells accumulate with 1C DNA content (HTP flow cytometry) indicative of a G1 phase delay	White MA, et al. (2009) PMID:19033152
SGS1	YMR190C	cell cycle progression in G1 phase: decreased duration	homozygous diploid, systematic mutation set	large-scale survey	null	S288C		Details: percent of G1 cells less than two standard deviations (20.77%) below wild type when when assayed by FACS	Hoose SA, et al. (2012) PMID:22438835
SGT1	YOR057W	cell cycle progression in G1 phase: arrested	classical genetics	classical genetics	conditional Allele: sgt1-5 D220V,E364K	S288C		Condition: elevated temperature: 37 deg C Details: arrest with single DNA mass and unbudded or small budded morphology (prior to alpha factor arrest point)	Kitagawa K, et al. (1999) PMID:10445024
SHP1	YBL058W	cell cycle progression in G1 phase: decreased duration	homozygous diploid, systematic mutation set	large-scale survey	null	S288C		Details: percent of G1 cells less than two standard deviations (20.77%) below wild type when when assayed by FACS	Hoose SA, et al. (2012) PMID:22438835
SHY1	YGR112W	cell cycle progression in G1 phase: increased duration	homozygous diploid, systematic mutation set	large-scale survey	null	S288C		Details: percentage of G1 cells greater than two standard deviations (41.57%) above wild type when assayed by FACS	Hoose SA, et al. (2012) PMID:22438835
SHY1	YGR112W	cell cycle progression in G1 phase: abnormal	systematic mutation set	large-scale survey	overexpression	S288C		Details: accumulation of cells with a 1C DNA content and an increased percentage of unbudded cells, indicative of a G1 phase delay or arrest	Niu W, et al. (2008) PMID:18617996
SIC1	YLR079W	cell cycle progression in G1 phase: decreased duration	homozygous diploid, systematic mutation set	large-scale survey	null	S288C		Details: percent of G1 cells less than two standard deviations (20.77%) below wild type when when assayed by FACS	Hoose SA, et al. (2012) PMID:22438835
SKO1	YNL167C	cell cycle progression in G1 phase: abnormal	systematic mutation set	large-scale survey	overexpression	S288C		Details: accumulation of cells with a 1C DNA content and an increased percentage of unbudded cells, indicative of a G1 phase delay or arrest	Niu W, et al. (2008) PMID:18617996
SKO1	YNL167C	cell cycle progression in G1 phase: normal	classical genetics	classical genetics	null	S288C			Niu W, et al. (2008) PMID:18617996
SKP1	YDR328C	cell cycle progression in G1 phase: arrested	classical genetics	classical genetics	conditional Allele: skp1-11 (G160E,R167K)	Other		Condition: elevated temperature: 37 deg C	Bai C, et al. (1996) PMID:8706131
SKP1	YDR328C	cell cycle progression in G1 phase: arrested	classical genetics	classical genetics	conditional Allele: skp1-12 (L8G)	Other		Condition: elevated temperature: 37 deg C Details: cells began arrest in G2 phase at permissive temperature but ~50% of cells exit mitosis and arrest at G1 after the shift to 37 deg C	Bai C, et al. (1996) PMID:8706131
SKP1	YDR328C	cell cycle progression in G1 phase: arrested	homozygous diploid	classical genetics	conditional Allele: skp1-3/skp1-3 (I172N/I172N)	S288C		Condition: elevated temperature: 37 deg C	Connelly C and Hieter P (1996) PMID:8706132
SKP2	YNL311C	cell cycle progression in G1 phase: abnormal	classical genetics	classical genetics	overexpression	S288C		Details: see Table S8 for more details	Sopko R, et al. (2006) PMID:16455487
SKY1	YMR216C	cell cycle progression in G1 phase: increased duration	homozygous diploid, systematic mutation set	large-scale survey	null	S288C		Details: percentage of G1 cells greater than two standard deviations (41.57%) above wild type when assayed by FACS	Hoose SA, et al. (2012) PMID:22438835
SLM6	YBR266C	cell cycle progression in G1 phase: increased duration	homozygous diploid, systematic mutation set	large-scale survey	null	S288C		Details: percentage of G1 cells greater than two standard deviations (41.57%) above wild type when assayed by FACS	Hoose SA, et al. (2012) PMID:22438835
SLM6	YBR266C	cell cycle progression in G1 phase: delayed	competitive growth	large-scale survey	null	S288C			Delaney JR, et al. (2011) PMID:21191185
SLX5	YDL013W	cell cycle progression in G1 phase: decreased duration	homozygous diploid, systematic mutation set	large-scale survey	null	S288C		Details: percent of G1 cells less than two standard deviations (20.77%) below wild type when when assayed by FACS	Hoose SA, et al. (2012) PMID:22438835
SMC3	YJL074C	cell cycle progression in G1 phase: abnormal	large-scale survey	large-scale survey	repressible	S288C		Details: accumulation of cells with a 1C DNA content indicative of a G1 arrest or delay	Yu L, et al. (2006) PMID:16943325
SMC5	YOL034W	cell cycle progression in G1 phase: abnormal	large-scale survey	large-scale survey	repressible	S288C		Details: accumulation of cells with a 1C DNA content indicative of a G1 arrest or delay	Yu L, et al. (2006) PMID:16943325
SMF3	YLR034C	cell cycle progression in G1 phase: increased duration	homozygous diploid, systematic mutation set	large-scale survey	null	S288C		Details: percentage of G1 cells greater than two standard deviations (41.57%) above wild type when assayed by FACS	Hoose SA, et al. (2012) PMID:22438835
SNF6	YHL025W	cell cycle progression in G1 phase: increased duration	homozygous diploid, systematic mutation set	large-scale survey	null	S288C		Details: percentage of G1 cells greater than two standard deviations (41.57%) above wild type when assayed by FACS	Hoose SA, et al. (2012) PMID:22438835
SOK1	YDR006C	cell cycle progression in G1 phase: delayed	competitive growth	large-scale survey	null	S288C			Delaney JR, et al. (2011) PMID:21191185
SOK2	YMR016C	cell cycle progression in G1 phase: abnormal	classical genetics	classical genetics	overexpression	S288C		Details: see Table S8 for more details	Sopko R, et al. (2006) PMID:16455487
SPR3	YGR059W	cell cycle progression in G1 phase: increased duration	homozygous diploid, systematic mutation set	large-scale survey	null	S288C		Details: percentage of G1 cells greater than two standard deviations (41.57%) above wild type when assayed by FACS	Hoose SA, et al. (2012) PMID:22438835
SPT16	YGL207W	cell cycle progression in G1 phase: arrested	classical genetics	classical genetics	conditional	Other		Condition: elevated temperature: 36 deg C Details: 80-90 percent arrest as unbudded cells; relative DNA content between 0.7 and 0.8	Prendergast JA, et al. (1990) PMID:2407608
SPT7	YBR081C	cell cycle progression in G1 phase: delayed	homozygous diploid, large-scale survey	large-scale survey	null	S288C		Details: cells accumulate with 1C DNA content (HTP flow cytometry) indicative of a G1 phase delay	White MA, et al. (2009) PMID:19033152
SSZ1	YHR064C	cell cycle progression in G1 phase: increased duration	homozygous diploid, systematic mutation set	large-scale survey	null	S288C		Details: percentage of G1 cells greater than two standard deviations (41.57%) above wild type when assayed by FACS	Hoose SA, et al. (2012) PMID:22438835
STE4	YOR212W	cell cycle progression in G1 phase: abnormal	classical genetics	classical genetics	overexpression	S288C		Details: see Table S8 for more details	Sopko R, et al. (2006) PMID:16455487
STP1	YDR463W	cell cycle progression in G1 phase: increased duration	homozygous diploid, systematic mutation set	large-scale survey	null	S288C		Details: percentage of G1 cells greater than two standard deviations (41.57%) above wild type when assayed by FACS	Hoose SA, et al. (2012) PMID:22438835
SWI3	YJL176C	cell cycle progression in G1 phase: delayed	homozygous diploid, large-scale survey	large-scale survey	null	S288C		Details: cells accumulate with 1C DNA content (HTP flow cytometry) indicative of a G1 phase delay	White MA, et al. (2009) PMID:19033152
SWI5	YDR146C	cell cycle progression in G1 phase: delayed	homozygous diploid, large-scale survey	large-scale survey	null	S288C		Details: cells accumulate with 1C DNA content (HTP flow cytometry) indicative of a G1 phase delay	White MA, et al. (2009) PMID:19033152
SWI6	YLR182W	cell cycle progression in G1 phase: increased duration	classical genetics	classical genetics	null	S288C			Chiu J, et al. (2011) PMID:21147769
SYF1	YDR416W	cell cycle progression in G1 phase: abnormal	large-scale survey	large-scale survey	repressible	S288C		Details: accumulation of cells with a 1C DNA content indicative of a G1 arrest or delay	Yu L, et al. (2006) PMID:16943325
TAF1	YGR274C	cell cycle progression in G1 phase: arrested	classical genetics	classical genetics	conditional Allele: taf1-(tafII145ts-2)	Other		Condition: elevated temperature: 37 deg C Details: arrest as large, unbudded cells, with a 1N DNA content	Walker SS, et al. (1996) PMID:8774886
TAF10	YDR167W	cell cycle progression in G1 phase: arrested	classical genetics	classical genetics	conditional Allele: taf10-(ytafII25-del. 92) deletion of the PIIPD and EYGLN motifs (amino acids 86 to 90 and 194 to 198, respectively)	Other		Condition: elevated temperature: 37 deg C	Kirschner DB, et al. (2002) PMID:11940675
TAF14	YPL129W	cell cycle progression in G1 phase: increased duration	homozygous diploid, systematic mutation set	large-scale survey	null	S288C		Details: percentage of G1 cells greater than two standard deviations (41.57%) above wild type when assayed by FACS	Hoose SA, et al. (2012) PMID:22438835
TAT1	YBR069C	cell cycle progression in G1 phase: increased duration	homozygous diploid, systematic mutation set	large-scale survey	null	S288C		Details: percentage of G1 cells greater than two standard deviations (41.57%) above wild type when assayed by FACS	Hoose SA, et al. (2012) PMID:22438835
TEL2	YGR099W	cell cycle progression in G1 phase: arrested	classical genetics	classical genetics	conditional Allele: tel2-15	S288C		Condition: elevated temperature: 37 deg C	Stirling PC, et al. (2011) PMID:21552543
TFC8	YPL007C	cell cycle progression in G1 phase: abnormal	large-scale survey	large-scale survey	repressible	S288C		Details: accumulation of cells with a 1C DNA content indicative of a G1 arrest or delay	Yu L, et al. (2006) PMID:16943325
TGS1	YPL157W	cell cycle progression in G1 phase: increased duration	homozygous diploid, systematic mutation set	large-scale survey	null	S288C		Details: percentage of G1 cells greater than two standard deviations (41.57%) above wild type when assayed by FACS	Hoose SA, et al. (2012) PMID:22438835
THP1	YOL072W	cell cycle progression in G1 phase: delayed	homozygous diploid, large-scale survey	large-scale survey	null	S288C		Details: cells accumulate with 1C DNA content (HTP flow cytometry) indicative of a G1 phase delay	White MA, et al. (2009) PMID:19033152
TIF1	YKR059W	cell cycle progression in G1 phase: delayed	competitive growth	large-scale survey	null	S288C			Delaney JR, et al. (2011) PMID:21191185
TIF2	YJL138C	cell cycle progression in G1 phase: delayed	competitive growth	large-scale survey	null	S288C			Delaney JR, et al. (2011) PMID:21191185
TIF4631	YGR162W	cell cycle progression in G1 phase: delayed	competitive growth	large-scale survey	null	S288C			Delaney JR, et al. (2011) PMID:21191185
TIF6	YPR016C	cell cycle progression in G1 phase: arrested	classical genetics	classical genetics	repressible	S288C			Wood LC, et al. (1999) PMID:10206977
TIF6	YPR016C	cell cycle progression in G1 phase: abnormal	large-scale survey	large-scale survey	repressible	S288C		Details: accumulation of cells with a 1C DNA content indicative of a G1 arrest or delay	Yu L, et al. (2006) PMID:16943325
TMA19	YKL056C	cell cycle progression in G1 phase: delayed	competitive growth	large-scale survey	null	S288C			Delaney JR, et al. (2011) PMID:21191185
TMA23	YMR269W	cell cycle progression in G1 phase: increased duration	homozygous diploid, systematic mutation set	large-scale survey	null	S288C		Details: percentage of G1 cells greater than two standard deviations (41.57%) above wild type when assayed by FACS	Hoose SA, et al. (2012) PMID:22438835
TMA64	YDR117C	cell cycle progression in G1 phase: abnormal	systematic mutation set	large-scale survey	overexpression	S288C		Details: accumulation of cells with a 1C DNA content and an increased percentage of unbudded cells, indicative of a G1 phase delay or arrest	Niu W, et al. (2008) PMID:18617996
TOM22	YNL131W	cell cycle progression in G1 phase: abnormal	classical genetics	classical genetics	overexpression	S288C		Details: see Table S8 for more details	Sopko R, et al. (2006) PMID:16455487
TOM5	YPR133W-A	cell cycle progression in G1 phase: abnormal	classical genetics	classical genetics	overexpression	S288C		Details: see Table S8 for more details	Sopko R, et al. (2006) PMID:16455487
TOM7	YNL070W	cell cycle progression in G1 phase: abnormal	classical genetics	classical genetics	overexpression	S288C		Details: see Table S8 for more details	Sopko R, et al. (2006) PMID:16455487
TPD3	YAL016W	cell cycle progression in G1 phase: decreased duration	heterozygous diploid	classical genetics	null	S288C		Details: mutant cell population is depleted in G1 phase cells relative to a wild type population	de Clare M and Oliver SG (2013) PMID:23531409
TPN1	YGL186C	cell cycle progression in G1 phase: increased duration	classical genetics	classical genetics	null	S288C			Kanellis P, et al. (2007) PMID:17696614
TRM112	YNR046W	cell cycle progression in G1 phase: abnormal	large-scale survey	large-scale survey	repressible	S288C		Details: accumulation of cells with a 1C DNA content indicative of a G1 arrest or delay	Yu L, et al. (2006) PMID:16943325
TRM5	YHR070W	cell cycle progression in G1 phase: abnormal	systematic mutation set	large-scale survey	overexpression	S288C		Details: accumulation of cells with a 1C DNA content and an increased percentage of unbudded cells, indicative of a G1 phase delay or arrest	Niu W, et al. (2008) PMID:18617996
TSA2	YDR453C	cell cycle progression in G1 phase: increased duration	classical genetics	classical genetics	null	Other			Park SG, et al. (2000) PMID:10681558
TSR2	YLR435W	cell cycle progression in G1 phase: abnormal	classical genetics	classical genetics	overexpression	S288C		Details: see Table S8 for more details	Sopko R, et al. (2006) PMID:16455487
TTI1	YKL033W	cell cycle progression in G1 phase: arrested	classical genetics	classical genetics	conditional Allele: tti1-1	S288C		Condition: elevated temperature: 37 deg C	Stirling PC, et al. (2011) PMID:21552543
TTI2	YJR136C	cell cycle progression in G1 phase: arrested	classical genetics	classical genetics	conditional Allele: tti2-1	S288C		Condition: elevated temperature: 37 deg C	Stirling PC, et al. (2011) PMID:21552543
TUP1	YCR084C	cell cycle progression in G1 phase: delayed	homozygous diploid, large-scale survey	large-scale survey	null	S288C		Details: cells accumulate with 1C DNA content (HTP flow cytometry) indicative of a G1 phase delay	White MA, et al. (2009) PMID:19033152
TUS1	YLR425W	cell cycle progression in G1 phase: increased duration	homozygous diploid, systematic mutation set	large-scale survey	null	S288C		Details: percentage of G1 cells greater than two standard deviations (41.57%) above wild type when assayed by FACS	Hoose SA, et al. (2012) PMID:22438835
UAF30	YOR295W	cell cycle progression in G1 phase: increased duration	homozygous diploid, systematic mutation set	large-scale survey	null	S288C		Details: percentage of G1 cells greater than two standard deviations (41.57%) above wild type when assayed by FACS	Hoose SA, et al. (2012) PMID:22438835
UBP15	YMR304W	cell cycle progression in G1 phase: increased duration	homozygous diploid, systematic mutation set	large-scale survey	null	S288C		Details: percentage of G1 cells greater than two standard deviations (41.57%) above wild type when assayed by FACS	Hoose SA, et al. (2012) PMID:22438835
UFD1	YGR048W	cell cycle progression in G1 phase: delayed	classical genetics	classical genetics	conditional Allele: ufd1-2	W303		Condition: alpha factor block release Condition: elevated temperature: 38.5 deg C Details: delayed in budding and DNA replication upon release from alpha factor block	Hsieh MT and Chen RH (2011) PMID:21526151
UPC2	YDR213W	cell cycle progression in G1 phase: abnormal	classical genetics	classical genetics	overexpression	S288C		Details: see Table S8 for more details	Sopko R, et al. (2006) PMID:16455487
URE2	YNL229C	cell cycle progression in G1 phase: delayed	homozygous diploid, large-scale survey	large-scale survey	null	S288C		Details: cells accumulate with 1C DNA content (HTP flow cytometry) indicative of a G1 phase delay	White MA, et al. (2009) PMID:19033152
URN1	YPR152C	cell cycle progression in G1 phase: abnormal	systematic mutation set	large-scale survey	overexpression	S288C		Details: accumulation of cells with a 1C DNA content and an increased percentage of unbudded cells, indicative of a G1 phase delay or arrest	Niu W, et al. (2008) PMID:18617996
UTP10	YJL109C	cell cycle progression in G1 phase: arrested	classical genetics	classical genetics	repressible	S288C			Bernstein KA and Baserga SJ (2004) PMID:15356263
UTP11	YKL099C	cell cycle progression in G1 phase: arrested	classical genetics	classical genetics	repressible	S288C			Bernstein KA and Baserga SJ (2004) PMID:15356263
UTP13	YLR222C	cell cycle progression in G1 phase: arrested	classical genetics	classical genetics	repressible	S288C			Bernstein KA and Baserga SJ (2004) PMID:15356263
UTP14	YML093W	cell cycle progression in G1 phase: arrested	classical genetics	classical genetics	repressible	S288C			Bernstein KA and Baserga SJ (2004) PMID:15356263
UTP15	YMR093W	cell cycle progression in G1 phase: arrested	classical genetics	classical genetics	repressible	S288C			Bernstein KA and Baserga SJ (2004) PMID:15356263
UTP4	YDR324C	cell cycle progression in G1 phase: arrested	classical genetics	classical genetics	repressible	S288C			Bernstein KA and Baserga SJ (2004) PMID:15356263
UTP5	YDR398W	cell cycle progression in G1 phase: arrested	classical genetics	classical genetics	repressible	S288C			Bernstein KA and Baserga SJ (2004) PMID:15356263
UTP6	YDR449C	cell cycle progression in G1 phase: arrested	classical genetics	classical genetics	repressible	S288C			Bernstein KA and Baserga SJ (2004) PMID:15356263
UTP7	YER082C	cell cycle progression in G1 phase: arrested	classical genetics	classical genetics	repressible	S288C			Bernstein KA and Baserga SJ (2004) PMID:15356263
UTP8	YGR128C	cell cycle progression in G1 phase: arrested	classical genetics	classical genetics	repressible	S288C			Bernstein KA and Baserga SJ (2004) PMID:15356263
UTP9	YHR196W	cell cycle progression in G1 phase: arrested	classical genetics	classical genetics	repressible	S288C			Bernstein KA and Baserga SJ (2004) PMID:15356263
VAB2	YEL005C	cell cycle progression in G1 phase: abnormal	classical genetics	classical genetics	overexpression	S288C		Details: see Table S8 for more details	Sopko R, et al. (2006) PMID:16455487
VAC8	YEL013W	cell cycle progression in G1 phase: increased duration	homozygous diploid, systematic mutation set	large-scale survey	null	S288C		Details: percentage of G1 cells greater than two standard deviations (41.57%) above wild type when assayed by FACS	Hoose SA, et al. (2012) PMID:22438835
VID22	YLR373C	cell cycle progression in G1 phase: increased duration	homozygous diploid, systematic mutation set	large-scale survey	null	S288C		Details: percentage of G1 cells greater than two standard deviations (41.57%) above wild type when assayed by FACS	Hoose SA, et al. (2012) PMID:22438835
VID24	YBR105C	cell cycle progression in G1 phase: increased duration	homozygous diploid, systematic mutation set	large-scale survey	null	S288C		Details: percentage of G1 cells greater than two standard deviations (41.57%) above wild type when assayed by FACS	Hoose SA, et al. (2012) PMID:22438835
VMA10	YHR039C-A	cell cycle progression in G1 phase: increased duration	homozygous diploid, systematic mutation set	large-scale survey	null	S288C		Details: percentage of G1 cells greater than two standard deviations (41.57%) above wild type when assayed by FACS	Hoose SA, et al. (2012) PMID:22438835
VMA11	YPL234C	cell cycle progression in G1 phase: increased duration	homozygous diploid, systematic mutation set	large-scale survey	null	S288C		Details: percentage of G1 cells greater than two standard deviations (41.57%) above wild type when assayed by FACS	Hoose SA, et al. (2012) PMID:22438835
VMA13	YPR036W	cell cycle progression in G1 phase: increased duration	homozygous diploid, systematic mutation set	large-scale survey	null	S288C		Details: percentage of G1 cells greater than two standard deviations (41.57%) above wild type when assayed by FACS	Hoose SA, et al. (2012) PMID:22438835
VMA22	YHR060W	cell cycle progression in G1 phase: increased duration	homozygous diploid, systematic mutation set	large-scale survey	null	S288C		Details: percentage of G1 cells greater than two standard deviations (41.57%) above wild type when assayed by FACS	Hoose SA, et al. (2012) PMID:22438835
VMA3	YEL027W	cell cycle progression in G1 phase: increased duration	homozygous diploid, systematic mutation set	large-scale survey	null	S288C		Details: percentage of G1 cells greater than two standard deviations (41.57%) above wild type when assayed by FACS	Hoose SA, et al. (2012) PMID:22438835
VMA4	YOR332W	cell cycle progression in G1 phase: increased duration	homozygous diploid, systematic mutation set	large-scale survey	null	S288C		Details: percentage of G1 cells greater than two standard deviations (41.57%) above wild type when assayed by FACS	Hoose SA, et al. (2012) PMID:22438835
VMA6	YLR447C	cell cycle progression in G1 phase: increased duration	homozygous diploid, systematic mutation set	large-scale survey	null	S288C		Details: percentage of G1 cells greater than two standard deviations (41.57%) above wild type when assayed by FACS	Hoose SA, et al. (2012) PMID:22438835
VPS24	YKL041W	cell cycle progression in G1 phase: decreased duration	classical genetics	classical genetics	null	S288C			Zettel MF, et al. (2003) PMID:12829295
VPS30	YPL120W	cell cycle progression in G1 phase: decreased duration	classical genetics	classical genetics	null	S288C			Zettel MF, et al. (2003) PMID:12829295
VTC1	YER072W	cell cycle progression in G1 phase: increased duration	homozygous diploid, systematic mutation set	large-scale survey	null	S288C		Details: percentage of G1 cells greater than two standard deviations (41.57%) above wild type when assayed by FACS	Hoose SA, et al. (2012) PMID:22438835
WHI3	YNL197C	cell cycle progression in G1 phase: arrested	classical genetics	classical genetics	overexpression	Other		Condition: YEP raffinose galactose Details: arrest as unbudded cells with a single nucleus and a 1N DNA content	Nash RS, et al. (2001) PMID:11290704
WHI3	YNL197C	cell cycle progression in G1 phase: increased duration	classical genetics	classical genetics	unspecified Allele: whi3-S568A Tpk1p phosphorylation site mutated	W303		Details: prolonged G1 phase due to alteration in the inhibitory phosphorylation site	Mizunuma M, et al. (2013) PMID:23471970
WHI3	YNL197C	cell cycle progression in G1 phase: decreased duration	classical genetics	classical genetics	reduction of function Allele: whi3-S568D phosphomimetic; Tpk1p phosphorylation site mutated	W303		Details: shortened G1 phase; behaves like Tpk1p-phosphorylated (S568) Whi3p	Mizunuma M, et al. (2013) PMID:23471970
WHI4	YDL224C	cell cycle progression in G1 phase: arrested	classical genetics	classical genetics	overexpression	S288C			Sopko R, et al. (2006) PMID:16455487
WHI4	YDL224C	cell cycle progression in G1 phase: abnormal	classical genetics	classical genetics	overexpression	S288C		Details: see Table S8 for more details	Sopko R, et al. (2006) PMID:16455487
XBP1	YIL101C	cell cycle progression in G1 phase: increased duration	classical genetics	classical genetics	overexpression	S288C		Condition: YEP raffinose galactose	Mai B and Breeden L (1997) PMID:9343412
XBP1	YIL101C	cell cycle progression in G1 phase: abnormal	classical genetics	classical genetics	overexpression	S288C		Details: see Table S8 for more details	Sopko R, et al. (2006) PMID:16455487
YBP1	YBR216C	cell cycle progression in G1 phase: abnormal	classical genetics	classical genetics	overexpression	S288C		Details: see Table S8 for more details	Sopko R, et al. (2006) PMID:16455487
YBR238C	YBR238C	cell cycle progression in G1 phase: delayed	competitive growth	large-scale survey	null	S288C			Delaney JR, et al. (2011) PMID:21191185
YDL068W	YDL068W	cell cycle progression in G1 phase: increased duration	homozygous diploid, systematic mutation set	large-scale survey	null	S288C		Details: percentage of G1 cells greater than two standard deviations (41.57%) above wild type when assayed by FACS	Hoose SA, et al. (2012) PMID:22438835
YDL129W	YDL129W	cell cycle progression in G1 phase: abnormal	classical genetics	classical genetics	overexpression	S288C		Details: see Table S8 for more details	Sopko R, et al. (2006) PMID:16455487
YDL157C	YDL157C	cell cycle progression in G1 phase: increased duration	homozygous diploid, systematic mutation set	large-scale survey	null	S288C		Details: percentage of G1 cells greater than two standard deviations (41.57%) above wild type when assayed by FACS	Hoose SA, et al. (2012) PMID:22438835
YDL183C	YDL183C	cell cycle progression in G1 phase: abnormal	classical genetics	classical genetics	overexpression	S288C		Details: see Table S8 for more details	Sopko R, et al. (2006) PMID:16455487
YDR161W	YDR161W	cell cycle progression in G1 phase: increased duration	homozygous diploid, systematic mutation set	large-scale survey	null	S288C		Details: percentage of G1 cells greater than two standard deviations (41.57%) above wild type when assayed by FACS	Hoose SA, et al. (2012) PMID:22438835
YDR249C	YDR249C	cell cycle progression in G1 phase: abnormal	classical genetics	classical genetics	overexpression	S288C		Details: see Table S8 for more details	Sopko R, et al. (2006) PMID:16455487
YDR433W	YDR433W	cell cycle progression in G1 phase: increased duration	homozygous diploid, systematic mutation set	large-scale survey	null	S288C		Details: percentage of G1 cells greater than two standard deviations (41.57%) above wild type when assayed by FACS	Hoose SA, et al. (2012) PMID:22438835
YEL045C	YEL045C	cell cycle progression in G1 phase: increased duration	homozygous diploid, systematic mutation set	large-scale survey	null	S288C		Details: percentage of G1 cells greater than two standard deviations (41.57%) above wild type when assayed by FACS	Hoose SA, et al. (2012) PMID:22438835
YEL045C	YEL045C	cell cycle progression in G1 phase: abnormal	classical genetics	classical genetics	overexpression	S288C		Details: see Table S8 for more details	Sopko R, et al. (2006) PMID:16455487
YGL015C	YGL015C	cell cycle progression in G1 phase: increased duration	homozygous diploid, systematic mutation set	large-scale survey	null	S288C		Details: percentage of G1 cells greater than two standard deviations (41.57%) above wild type when assayed by FACS	Hoose SA, et al. (2012) PMID:22438835
YGL218W	YGL218W	cell cycle progression in G1 phase: increased duration	homozygous diploid, systematic mutation set	large-scale survey	null	S288C		Details: percentage of G1 cells greater than two standard deviations (41.57%) above wild type when assayed by FACS	Hoose SA, et al. (2012) PMID:22438835
YGR160W	YGR160W	cell cycle progression in G1 phase: increased duration	homozygous diploid, systematic mutation set	large-scale survey	null	S288C		Details: percentage of G1 cells greater than two standard deviations (41.57%) above wild type when assayed by FACS	Hoose SA, et al. (2012) PMID:22438835
YHL005C	YHL005C	cell cycle progression in G1 phase: increased duration	homozygous diploid, systematic mutation set	large-scale survey	null	S288C		Details: percentage of G1 cells greater than two standard deviations (41.57%) above wild type when assayed by FACS	Hoose SA, et al. (2012) PMID:22438835
YHR020W	YHR020W	cell cycle progression in G1 phase: abnormal	large-scale survey	large-scale survey	repressible	S288C		Details: accumulation of cells with a 1C DNA content indicative of a G1 arrest or delay	Yu L, et al. (2006) PMID:16943325
YIF1	YNL263C	cell cycle progression in G1 phase: abnormal	large-scale survey	large-scale survey	repressible	S288C		Details: accumulation of cells with a 1C DNA content indicative of a G1 arrest or delay	Yu L, et al. (2006) PMID:16943325
YJR114W	YJR114W	cell cycle progression in G1 phase: increased duration	homozygous diploid	classical genetics	null	S288C		Details: increase in the length of G1 phase in mother and/or daughter cells; overall increase in total cell cycle time	Dungrawala H, et al. (2012) PMID:23234503
YJR142W	YJR142W	cell cycle progression in G1 phase: increased duration	homozygous diploid, systematic mutation set	large-scale survey	null	S288C		Details: percentage of G1 cells greater than two standard deviations (41.57%) above wild type when assayed by FACS	Hoose SA, et al. (2012) PMID:22438835
YJU2	YKL095W	cell cycle progression in G1 phase: abnormal	large-scale survey	large-scale survey	repressible	S288C		Details: accumulation of cells with a 1C DNA content indicative of a G1 arrest or delay	Yu L, et al. (2006) PMID:16943325
YKL118W	YKL118W	cell cycle progression in G1 phase: increased duration	homozygous diploid, systematic mutation set	large-scale survey	null	S288C		Details: percentage of G1 cells greater than two standard deviations (41.57%) above wild type when assayed by FACS	Hoose SA, et al. (2012) PMID:22438835
YKR047W	YKR047W	cell cycle progression in G1 phase: decreased duration	homozygous diploid, systematic mutation set	large-scale survey	null	S288C		Details: percent of G1 cells less than two standard deviations (20.77%) below wild type when when assayed by FACS	Hoose SA, et al. (2012) PMID:22438835
YLL037W	YLL037W	cell cycle progression in G1 phase: abnormal	large-scale survey	large-scale survey	repressible	S288C		Details: accumulation of cells with a 1C DNA content indicative of a G1 arrest or delay	Yu L, et al. (2006) PMID:16943325
YLL066W-B	YLL066W-B	cell cycle progression in G1 phase: abnormal	systematic mutation set	large-scale survey	overexpression	S288C		Details: accumulation of cells with a 1C DNA content and an increased percentage of unbudded cells, indicative of a G1 phase delay or arrest	Niu W, et al. (2008) PMID:18617996
YLR030W	YLR030W	cell cycle progression in G1 phase: increased duration	homozygous diploid, systematic mutation set	large-scale survey	null	S288C		Details: percentage of G1 cells greater than two standard deviations (41.57%) above wild type when assayed by FACS	Hoose SA, et al. (2012) PMID:22438835
YLR031W	YLR031W	cell cycle progression in G1 phase: increased duration	homozygous diploid, systematic mutation set	large-scale survey	null	S288C		Details: percentage of G1 cells greater than two standard deviations (41.57%) above wild type when assayed by FACS	Hoose SA, et al. (2012) PMID:22438835
YMC1	YPR058W	cell cycle progression in G1 phase: abnormal	classical genetics	classical genetics	overexpression	S288C		Details: see Table S8 for more details	Sopko R, et al. (2006) PMID:16455487
YML131W	YML131W	cell cycle progression in G1 phase: increased duration	homozygous diploid, systematic mutation set	large-scale survey	null	S288C		Details: percentage of G1 cells greater than two standard deviations (41.57%) above wild type when assayed by FACS	Hoose SA, et al. (2012) PMID:22438835
YMR086C-A	YMR086C-A	cell cycle progression in G1 phase: increased duration	homozygous diploid, systematic mutation set	large-scale survey	null	S288C		Details: percentage of G1 cells greater than two standard deviations (41.57%) above wild type when assayed by FACS	Hoose SA, et al. (2012) PMID:22438835
YNL181W	YNL181W	cell cycle progression in G1 phase: abnormal	large-scale survey	large-scale survey	repressible	S288C		Details: accumulation of cells with a 1C DNA content indicative of a G1 arrest or delay	Yu L, et al. (2006) PMID:16943325
YOR131C	YOR131C	cell cycle progression in G1 phase: abnormal	systematic mutation set	large-scale survey	overexpression	S288C		Details: accumulation of cells with a 1C DNA content and an increased percentage of unbudded cells, indicative of a G1 phase delay or arrest	Niu W, et al. (2008) PMID:18617996
YOR199W	YOR199W	cell cycle progression in G1 phase: increased duration	homozygous diploid, systematic mutation set	large-scale survey	null	S288C		Details: percentage of G1 cells greater than two standard deviations (41.57%) above wild type when assayed by FACS	Hoose SA, et al. (2012) PMID:22438835
YOR218C	YOR218C	cell cycle progression in G1 phase: abnormal	large-scale survey	large-scale survey	repressible	S288C		Details: accumulation of cells with a 1C DNA content indicative of a G1 arrest or delay	Yu L, et al. (2006) PMID:16943325
YOR309C	YOR309C	cell cycle progression in G1 phase: increased duration	homozygous diploid, systematic mutation set	large-scale survey	null	S288C		Details: percentage of G1 cells greater than two standard deviations (41.57%) above wild type when assayed by FACS	Hoose SA, et al. (2012) PMID:22438835
YPR011C	YPR011C	cell cycle progression in G1 phase: abnormal	classical genetics	classical genetics	overexpression	S288C		Details: see Table S8 for more details	Sopko R, et al. (2006) PMID:16455487
YPT6	YLR262C	cell cycle progression in G1 phase: delayed	competitive growth	large-scale survey	null	S288C			Delaney JR, et al. (2011) PMID:21191185
YTA7	YGR270W	cell cycle progression in G1 phase: increased duration	homozygous diploid, systematic mutation set	large-scale survey	null	S288C		Details: percentage of G1 cells greater than two standard deviations (41.57%) above wild type when assayed by FACS	Hoose SA, et al. (2012) PMID:22438835
YVH1	YIR026C	cell cycle progression in G1 phase: increased duration	homozygous diploid, systematic mutation set	large-scale survey	null	S288C		Details: percentage of G1 cells greater than two standard deviations (41.57%) above wild type when assayed by FACS	Hoose SA, et al. (2012) PMID:22438835
ZIM17	YNL310C	cell cycle progression in G1 phase: abnormal	large-scale survey	large-scale survey	repressible	S288C		Details: accumulation of cells with a 1C DNA content indicative of a G1 arrest or delay	Yu L, et al. (2006) PMID:16943325
ZUO1	YGR285C	cell cycle progression in G1 phase: increased duration	homozygous diploid, systematic mutation set	large-scale survey	null	S288C		Details: percentage of G1 cells greater than two standard deviations (41.57%) above wild type when assayed by FACS	Hoose SA, et al. (2012) PMID:22438835
ALA1	YOR335C	cell cycle passage through START: arrested	classical genetics	classical genetics	conditional Allele: ala1-(cdc64-1)	Other		Condition: elevated temperature: 37 deg C Condition: alpha factor treated cells Details: mutant arrests at the alpha-factor sensitive step at the non-permissive temperature in order-of-function mapping experiments	Bedard DP, et al. (1981) PMID:24185994
CDC28	YBR160W	cell cycle passage through START: arrested	classical genetics	classical genetics	conditional Allele: cdc28-15	Other		Condition: elevated temperature: 35 deg C Details: arrest as conjugation-competent, unbudded cells with single, undivided nuclei and pear-shaped morphology	Reed SI (1980) PMID:7002718
CDC28	YBR160W	cell cycle passage through START: arrested	classical genetics	classical genetics	conditional Allele: cdc28-6	Other			Piggott JR, et al. (1982) PMID:7045699
CDC28	YBR160W	cell cycle passage through START: normal	classical genetics	classical genetics	conditional Allele: cdc28-1N	Other			Piggott JR, et al. (1982) PMID:7045699
CDC36	YDL165W	cell cycle passage through START: arrested	classical genetics	classical genetics	conditional Allele: cdc36-16	Other		Condition: elevated temperature: 35 deg C Details: arrest as conjugation-competent, unbudded cells with single, undivided nuclei and pear-shaped morphology	Reed SI (1980) PMID:7002718
CDC37	YDR168W	cell cycle passage through START: arrested	classical genetics	classical genetics	conditional Allele: cdc37-2	Other		Condition: elevated temperature: 37 deg C Details: arrest as conjugation-competent, unbudded cells with single, undivided nuclei and pear-shaped morphology	Reed SI (1980) PMID:7002718
CDC39	YCR093W	cell cycle passage through START: arrested	classical genetics	classical genetics	conditional Allele: cdc39-1	Other		Condition: elevated temperature: 37 deg C Details: arrest as conjugation-competent, unbudded cells with single, undivided nuclei and pear-shaped morphology	Reed SI (1980) PMID:7002718
CDC60	YPL160W	cell cycle passage through START: arrested	classical genetics	classical genetics	conditional Allele: cdc60-1	Other		Condition: elevated temperature: 37 deg C Condition: alpha factor treated cells Details: mutant arrests at the alpha-factor sensitive step at the non-permissive temperature in order-of-function mapping experiments	Bedard DP, et al. (1981) PMID:24185994
CLN2	YPL256C	cell cycle passage through START: increased rate	classical genetics	classical genetics	activation Allele: CLN24T3S T311A, T381A, S396A, T405A, S427A, T430A, S518A; putative CDK phosphorylation sites	W303		Condition: synchronized by elutriation	Schneider BL, et al. (1998) PMID:9738503
CYR1	YJL005W	cell cycle passage through START: arrested	homozygous diploid	classical genetics	conditional Allele: cyr1-2(ts)	Other		Condition: elevated temperature: 35 deg C Details: cell volume and protein content per cell unchanged during incubation	Matsumoto K, et al. (1983) PMID:6305691
PRT1	YOR361C	cell cycle passage through START: arrested	classical genetics	classical genetics	conditional Allele: prt1-(cdc63-1)	Other		Condition: elevated temperature: 37 deg C Condition: alpha factor treated cells Details: mutant arrests at the alpha-factor sensitive step at the non-permissive temperature in order-of-function mapping experiments	Bedard DP, et al. (1981) PMID:24185994
RPO21	YDL140C	cell cycle passage through START: arrested	classical genetics	classical genetics	conditional Allele: rpo21-4 in-frame linker-insertion mutation at nucleotide 3174	W303		Condition: elevated temperature: 37 deg C	Drebot MA, et al. (1993) PMID:8246887
ABF1	YKL112W	cell cycle progression in G2 phase: abnormal	large-scale survey	large-scale survey	repressible	S288C		Details: accumulation of cells with a 2C DNA content indicative of a G2 phase delay or arrest	Yu L, et al. (2006) PMID:16943325
ABF2	YMR072W	cell cycle progression in G2 phase: abnormal	classical genetics	classical genetics	overexpression	S288C		Details: see Table S8 for more details; shift towards 2C DNA content	Sopko R, et al. (2006) PMID:16455487
ACK1	YDL203C	cell cycle progression in G2 phase: abnormal	classical genetics	classical genetics	overexpression	S288C		Details: see Table S8 for more details; shift towards 2C DNA content	Sopko R, et al. (2006) PMID:16455487
ADY4	YLR227C	cell cycle progression in G2 phase: abnormal	classical genetics	classical genetics	overexpression	S288C		Details: see Table S8 for more details; shift towards 2C DNA content	Sopko R, et al. (2006) PMID:16455487
ALK2	YBL009W	cell cycle progression in G2 phase: abnormal	classical genetics	classical genetics	overexpression	S288C		Details: see Table S8 for more details; shift towards 2C DNA content	Sopko R, et al. (2006) PMID:16455487
AME1	YBR211C	cell cycle progression in G2 phase: abnormal	large-scale survey	large-scale survey	repressible	S288C		Details: accumulation of cells with a 2C DNA content indicative of a G2 phase delay or arrest	Yu L, et al. (2006) PMID:16943325
AMN1	YBR158W	cell cycle progression in G2 phase: abnormal	classical genetics	classical genetics	overexpression	S288C		Details: see Table S8 for more details; shift towards 2C DNA content	Sopko R, et al. (2006) PMID:16455487
ASM4	YDL088C	cell cycle progression in G2 phase: abnormal	classical genetics	classical genetics	overexpression	S288C		Details: see Table S8 for more details; shift towards 2C DNA content	Sopko R, et al. (2006) PMID:16455487
BBP1	YPL255W	cell cycle progression in G2 phase: abnormal	classical genetics	classical genetics	overexpression	S288C		Details: see Table S8 for more details; shift towards 2C DNA content	Sopko R, et al. (2006) PMID:16455487
BET1	YIL004C	cell cycle progression in G2 phase: abnormal	classical genetics	classical genetics	overexpression	S288C		Details: see Table S8 for more details; shift towards 2C DNA content	Sopko R, et al. (2006) PMID:16455487
BIG1	YHR101C	cell cycle progression in G2 phase: abnormal	large-scale survey	large-scale survey	repressible	S288C		Details: accumulation of cells with a 2C DNA content indicative of a G2 phase delay or arrest	Yu L, et al. (2006) PMID:16943325
BIK1	YCL029C	cell cycle progression in G2 phase: abnormal	classical genetics	classical genetics	overexpression	S288C		Details: see Table S8 for more details; shift towards 2C DNA content	Sopko R, et al. (2006) PMID:16455487
BIM1	YER016W	cell cycle progression in G2 phase: abnormal	classical genetics	classical genetics	overexpression	S288C		Details: see Table S8 for more details; shift towards 2C DNA content	Sopko R, et al. (2006) PMID:16455487
BRN1	YBL097W	cell cycle progression in G2 phase: abnormal	classical genetics	classical genetics	overexpression	S288C		Details: see Table S8 for more details; shift towards 2C DNA content	Sopko R, et al. (2006) PMID:16455487
BSP1	YPR171W	cell cycle progression in G2 phase: abnormal	classical genetics	classical genetics	overexpression	S288C		Details: see Table S8 for more details; shift towards 2C DNA content	Sopko R, et al. (2006) PMID:16455487
BUD3	YCL014W	cell cycle progression in G2 phase: abnormal	classical genetics	classical genetics	overexpression	S288C		Details: see Table S8 for more details; shift towards 2C DNA content	Sopko R, et al. (2006) PMID:16455487
BUD8	YLR353W	cell cycle progression in G2 phase: abnormal	classical genetics	classical genetics	overexpression	S288C		Details: see Table S8 for more details; shift towards 2C DNA content	Sopko R, et al. (2006) PMID:16455487
CDC123	YLR215C	cell cycle progression in G2 phase: delayed	classical genetics	classical genetics	conditional Allele: cdc123-4	SEY6210		Condition: permissive temperature: 28 deg C	Bieganowski P, et al. (2004) PMID:15319434
CDC13	YDL220C	cell cycle progression in G2 phase: abnormal	classical genetics	classical genetics	overexpression	S288C		Details: see Table S8 for more details; shift towards 2C DNA content	Sopko R, et al. (2006) PMID:16455487
CDC13	YDL220C	cell cycle progression in G2 phase: abnormal	large-scale survey	large-scale survey	repressible	S288C		Details: accumulation of cells with a 2C DNA content indicative of a G2 phase delay or arrest	Yu L, et al. (2006) PMID:16943325
CDC14	YFR028C	cell cycle progression in G2 phase: abnormal	large-scale survey	large-scale survey	repressible	S288C		Details: accumulation of cells with a 2C DNA content indicative of a G2 phase delay or arrest	Yu L, et al. (2006) PMID:16943325
CDC15	YAR019C	cell cycle progression in G2 phase: abnormal	large-scale survey	large-scale survey	repressible	S288C		Details: accumulation of cells with a 2C DNA content indicative of a G2 phase delay or arrest	Yu L, et al. (2006) PMID:16943325
CDC16	YKL022C	cell cycle progression in G2 phase: abnormal	large-scale survey	large-scale survey	repressible	S288C		Details: accumulation of cells with a 2C DNA content indicative of a G2 phase delay or arrest	Yu L, et al. (2006) PMID:16943325
CDC16	YKL022C	cell cycle progression in G2 phase: arrested	classical genetics	classical genetics	conditional	Other		Condition: elevated temperature: 36 deg C Details: excess DNA accumulation: 2 to 4 times more than wild-type (4C to 8C); short spindles	Heichman KA and Roberts JM (1996) PMID:8620535
CDC20	YGL116W	cell cycle progression in G2 phase: abnormal	large-scale survey	large-scale survey	repressible	S288C		Details: accumulation of cells with a 2C DNA content indicative of a G2 phase delay or arrest	Yu L, et al. (2006) PMID:16943325
CDC23	YHR166C	cell cycle progression in G2 phase: abnormal	large-scale survey	large-scale survey	repressible	S288C		Details: accumulation of cells with a 2C DNA content indicative of a G2 phase delay or arrest	Yu L, et al. (2006) PMID:16943325
CDC27	YBL084C	cell cycle progression in G2 phase: abnormal	large-scale survey	large-scale survey	repressible	S288C		Details: accumulation of cells with a 2C DNA content indicative of a G2 phase delay or arrest	Yu L, et al. (2006) PMID:16943325
CDC27	YBL084C	cell cycle progression in G2 phase: arrested	classical genetics	classical genetics	conditional	Other		Condition: elevated temperature: 36 deg C Details: excess DNA accumulation: 2 to 4 times more than wild-type (4C to 8C); short spindles	Heichman KA and Roberts JM (1996) PMID:8620535
CDC3	YLR314C	cell cycle progression in G2 phase: abnormal	large-scale survey	large-scale survey	repressible	S288C		Details: accumulation of cells with a 2C DNA content indicative of a G2 phase delay or arrest	Yu L, et al. (2006) PMID:16943325
CDC37	YDR168W	cell cycle progression in G2 phase: abnormal	large-scale survey	large-scale survey	repressible	S288C		Details: accumulation of cells with a 2C DNA content indicative of a G2 phase delay or arrest	Yu L, et al. (2006) PMID:16943325
CDC48	YDL126C	cell cycle progression in G2 phase: abnormal	classical genetics	classical genetics	overexpression	S288C		Details: see Table S8 for more details; shift towards 2C DNA content	Sopko R, et al. (2006) PMID:16455487
CDC48	YDL126C	cell cycle progression in G2 phase: abnormal	large-scale survey	large-scale survey	repressible	S288C		Details: accumulation of cells with a 2C DNA content indicative of a G2 phase delay or arrest	Yu L, et al. (2006) PMID:16943325
CDC5	YMR001C	cell cycle progression in G2 phase: abnormal	classical genetics	classical genetics	overexpression	S288C		Details: see Table S8 for more details; shift towards 2C DNA content	Sopko R, et al. (2006) PMID:16455487
CLB3	YDL155W	cell cycle progression in G2 phase: abnormal	classical genetics	classical genetics	overexpression	S288C		Details: see Table S8 for more details; shift towards 2C DNA content	Sopko R, et al. (2006) PMID:16455487
CLB4	YLR210W	cell cycle progression in G2 phase: abnormal	classical genetics	classical genetics	overexpression	S288C		Details: see Table S8 for more details; shift towards 2C DNA content	Sopko R, et al. (2006) PMID:16455487
CLB6	YGR109C	cell cycle progression in G2 phase: decreased rate	classical genetics	classical genetics	overexpression	Other			Basco RD, et al. (1995) PMID:7651421
CNM67	YNL225C	cell cycle progression in G2 phase: abnormal	classical genetics	classical genetics	overexpression	S288C		Details: see Table S8 for more details; shift towards 2C DNA content	Sopko R, et al. (2006) PMID:16455487
DBF2	YGR092W	cell cycle progression in G2 phase: decreased duration	heterozygous diploid	classical genetics	null	S288C		Details: mutant cell population is depleted in G2 phase cells relative to a wild type population	de Clare M and Oliver SG (2013) PMID:23531409
DBF20	YPR111W	cell cycle progression in G2 phase: abnormal	classical genetics	classical genetics	overexpression	S288C		Details: see Table S8 for more details; shift towards 2C DNA content	Sopko R, et al. (2006) PMID:16455487
DSN1	YIR010W	cell cycle progression in G2 phase: abnormal	large-scale survey	large-scale survey	repressible	S288C		Details: accumulation of cells with a 2C DNA content indicative of a G2 phase delay or arrest	Yu L, et al. (2006) PMID:16943325
ERG10	YPL028W	cell cycle progression in G2 phase: abnormal	large-scale survey	large-scale survey	repressible	S288C		Details: accumulation of cells with a 2C DNA content indicative of a G2 phase delay or arrest	Yu L, et al. (2006) PMID:16943325
GIC2	YDR309C	cell cycle progression in G2 phase: abnormal	classical genetics	classical genetics	overexpression	S288C		Details: see Table S8 for more details; shift towards 2C DNA content	Sopko R, et al. (2006) PMID:16455487
HHF1	YBR009C	cell cycle progression in G2 phase: abnormal	classical genetics	classical genetics	overexpression	S288C		Details: see Table S8 for more details; shift towards 2C DNA content	Sopko R, et al. (2006) PMID:16455487
HHT2	YNL031C	cell cycle progression in G2 phase: abnormal	classical genetics	classical genetics	overexpression	S288C		Details: see Table S8 for more details; shift towards 2C DNA content	Sopko R, et al. (2006) PMID:16455487
HSF1	YGL073W	cell cycle progression in G2 phase: increased duration	classical genetics	classical genetics	conditional Allele: hsf1-82	Other		Condition: permissive temperature: 24 deg C	Zarzov P, et al. (1997) PMID:9296388
HSL1	YKL101W	cell cycle progression in G2 phase: abnormal	classical genetics	classical genetics	overexpression	S288C		Details: see Table S8 for more details; shift towards 2C DNA content	Sopko R, et al. (2006) PMID:16455487
HTA1	YDR225W	cell cycle progression in G2 phase: abnormal	classical genetics	classical genetics	overexpression	S288C		Details: see Table S8 for more details; shift towards 2C DNA content	Sopko R, et al. (2006) PMID:16455487
HTA2	YBL003C	cell cycle progression in G2 phase: abnormal	classical genetics	classical genetics	overexpression	S288C		Details: see Table S8 for more details; shift towards 2C DNA content	Sopko R, et al. (2006) PMID:16455487
HTB1	YDR224C	cell cycle progression in G2 phase: abnormal	classical genetics	classical genetics	overexpression	S288C		Details: see Table S8 for more details; shift towards 2C DNA content	Sopko R, et al. (2006) PMID:16455487
HTZ1	YOL012C	cell cycle progression in G2 phase: abnormal	classical genetics	classical genetics	overexpression	S288C		Details: see Table S8 for more details; shift towards 2C DNA content	Sopko R, et al. (2006) PMID:16455487
ITR1	YDR497C	cell cycle progression in G2 phase: abnormal	classical genetics	classical genetics	overexpression	S288C		Details: see Table S8 for more details; shift towards 2C DNA content	Sopko R, et al. (2006) PMID:16455487
KAR1	YNL188W	cell cycle progression in G2 phase: abnormal	classical genetics	classical genetics	overexpression	S288C		Details: see Table S8 for more details; shift towards 2C DNA content	Sopko R, et al. (2006) PMID:16455487
KIN3	YAR018C	cell cycle progression in G2 phase: abnormal	classical genetics	classical genetics	overexpression	S288C		Details: see Table S8 for more details; shift towards 2C DNA content	Sopko R, et al. (2006) PMID:16455487
KIN4	YOR233W	cell cycle progression in G2 phase: abnormal	classical genetics	classical genetics	overexpression	S288C		Details: see Table S8 for more details; shift towards 2C DNA content	Sopko R, et al. (2006) PMID:16455487
KIP2	YPL155C	cell cycle progression in G2 phase: abnormal	classical genetics	classical genetics	overexpression	S288C		Details: see Table S8 for more details; shift towards 2C DNA content	Sopko R, et al. (2006) PMID:16455487
MCD1	YDL003W	cell cycle progression in G2 phase: abnormal	classical genetics	classical genetics	overexpression	S288C		Details: see Table S8 for more details; shift towards 2C DNA content	Sopko R, et al. (2006) PMID:16455487
MCM10	YIL150C	cell cycle progression in G2 phase: abnormal	classical genetics	classical genetics	overexpression	S288C		Details: see Table S8 for more details; shift towards 2C DNA content	Sopko R, et al. (2006) PMID:16455487
MCM4	YPR019W	cell cycle progression in G2 phase: abnormal	large-scale survey	large-scale survey	repressible	S288C		Details: accumulation of cells with a 2C DNA content indicative of a G2 phase delay or arrest	Yu L, et al. (2006) PMID:16943325
MCM5	YLR274W	cell cycle progression in G2 phase: abnormal	large-scale survey	large-scale survey	repressible	S288C		Details: accumulation of cells with a 2C DNA content indicative of a G2 phase delay or arrest	Yu L, et al. (2006) PMID:16943325
MIH1	YMR036C	cell cycle progression in G2 phase: increased duration	classical genetics	classical genetics	null	Other		Details: 58% of cells have 2N DNA content, compared to 41% of wild-type cells	Russell P, et al. (1989) PMID:2649252
MLH1	YMR167W	cell cycle progression in G2 phase: decreased duration	heterozygous diploid	classical genetics	null	S288C		Details: mutant cell population is depleted in G2 phase cells relative to a wild type population	de Clare M and Oliver SG (2013) PMID:23531409
MPS1	YDL028C	cell cycle progression in G2 phase: abnormal	classical genetics	classical genetics	overexpression	S288C		Details: see Table S8 for more details; shift towards 2C DNA content	Sopko R, et al. (2006) PMID:16455487
MPS2	YGL075C	cell cycle progression in G2 phase: abnormal	classical genetics	classical genetics	overexpression	S288C		Details: see Table S8 for more details; shift towards 2C DNA content	Sopko R, et al. (2006) PMID:16455487
MPS2	YGL075C	cell cycle progression in G2 phase: arrested	homozygous diploid	classical genetics	unspecified Allele: mps2-1/mps2-1	Other		Condition: elevated temperature: 36 deg C Details: monopolar spindles	Winey M, et al. (1991) PMID:1869587
MSB4	YOL112W	cell cycle progression in G2 phase: abnormal	classical genetics	classical genetics	overexpression	S288C		Details: see Table S8 for more details; shift towards 2C DNA content	Sopko R, et al. (2006) PMID:16455487
NDC80	YIL144W	cell cycle progression in G2 phase: abnormal	classical genetics	classical genetics	overexpression	S288C		Details: see Table S8 for more details; shift towards 2C DNA content	Sopko R, et al. (2006) PMID:16455487
NUS1	YDL193W	cell cycle progression in G2 phase: abnormal	large-scale survey	large-scale survey	repressible	S288C		Details: accumulation of cells with a 2C DNA content indicative of a G2 phase delay or arrest	Yu L, et al. (2006) PMID:16943325
PHO4	YFR034C	cell cycle progression in G2 phase: abnormal	classical genetics	classical genetics	overexpression	S288C		Details: see Table S8 for more details; shift towards 2C DNA content	Sopko R, et al. (2006) PMID:16455487
PRE1	YER012W	cell cycle progression in G2 phase: abnormal	large-scale survey	large-scale survey	repressible	S288C		Details: accumulation of cells with a 2C DNA content indicative of a G2 phase delay or arrest	Yu L, et al. (2006) PMID:16943325
PRP6	YBR055C	cell cycle progression in G2 phase: abnormal	large-scale survey	large-scale survey	repressible	S288C		Details: accumulation of cells with a 2C DNA content indicative of a G2 phase delay or arrest	Yu L, et al. (2006) PMID:16943325
PSE1	YMR308C	cell cycle progression in G2 phase: abnormal	large-scale survey	large-scale survey	repressible	S288C		Details: accumulation of cells with a 2C DNA content indicative of a G2 phase delay or arrest	Yu L, et al. (2006) PMID:16943325
PTR2	YKR093W	cell cycle progression in G2 phase: abnormal	classical genetics	classical genetics	overexpression	S288C		Details: see Table S8 for more details; shift towards 2C DNA content	Sopko R, et al. (2006) PMID:16455487
RCL1	YOL010W	cell cycle progression in G2 phase: abnormal	large-scale survey	large-scale survey	repressible	S288C		Details: accumulation of cells with a 2C DNA content indicative of a G2 phase delay or arrest	Yu L, et al. (2006) PMID:16943325
RED1	YLR263W	cell cycle progression in G2 phase: abnormal	classical genetics	classical genetics	overexpression	S288C		Details: see Table S8 for more details; shift towards 2C DNA content	Sopko R, et al. (2006) PMID:16455487
RFC2	YJR068W	cell cycle progression in G2 phase: abnormal	large-scale survey	large-scale survey	repressible	S288C		Details: accumulation of cells with a 2C DNA content indicative of a G2 phase delay or arrest	Yu L, et al. (2006) PMID:16943325
RFC4	YOL094C	cell cycle progression in G2 phase: abnormal	large-scale survey	large-scale survey	repressible	S288C		Details: accumulation of cells with a 2C DNA content indicative of a G2 phase delay or arrest	Yu L, et al. (2006) PMID:16943325
RFC5	YBR087W	cell cycle progression in G2 phase: abnormal	large-scale survey	large-scale survey	repressible	S288C		Details: accumulation of cells with a 2C DNA content indicative of a G2 phase delay or arrest	Yu L, et al. (2006) PMID:16943325
RPN12	YFR052W	cell cycle progression in G2 phase: arrested	classical genetics	classical genetics	conditional Allele: rpn12-(nin1-1)	Other		Condition: elevated temperature: 37 deg C	Nisogi H, et al. (1992) PMID:1563492
RPS7A	YOR096W	cell cycle progression in G2 phase: abnormal	classical genetics	classical genetics	overexpression	S288C		Details: see Table S8 for more details; shift towards 2C DNA content	Sopko R, et al. (2006) PMID:16455487
RRP42	YDL111C	cell cycle progression in G2 phase: abnormal	large-scale survey	large-scale survey	repressible	S288C		Details: accumulation of cells with a 2C DNA content indicative of a G2 phase delay or arrest	Yu L, et al. (2006) PMID:16943325
SFI1	YLL003W	cell cycle progression in G2 phase: arrested	classical genetics	classical genetics	repressible	Other		Details: large-budded cells with a single nucleus at the neck; 90% unable to assemble mitotic spindles and remainder had a short mitotic spindle	Ma P, et al. (1999) PMID:10455233
SGS1	YMR190C	cell cycle progression in G2 phase: abnormal	classical genetics	classical genetics	overexpression	S288C		Details: see Table S8 for more details; shift towards 2C DNA content	Sopko R, et al. (2006) PMID:16455487
SGV1	YPR161C	cell cycle progression in G2 phase: abnormal	classical genetics	classical genetics	overexpression	S288C		Details: see Table S8 for more details; shift towards 2C DNA content	Sopko R, et al. (2006) PMID:16455487
SHE1	YBL031W	cell cycle progression in G2 phase: abnormal	classical genetics	classical genetics	overexpression	S288C		Details: see Table S8 for more details; shift towards 2C DNA content	Sopko R, et al. (2006) PMID:16455487
SHS1	YDL225W	cell cycle progression in G2 phase: abnormal	classical genetics	classical genetics	overexpression	S288C		Details: see Table S8 for more details; shift towards 2C DNA content	Sopko R, et al. (2006) PMID:16455487
SKP1	YDR328C	cell cycle progression in G2 phase: abnormal	classical genetics	classical genetics	conditional Allele: skp1-12 (L8G)	Other		Condition: permissive temperature: 25 deg C	Bai C, et al. (1996) PMID:8706131
SLM2	YNL047C	cell cycle progression in G2 phase: abnormal	classical genetics	classical genetics	overexpression	S288C		Details: see Table S8 for more details; shift towards 2C DNA content	Sopko R, et al. (2006) PMID:16455487
SNC1	YAL030W	cell cycle progression in G2 phase: abnormal	classical genetics	classical genetics	overexpression	S288C		Details: see Table S8 for more details; shift towards 2C DNA content	Sopko R, et al. (2006) PMID:16455487
SPC29	YPL124W	cell cycle progression in G2 phase: abnormal	classical genetics	classical genetics	overexpression	S288C		Details: see Table S8 for more details; shift towards 2C DNA content	Sopko R, et al. (2006) PMID:16455487
SPC42	YKL042W	cell cycle progression in G2 phase: abnormal	classical genetics	classical genetics	overexpression	S288C		Details: see Table S8 for more details; shift towards 2C DNA content	Sopko R, et al. (2006) PMID:16455487
SPC97	YHR172W	cell cycle progression in G2 phase: abnormal	large-scale survey	large-scale survey	repressible	S288C		Details: accumulation of cells with a 2C DNA content indicative of a G2 phase delay or arrest	Yu L, et al. (2006) PMID:16943325
SPC98	YNL126W	cell cycle progression in G2 phase: abnormal	classical genetics	classical genetics	overexpression	S288C		Details: see Table S8 for more details; shift towards 2C DNA content	Sopko R, et al. (2006) PMID:16455487
SPO13	YHR014W	cell cycle progression in G2 phase: abnormal	classical genetics	classical genetics	overexpression	S288C		Details: see Table S8 for more details; shift towards 2C DNA content	Sopko R, et al. (2006) PMID:16455487
STP22	YCL008C	cell cycle progression in G2 phase: decreased duration	heterozygous diploid	classical genetics	null	S288C		Details: mutant cell population is depleted in G2 phase cells relative to a wild type population	de Clare M and Oliver SG (2013) PMID:23531409
SWE1	YJL187C	cell cycle progression in G2 phase: arrested	classical genetics	classical genetics	overexpression	S288C		Details: arrest as single, uninuclear cells with bud-like protrusion and 2C DNA content	Booher RN, et al. (1993) PMID:8253069
SWI4	YER111C	cell cycle progression in G2 phase: abnormal	classical genetics	classical genetics	overexpression	S288C		Details: see Table S8 for more details; shift towards 2C DNA content	Sopko R, et al. (2006) PMID:16455487
TAF7	YMR227C	cell cycle progression in G2 phase: abnormal	large-scale survey	large-scale survey	repressible	S288C		Details: accumulation of cells with a 2C DNA content indicative of a G2 phase delay or arrest	Yu L, et al. (2006) PMID:16943325
YDL186W	YDL186W	cell cycle progression in G2 phase: abnormal	classical genetics	classical genetics	overexpression	S288C		Details: see Table S8 for more details; shift towards 2C DNA content	Sopko R, et al. (2006) PMID:16455487
YMR052C-A	YMR052C-A	cell cycle progression in G2 phase: abnormal	classical genetics	classical genetics	overexpression	S288C		Details: see Table S8 for more details; shift towards 2C DNA content	Sopko R, et al. (2006) PMID:16455487
YPK1	YKL126W	cell cycle progression in G2 phase: abnormal	classical genetics	classical genetics	overexpression	S288C		Details: see Table S8 for more details; shift towards 2C DNA content	Sopko R, et al. (2006) PMID:16455487
YPT11	YNL304W	cell cycle progression in G2 phase: abnormal	classical genetics	classical genetics	overexpression	S288C		Details: see Table S8 for more details; shift towards 2C DNA content	Sopko R, et al. (2006) PMID:16455487
ZDS1	YMR273C	cell cycle progression in G2 phase: abnormal	classical genetics	classical genetics	null	Other	100 mM calcium dichloride	Condition: calcium added to medium Details: accumulation of cells with a 2C DNA content indicative of a G2 phase delay or arrest	Tsubakiyama R, et al. (2011) PMID:21712379
ALK2	YBL009W	cell cycle progression in M phase: arrested	classical genetics	classical genetics	overexpression	W303		Details: cells accumulate with 2C DNA content, and short thick spindles	Nespoli A, et al. (2006) PMID:16855400
BUD6	YLR319C	cell cycle progression in M phase: delayed	homozygous diploid	classical genetics	null	Other		Details: increased percentage of cells with mitotic spindles (30-40% vs 15-20% in wt); generally twice as many cells in mitosis	Amberg DC, et al. (1997) PMID:9247651
CDC12	YHR107C	cell cycle progression in M phase: delayed	classical genetics	classical genetics	conditional Allele: cdc12-6	W303		Condition: elevated temperature: 33 deg C Details: 60 % arrest with a short mitotic spindle	Carroll CW, et al. (1998) PMID:9813092
CDC20	YGL116W	cell cycle progression in M phase: arrested	classical genetics	classical genetics	conditional Allele: cdc20-1	Other		Condition: elevated temperature: 37 deg C	Tavormina PA and Burke DJ (1998) PMID:9560388
CDC48	YDL126C	cell cycle progression in M phase: arrested	classical genetics	classical genetics	conditional Allele: cdc48-3	W303		Condition: elevated temperature: 37 deg C Details: largely arrested at mitosis (2N DNA content)	Hsieh MT and Chen RH (2011) PMID:21526151
CDH1	YGL003C	cell cycle progression in M phase: arrested	classical genetics	classical genetics	overexpression	W303		Details: arrest with elongated bud, lacking bipolar mitotic spindle	Visintin R, et al. (1997) PMID:9334304
CLB1	YGR108W	cell cycle progression in M phase: arrested	classical genetics	classical genetics	overexpression Allele: clb1-(scb1delta152) N-terminal truncation, 1-152	Other		Condition: cdc28 block release Details: uniform mitotic arrest	Ghiara JB, et al. (1991) PMID:1849458
CLB1	YGR108W	cell cycle progression in M phase: arrested	classical genetics	classical genetics	overexpression Allele: clb1-(scb1delta152) N-terminal truncation, 1-152	Other		Details: arrest as both budded and unbudded cells with extended lobed nuclei, and elongated spindles	Ghiara JB, et al. (1991) PMID:1849458
CLB2	YPR119W	cell cycle progression in M phase: delayed	classical genetics	classical genetics	null	W303		Details: higher proportion of cells with fully replicated DNA	Surana U, et al. (1991) PMID:1849457
CLB2	YPR119W	cell cycle progression in M phase: delayed	classical genetics	classical genetics	null	W303		Details: higher proportion of cells with fully replicated DNA	Fitch I, et al. (1992) PMID:1387566
EPL1	YFL024C	cell cycle progression in M phase: arrested	classical genetics	classical genetics	repressible	Other			Boudreault AA, et al. (2003) PMID:12782659
ERV29	YGR284C	cell cycle progression in M phase: decreased	classical genetics	classical genetics	overexpression	W303		Details: 15.0% shift in cells containing a 2C DNA content; large-budded cells contain two clearly separated nuclei indicative of a late M phase arrest or delay	Stevenson LF, et al. (2001) PMID:11274415
ESS1	YJR017C	cell cycle progression in M phase: arrested	classical genetics	classical genetics	repressible	Other			Lu KP, et al. (1996) PMID:8606777
GVP36	YIL041W	cell cycle progression in M phase: decreased	classical genetics	classical genetics	overexpression	W303		Condition: 11.7% shift in cells containing a 2C DNA content; large-budded cells contain two clearly separated nuclei indicative of a late M phase arrest or delay	Stevenson LF, et al. (2001) PMID:11274415
HSF1	YGL073W	cell cycle progression in M phase: increased duration	classical genetics	classical genetics	conditional Allele: hsf1-82	Other		Condition: permissive temperature: 24 deg C	Zarzov P, et al. (1997) PMID:9296388
IRC15	YPL017C	cell cycle progression in M phase: delayed	classical genetics	classical genetics	null	S288C		Details: large budded cells; preanaphase mitotic delay	Keyes BE and Burke DJ (2009) PMID:19285398
KAR9	YPL269W	cell cycle progression in M phase: delayed	classical genetics	classical genetics	null	S288C		Details: increased percentage of large budded cells (40%) compared to in wt (20%) cultures	Miller RK, et al. (1999) PMID:10085294
MCM1	YMR043W	cell cycle progression in M phase: arrested	classical genetics	classical genetics	conditional Allele: mcm1-110L C-terminal truncation; insertional frameshift after AA 110	Other		Condition: elevated temperature: 37 deg C Details: 89% arrest with large, elongated buds, a single, undivided nucleus in or near the neck, and close to 2n DNA after 4 hours	Elble R and Tye BK (1992) PMID:1421579
MCM4	YPR019W	cell cycle progression in M phase: arrested	classical genetics	classical genetics	conditional Allele: mcm4-csCC30	S288C		Condition: reduced temperature: 17 deg C Details: arrest at medial nuclear division, with single large bud and nucleus in bud neck	Moir D, et al. (1982) PMID:6749598
MLP2	YIL149C	cell cycle progression in M phase: abnormal	classical genetics	classical genetics	null	W303		Details: 38% increase in cells in metaphase over wt	Niepel M, et al. (2005) PMID:16027220
MNL2	YLR057W	cell cycle progression in M phase: decreased	classical genetics	classical genetics	overexpression	W303		Condition: 13.5% shift in cells containing a 2C DNA content; large-budded cells contain two clearly separated nuclei indicative of a late M phase arrest or delay	Stevenson LF, et al. (2001) PMID:11274415
MPS3	YJL019W	cell cycle progression in M phase: arrested	classical genetics	classical genetics	conditional Allele: mps3-A540D A540D; SUN domain mutated	W303		Condition: elevated temperature: 37 deg C Details: arrest with monopolar spindles (>85% of cells) and spontaneously diploidize	Friederichs JM, et al. (2012) PMID:23275891
NDC1	YML031W	cell cycle progression in M phase: delayed	classical genetics	classical genetics	conditional Allele: ndc1-A290E mutant protein shows decreased binding to Nbp1p and fails to bind Mps3p	W303		Condition: permissive temperature: 23 deg C Details: 71% of cells are large-budded compared to 38% in wild type	Chen J, et al. (2014) PMID:24515347
NDC80	YIL144W	cell cycle progression in M phase: delayed	classical genetics	classical genetics	unspecified Allele: ndc80-112 AA 2-112; N-terminal tail deleted	S288C		Details: subtle increase in the quantity of cells with 2C DNA content, delayed proteolysis of Pds1p, and a slight delay in nuclear division	Demirel PB, et al. (2012) PMID:22851650
NDD1	YOR372C	cell cycle progression in M phase: arrested	classical genetics	classical genetics	repressible	W303		Details: arrest with a 2N DNA content suggesting an essential function in some aspect of nuclear division	Loy CJ, et al. (1999) PMID:10207056
NIP100	YPL174C	cell cycle progression in M phase: arrested	classical genetics	classical genetics	overexpression	S288C		Details: undivided nucleus is located in one cell body or in the bud neck	Niu W, et al. (2008) PMID:18617996
ORC1	YML065W	cell cycle progression in M phase: arrested	classical genetics	classical genetics	conditional Allele: orc1-161	W303		Condition: alpha factor block release Condition: semi-permissive temperature: 33 deg C Details: incomplete DNA replication (FACS) leading to accumulation of large-budded cells with pre-anaphase spindles	Gibson DG, et al. (2006) PMID:16716188
ORC5	YNL261W	cell cycle progression in M phase: arrested	classical genetics	classical genetics	conditional Allele: orc5-1	W303		Condition: elevated temperature: 37 deg C Details: asynchronous cultures arrest in early M phase with 2C DNA content and fully replicated DNA	Dillin A and Rine J (1998) PMID:9497294
PAC2	YER007W	cell cycle progression in M phase: arrested	classical genetics	classical genetics	overexpression	Other		Details: undivided nucleus is located in one cell body or in the bud neck	Niu W, et al. (2008) PMID:18617996
PAC2	YER007W	cell cycle progression in M phase: arrested	classical genetics	classical genetics	overexpression	S288C		Details: undivided nucleus is located in one cell body or in the bud neck	Niu W, et al. (2008) PMID:18617996
PCC1	YKR095W-A	cell cycle progression in M phase: arrested	classical genetics	classical genetics	conditional Allele: pcc1-4	W303		Condition: elevated temperature: 37 deg C Details: defect in exit from mitosis or cytokinesis: one of two cell cycle defects exhibited by the pcc1-4 mutant	Kisseleva-Romanova E, et al. (2006) PMID:16874308
POM33	YLL023C	cell cycle progression in M phase: decreased	classical genetics	classical genetics	overexpression	W303		Details: 14.0% shift in cells containing a 2C DNA content; large-budded cells contain two clearly separated nuclei indicative of a late M phase arrest or delay	Stevenson LF, et al. (2001) PMID:11274415
RFA1	YAR007C	cell cycle progression in M phase: arrested	classical genetics	classical genetics	overexpression	S288C		Details: undivided nucleus is located in one cell body or in the bud neck	Niu W, et al. (2008) PMID:18617996
RFA1	YAR007C	cell cycle progression in M phase: abnormal	classical genetics	classical genetics	overexpression	S288C		Details: delay or arrest with an increased proportion of large-budded cells with undivided nuclei, indicative of early-M phase	Niu W, et al. (2008) PMID:18617996
RNQ1	YCL028W	cell cycle progression in M phase: decreased	classical genetics	classical genetics	overexpression	W303		Details: 20.0% shift in cells containing a 2C DNA content; large-budded cells contain a single nucleus within the bud neck indicative of an early M phase arrest or delay	Stevenson LF, et al. (2001) PMID:11274415
SPC97	YHR172W	cell cycle progression in M phase: abnormal	classical genetics	classical genetics	overexpression	S288C		Details: delay or arrest with an increased proportion of large-budded cells with undivided nuclei, indicative of early-M phase	Niu W, et al. (2008) PMID:18617996
SQS1	YNL224C	cell cycle progression in M phase: decreased	classical genetics	classical genetics	overexpression	W303		Details: 12.5% shift in cells containing a 2C DNA content; large-budded cells contain two clearly separated nuclei indicative of a late M phase arrest or delay	Stevenson LF, et al. (2001) PMID:11274415
TUB4	YLR212C	cell cycle progression in M phase: arrested	classical genetics	classical genetics	repressible	Other		Details: arrest with 2N DNA content, large bud, and single nucleus	Sobel SG and Snyder M (1995) PMID:8557744
TUB4	YLR212C	cell cycle progression in M phase: arrested	classical genetics	classical genetics	conditional Allele: tub4-1 Phe243Ser	S288C		Condition: elevated temperature: 37 deg C	Spang A, et al. (1996) PMID:8707827
YPR015C	YPR015C	cell cycle progression in M phase: abnormal	classical genetics	classical genetics	overexpression	S288C		Details: delay or arrest with an increased proportion of large-budded cells with undivided nuclei, indicative of early-M phase	Niu W, et al. (2008) PMID:18617996
APC9	YLR102C	cell cycle passage through the metaphase-anaphase transition: delayed	classical genetics	classical genetics	null	S288C		Details: accumulation of G2/M cells	Hall MC, et al. (2003) PMID:12609981
ASE1	YOR058C	cell cycle passage through the metaphase-anaphase transition: delayed	classical genetics	classical genetics	overexpression	W303		Condition: hydroxyurea block-release Details: checkpoint-dependent anaphase entry delay	Liu H, et al. (2008) PMID:19023403
ASK1	YKL052C	cell cycle passage through the metaphase-anaphase transition: delayed	classical genetics	classical genetics	conditional Allele: ask1-3	W303		Condition: hydroxyurea block-release Condition: permissive temperature: 25 deg C Details: checkpoint-dependent anaphase entry delay	Liu H, et al. (2008) PMID:19023403
CIN8	YEL061C	cell cycle passage through the metaphase-anaphase transition: delayed	classical genetics	classical genetics	overexpression	W303		Condition: hydroxyurea block-release Details: checkpoint-dependent anaphase entry delay	Liu H, et al. (2008) PMID:19023403
DOC1	YGL240W	cell cycle passage through the metaphase-anaphase transition: delayed	classical genetics	classical genetics	null	S288C		Details: accumulation of G2/M cells	Hall MC, et al. (2003) PMID:12609981
MND2	YIR025W	cell cycle passage through the metaphase-anaphase transition: delayed	classical genetics	classical genetics	null	S288C		Details: accumulation of G2/M cells	Hall MC, et al. (2003) PMID:12609981
SRS2	YJL092W	cell cycle passage through the metaphase-anaphase transition: arrested	classical genetics	classical genetics	null	W303		Details: bow-tie nuclei with short spindle extended through the bud neck	McVey M, et al. (2001) PMID:11290710
SWM1	YDR260C	cell cycle passage through the metaphase-anaphase transition: delayed	classical genetics	classical genetics	null	S288C		Details: accumulation of G2/M cells	Hall MC, et al. (2003) PMID:12609981
YKU70	YMR284W	cell cycle passage through the metaphase-anaphase transition: arrested	classical genetics	classical genetics	null	W303		Condition: elevated temperature: 37 deg C Details: cells accumulate at medial nuclear division with slow kinetics; accumulate ssDNA in subtelomeric Y' sequences	Maringele L and Lydall D (2002) PMID:12154123
AME1	YBR211C	cell cycle progression in anaphase: absent	classical genetics	classical genetics	conditional Allele: ame1-2	Other		Condition: elevated temperature: 37 deg C Details: spindles become unstable slightly before anaphase	Ortiz J, et al. (2009) PMID:19952112
CIN8	YEL061C	cell cycle progression in anaphase: delayed	classical genetics	classical genetics	null	W303			Straight AF, et al. (1998) PMID:9813090
KIP1	YBL063W	cell cycle progression in anaphase: increased duration	classical genetics	classical genetics	null	W303		Details: determined by the average time between the separation of sister chromatids and the breakdown of the spindle	Straight AF, et al. (1998) PMID:9813090
KIP3	YGL216W	cell cycle progression in anaphase: increased duration	classical genetics	classical genetics	null	W303		Details: determined by the average time between the separation of sister chromatids and the breakdown of the spindle	Straight AF, et al. (1998) PMID:9813090
NDC80	YIL144W	cell cycle progression in anaphase: abnormal	classical genetics	classical genetics	conditional Allele: ndc80-1 Q2L, S73N, K122R, H313R, N321S, E389V, E429D, T473S, I490V, D556G, K613I, H648R, I658T; additional mutations modify C-terminal residues from IEELRNLEFETEHNVTN* to LKSYEIWSLKLNITLQMHKINDI*	Other		Condition: elevated temperature: 36 deg C Details: poles separate but somewhat dispersed DNA remains at one pole, resulting in the accumulation of large aploid buds containing SPBs but little DNA	Wigge PA, et al. (1998) PMID:9585415
OKP1	YGR179C	cell cycle progression in anaphase: absent	classical genetics	classical genetics	conditional Allele: okp1-52	Other		Condition: elevated temperature: 37 deg C Details: spindles become unstable slightly before anaphase	Ortiz J, et al. (2009) PMID:19952112
SMC6	YLR383W	cell cycle progression in anaphase: delayed	classical genetics	classical genetics	conditional Allele: smc6-1	S288C		Condition: elevated temperature: 36 deg C Condition: pulsed with methyl methane sulfonate (MMS): 0.01% Condition: alpha factor block release Details: increased proportion of anaphase cells and defective generation of binucleate cells due to chromosome segregation defects	Bermudez-Lopez M, et al. (2010) PMID:20571088
SMC6	YLR383W	cell cycle progression in anaphase: delayed	classical genetics	classical genetics	conditional Allele: smc6-9	S288C		Condition: elevated temperature: 36 deg C Condition: pulsed with methyl methane sulfonate (MMS) Condition: alpha factor block release Details: increased proportion of anaphase cells and defective generation of binucleate cells due to chromosome segregation defects	Bermudez-Lopez M, et al. (2010) PMID:20571088
YPI1	YFR003C	cell cycle progression in anaphase: abnormal	classical genetics	classical genetics	repressible	Other			Pedelini L, et al. (2007) PMID:17142459
CDC14	YFR028C	cell cycle progression in late anaphase: arrested	classical genetics	classical genetics	conditional Allele: cdc14-1	W303		Condition: elevated temperature: 37 deg C Details: cyclin-specific APC (anaphase-promoting complex) activity defective	Jaspersen SL, et al. (1998) PMID:9763445
CDC15	YAR019C	cell cycle progression in late anaphase: arrested	classical genetics	classical genetics	conditional Allele: cdc15-lyt1	Other		Condition: sorbitol: 1M Condition: elevated temperature: 37 deg C	Jimenez J, et al. (1998) PMID:9852155
RTT101	YJL047C	cell cycle progression in mid anaphase: delayed	classical genetics	classical genetics	null	S288C		Details: mutant cells delay with DNA positioned midway in the bud neck (14% vs 0% in wt)	Michel JJ, et al. (2003) PMID:12676951
ARP4	YJL081C	cell cycle progression in metaphase: arrested	classical genetics	classical genetics	conditional Allele: arp4-S23A/D159A	Other		Condition: elevated temperature: 37 deg C	Ogiwara H, et al. (2007) PMID:17452364
ASF1	YJL115W	cell cycle progression in metaphase: delayed	classical genetics	classical genetics	null	Other		Details: accumulate as large-budded cells with a single DNA mass at the bud neck and short mitotic spindles due to activation of the DNA damage checkpoint	Ramey CJ, et al. (2004) PMID:15542840
CDC23	YHR166C	cell cycle progression in metaphase: arrested	classical genetics	classical genetics	conditional Allele: cdc23-1	W303		Condition: elevated temperature: 37 deg C	Irniger S, et al. (1995) PMID:7736579
CLF1	YLR117C	cell cycle progression in metaphase: arrested	classical genetics	classical genetics	repressible	W303		Details: arrest in metaphase with intact, fully formed spindles	Zhu W, et al. (2002) PMID:11973290
MAD2	YJL030W	cell cycle progression in metaphase: arrested	classical genetics	classical genetics	overexpression	W303		Condition: alpha-factor block release Details: SAC hyperactivation results in transient arrest as large budded cells with undivided nuclei, metaphase spindles and high levels of nuclear Pds1p	Rossio V, et al. (2010) PMID:21098112
MIF2	YKL089W	cell cycle progression in metaphase: arrested	classical genetics	classical genetics	conditional Allele: mif2-(S54A S154A) S54A, S154A; in vivo and predicted Ipl1p phosphorylation sites respectively	Other		Condition: elevated temperature: 37 deg C Details: 80% of accumulated large budded cells had a short spindle and a single DNA mass	Westermann S, et al. (2003) PMID:14581449
MIF2	YKL089W	cell cycle progression in metaphase: arrested	classical genetics	classical genetics	conditional Allele: mif2-(S54A S325A) S54A, S325A; in vivo Ipl1p phosphorylation sites	Other		Condition: elevated temperature: 37 deg C Details: 80% of accumulated large budded cells had a short spindle and a single DNA mass	Westermann S, et al. (2003) PMID:14581449
RIO1	YOR119C	cell cycle progression in metaphase: arrested	classical genetics	classical genetics	repressible	W303		Details: mitotically arrested cells contain a single DNA mass at the bud neck and 71.5% display a short metaphase spindle (also see G1 arrest)	Angermayr M, et al. (2002) PMID:11972772
RIO1	YOR119C	cell cycle progression in metaphase: arrested	classical genetics	classical genetics	reduction of function Allele: rio1-D244E protein kinase active site mutated	W303		Details: mitotically arrested cells contain a single DNA mass at the bud neck with short metaphase spindles (also see G1 arrest)	Angermayr M, et al. (2002) PMID:11972772
RPN9	YDR427W	cell cycle progression in metaphase: arrested	classical genetics	classical genetics	null	Other		Condition: elevated temperature: 37 deg C Details: accumulated >80% dumbbell-shaped cells with a single short-spindled nucleus at the isthmus	Takeuchi J and Toh-e A (2001) PMID:11295494
SCM3	YDL139C	cell cycle progression in metaphase: arrested	classical genetics	classical genetics	repressible	W303		Details: arrest as large budded cells, with a 2N DNA content at the metaphase spindle checkpoint	Camahort R, et al. (2007) PMID:17569568
SLX5	YDL013W	cell cycle progression in metaphase: delayed	classical genetics	classical genetics	null	S288C		Details: mitotic delay of 80 minutes as they progress through metaphase	van de Pasch LA, et al. (2013) PMID:23785440
SLX8	YER116C	cell cycle progression in metaphase: delayed	classical genetics	classical genetics	null	S288C		Details: mitotic delay of 80 minutes as they progress through metaphase	van de Pasch LA, et al. (2013) PMID:23785440
CDC15	YAR019C	cell cycle progression in telophase: arrested	classical genetics	classical genetics	conditional Allele: cdc15-2	W303		Condition: elevated temperature: 37 deg C	Surana U, et al. (1993) PMID:8491189
CDC23	YHR166C	cell cycle progression in telophase: arrested	classical genetics	classical genetics	conditional Allele: cdc23-1	W303		Condition: elevated temperature: 37 deg C Condition: asynchronous population Details: 10% of the total population arrest in telophase, the remaining cells arrest in metaphase; broken spindles	Irniger S, et al. (1995) PMID:7736579
CDC5	YMR001C	cell cycle progression in telophase: arrested	classical genetics	classical genetics	repressible	W303			Visintin R, et al. (2003) PMID:14551257
CDC5	YMR001C	cell cycle progression in telophase: arrested	classical genetics	classical genetics	conditional Allele: cdc5-nf E178K, mutation in highly conserved residue in the kinase domain	W303		Condition: elevated temperature: 34 deg C	Walters AD, et al. (2014) PMID:25454593
TEM1	YML064C	cell cycle progression in telophase: arrested	classical genetics	classical genetics	conditional Allele: tem1-3 D135A	Other		Condition: elevated temperature: 37 deg C	Shirayama M, et al. (1994) PMID:7935462
ACM1	YPL267W	cell cycle progression in S phase: increased duration	classical genetics	classical genetics	null	S288C		Condition: hydroxyurea block release	Dial JM, et al. (2007) PMID:17178718
BRE1	YDL074C	cell cycle progression in S phase: increased rate	classical genetics	classical genetics	null	W303			Giannattasio M, et al. (2005) PMID:15632126
CDC21	YOR074C	cell cycle progression in S phase: abnormal	large-scale survey	large-scale survey	repressible	S288C		Details: accumulation of cells with a DNA content between 1C and 2C indicative of an S phase delay	Yu L, et al. (2006) PMID:16943325
CDC21	YOR074C	cell cycle progression in S phase: delayed	classical genetics	classical genetics	conditional Allele: cdc21-1	Other		Condition: permissive temperature: 23 deg C Details: 40% of cells in S phase versus 20% in wildtype cells	Chien CY, et al. (2009) PMID:19362086
CDC40	YDR364C	cell cycle progression in S phase: arrested	classical genetics	classical genetics	null Allele: cdc40::LEU2	Other		Condition: elevated temperature: 36 deg C Condition: asynchronous population	Vaisman N, et al. (1995) PMID:7753021
CDC40	YDR364C	cell cycle progression in S phase: delayed	classical genetics	classical genetics	null Allele: cdc40::LEU2	Other		Condition: elevated temperature: 36 deg C Condition: synchronized by alpha factor block release	Vaisman N, et al. (1995) PMID:7753021
CDC45	YLR103C	cell cycle progression in S phase: arrested	homozygous diploid	classical genetics	conditional	S288C		Details: first-cycle, large-budded arrest with one genome equivalent of DNA	Hennessy KM, et al. (1991) PMID:2044962
CDC45	YLR103C	cell cycle progression in S phase: abnormal	large-scale survey	large-scale survey	repressible	S288C		Details: accumulation of cells with a DNA content between 1C and 2C indicative of an S phase delay	Yu L, et al. (2006) PMID:16943325
CDC6	YJL194W	cell cycle progression in S phase: abnormal	large-scale survey	large-scale survey	repressible	S288C		Details: accumulation of cells with a DNA content between 1C and 2C indicative of an S phase delay	Yu L, et al. (2006) PMID:16943325
CDC8	YJR057W	cell cycle progression in S phase: abnormal	large-scale survey	large-scale survey	repressible	S288C		Details: accumulation of cells with a DNA content between 1C and 2C indicative of an S phase delay	Yu L, et al. (2006) PMID:16943325
CDC9	YDL164C	cell cycle progression in S phase: abnormal	large-scale survey	large-scale survey	repressible	S288C		Details: accumulation of cells with a DNA content between 1C and 2C indicative of an S phase delay	Yu L, et al. (2006) PMID:16943325
CLB2	YPR119W	cell cycle progression in S phase: abnormal	classical genetics	classical genetics	overexpression	S288C		Details: see Table S8 for more details	Sopko R, et al. (2006) PMID:16455487
CLB5	YPR120C	cell cycle progression in S phase: abnormal	classical genetics	classical genetics	overexpression	S288C		Details: see Table S8 for more details	Sopko R, et al. (2006) PMID:16455487
CLB5	YPR120C	cell cycle progression in S phase: delayed	classical genetics	classical genetics	null	W303			Schwob E and Nasmyth K (1993) PMID:8319908
CLB5	YPR120C	cell cycle progression in S phase: delayed	classical genetics	classical genetics	null	Other			Epstein CB and Cross FR (1992) PMID:1387626
COX5A	YNL052W	cell cycle progression in S phase: increased duration	classical genetics	classical genetics	null	Other		Condition: glycerol medium Details: proportion of cells with 2N DNA content is greatly reduced relative to wild type	Lebedeva MA and Shadel GS (2007) PMID:17721079
CSE1	YGL238W	cell cycle progression in S phase: abnormal	large-scale survey	large-scale survey	repressible	S288C		Details: accumulation of cells with a DNA content between 1C and 2C indicative of an S phase delay	Yu L, et al. (2006) PMID:16943325
DBF4	YDR052C	cell cycle progression in S phase: arrested	classical genetics	classical genetics	conditional Allele: dbf4-(dna52-1)	Other		Condition: elevated temperature: 37 deg C Details: cells exhibit a large-budded terminal phenotype with nuclei at bud neck	Solomon NA, et al. (1992) PMID:1514326
DBF4	YDR052C	cell cycle progression in S phase: abnormal	large-scale survey	large-scale survey	repressible	S288C		Details: accumulation of cells with a DNA content between 1C and 2C indicative of an S phase delay	Yu L, et al. (2006) PMID:16943325
DFR1	YOR236W	cell cycle progression in S phase: abnormal	large-scale survey	large-scale survey	repressible	S288C		Details: accumulation of cells with a DNA content between 1C and 2C indicative of an S phase delay	Yu L, et al. (2006) PMID:16943325
DPB11	YJL090C	cell cycle progression in S phase: arrested	classical genetics	classical genetics	conditional Allele: dpb11-27	S288C		Condition: elevated temperature: 37 deg C Details: S-phase progression severely impaired	Huang D and Koshland D (2003) PMID:12865298
DPB11	YJL090C	cell cycle progression in S phase: abnormal	large-scale survey	large-scale survey	repressible	S288C		Details: accumulation of cells with a DNA content between 1C and 2C indicative of an S phase delay	Yu L, et al. (2006) PMID:16943325
DPB11	YJL090C	cell cycle progression in S phase: delayed	classical genetics	classical genetics	conditional Allele: dpb11-27	S288C		Condition: permissive temperature: 23 deg C	Huang D and Koshland D (2003) PMID:12865298
DPB2	YPR175W	cell cycle progression in S phase: abnormal	large-scale survey	large-scale survey	repressible	S288C		Details: accumulation of cells with a DNA content between 1C and 2C indicative of an S phase delay	Yu L, et al. (2006) PMID:16943325
DPB4	YDR121W	cell cycle progression in S phase: increased duration	classical genetics	classical genetics	null	W303			Ohya T, et al. (2000) PMID:11024162
DUT1	YBR252W	cell cycle progression in S phase: abnormal	large-scale survey	large-scale survey	repressible	S288C		Details: accumulation of cells with a DNA content between 1C and 2C indicative of an S phase delay	Yu L, et al. (2006) PMID:16943325
ERG26	YGL001C	cell cycle progression in S phase: abnormal	large-scale survey	large-scale survey	repressible	S288C		Details: accumulation of cells with a DNA content between 1C and 2C indicative of an S phase delay	Yu L, et al. (2006) PMID:16943325
FOL2	YGR267C	cell cycle progression in S phase: abnormal	large-scale survey	large-scale survey	repressible	S288C		Details: accumulation of cells with a DNA content between 1C and 2C indicative of an S phase delay	Yu L, et al. (2006) PMID:16943325
GLC7	YER133W	cell cycle progression in S phase: delayed	classical genetics	classical genetics	unspecified Allele: glc7-T152K T152K	W303	0.03 M hydroxyurea	Condition: alpha factor block release Details: dramatic delay in the completion of DNA replication in the presence of hydroxyurea; similar results obtained with glc7-129 (D137A, E138A) and gly7-132 (D165A, E166A, K167A) mutant strains	Bazzi M, et al. (2010) PMID:19884341
GLN3	YER040W	cell cycle progression in S phase: delayed	homozygous diploid, large-scale survey	large-scale survey	null	S288C		Details: cells accumulate with DNA content (HTP flow cytometry) indicative of a S phase delay	White MA, et al. (2009) PMID:19033152
GYP8	YFL027C	cell cycle progression in S phase: abnormal	classical genetics	classical genetics	overexpression	S288C		Details: see Table S8 for more details	Sopko R, et al. (2006) PMID:16455487
IES4	YOR189W	cell cycle progression in S phase: arrested	classical genetics	classical genetics	activation Allele: ies4 (S:E-5) S2E, S5E, S6E, S9E, S11E; mimics persistent phosphorylation	S288C	0.045% methyl methanesulfonate	Details: cells display increased checkpoint activation in response to MMS	Morrison AJ, et al. (2007) PMID:17693258
MCM10	YIL150C	cell cycle progression in S phase: arrested	classical genetics	classical genetics	conditional Allele: mcm10-(dna43-1)	Other		Condition: elevated temperature: 37 deg C Details: cells exhibit a large-budded terminal phenotype with nuclei at bud neck	Solomon NA, et al. (1992) PMID:1514326
MCM2	YBL023C	cell cycle progression in S phase: arrested	classical genetics	classical genetics	conditional Allele: mcm2-td conditional degron mutant	W303		Condition: elevated temperature: 37 deg C Details: unable to complete S phase upon release from hydroxyurea arrest	Labib K, et al. (2000) PMID:10834843
MCM2	YBL023C	cell cycle progression in S phase: arrested	classical genetics	classical genetics	repressible	Other		Condition: galactose-inducible promoter on glucose medium	Yan H, et al. (1991) PMID:2044961
MCM3	YEL032W	cell cycle progression in S phase: arrested	classical genetics	classical genetics	conditional Allele: mcm3-td conditional degron mutant	W303		Condition: elevated temperature: 37 deg C Details: unable to complete S phase upon release from hydroxyurea arrest	Labib K, et al. (2000) PMID:10834843
MCM3	YEL032W	cell cycle progression in S phase: arrested	classical genetics	classical genetics	reduction of function Allele: mcm3-1	Other		Condition: elevated temperature: 37 deg C Details: arrest with fully or almost fully replicated DNA	Gibson SI, et al. (1990) PMID:2233713
MCM4	YPR019W	cell cycle progression in S phase: arrested	classical genetics	classical genetics	conditional Allele: mcm4-td conditional degron mutant	W303		Condition: elevated temperature: 37 deg C Details: unable to complete S phase upon release from hydroxyurea arrest	Labib K, et al. (2000) PMID:10834843
MCM5	YLR274W	cell cycle progression in S phase: arrested	heterozygous diploid	classical genetics	conditional Allele: mcm5-(cdc46-1)/mcm5-(cdc46-delta)	S288C		Condition: elevated temperature: 37 deg C Details: large-budded arrest with one genome equivalent of DNA	Hennessy KM, et al. (1991) PMID:2044962
MCM5	YLR274W	cell cycle progression in S phase: abnormal	classical genetics	classical genetics	reduction of function Allele: mcm5-TP K304A, R311A, and R324A	Other		Details: elevated temperature: 37 deg C	Leon RP, et al. (2008) PMID:18660534
MCM5	YLR274W	cell cycle progression in S phase: abnormal	classical genetics	classical genetics	conditional Allele: mcm5-C183Y originally isolated as cdc46-1	Other		Details: elevated temperature: 37 deg C	Leon RP, et al. (2008) PMID:18660534
MCM6	YGL201C	cell cycle progression in S phase: arrested	classical genetics	classical genetics	conditional Allele: mcm6-td conditional degron mutant	W303		Condition: elevated temperature: 37 deg C Details: unable to complete S phase upon release from hydroxyurea arrest	Labib K, et al. (2000) PMID:10834843
MCM7	YBR202W	cell cycle progression in S phase: arrested	classical genetics	classical genetics	conditional Allele: mcm7-td conditional degron mutant	W303		Condition: elevated temperature: 37 deg C Details: unable to complete S phase upon release from hydroxyurea arrest	Labib K, et al. (2000) PMID:10834843
MCM7	YBR202W	cell cycle progression in S phase: arrested	homozygous diploid	classical genetics	conditional Allele: mcm7-(cdc47-1)	S288C		Condition: elevated temperature: 37 deg C Details: large-budded arrest with one genome equivalent of DNA	Hennessy KM, et al. (1991) PMID:2044962
MCM7	YBR202W	cell cycle progression in S phase: abnormal	large-scale survey	large-scale survey	repressible	S288C		Details: accumulation of cells with a DNA content between 1C and 2C indicative of an S phase delay	Yu L, et al. (2006) PMID:16943325
MKK1	YOR231W	cell cycle progression in S phase: delayed	classical genetics	classical genetics	activation Allele: MKK1* S186P; hyperactive mutation	W303		Details: completion of DNA synthesis is delayed	Merchan S, et al. (2011) PMID:21143561
MRC1	YCL061C	cell cycle progression in S phase: increased duration	classical genetics	classical genetics	null	S288C			Lou H, et al. (2008) PMID:18851837
MRC1	YCL061C	cell cycle progression in S phase: increased duration	classical genetics	classical genetics	reduction of function Allele: mrc1(1-219) C-terminal deletion that removes residues 220-1096	S288C			Lou H, et al. (2008) PMID:18851837
MRC1	YCL061C	cell cycle progression in S phase: increased duration	classical genetics	classical genetics	null	W303			Tourriere H, et al. (2005) PMID:16137625
MSA1	YOR066W	cell cycle progression in S phase: abnormal	classical genetics	classical genetics	overexpression	S288C		Details: see Table S8 for more details	Sopko R, et al. (2006) PMID:16455487
MUS81	YDR386W	cell cycle progression in S phase: decreased duration	heterozygous diploid	classical genetics	null	S288C		Details: mutant cell population is depleted in S phase cells relative to a wild type population	de Clare M and Oliver SG (2013) PMID:23531409
NPA3	YJR072C	cell cycle progression in S phase: increased duration	classical genetics	classical genetics	repressible	S288C			Alonso B, et al. (2011) PMID:21532343
ORC1	YML065W	cell cycle progression in S phase: decreased rate	classical genetics	classical genetics	reduction of function Allele: orc1-R694E R694E; sensor 2 region mutated	W303			Takehara M, et al. (2008) PMID:18393942
ORC2	YBR060C	cell cycle progression in S phase: increased duration	classical genetics	classical genetics	conditional Allele: orc2-1	Other		Condition: permissive temperature: 30 deg C	Desany BA, et al. (1998) PMID:9744871
ORC2	YBR060C	cell cycle progression in S phase: delayed	classical genetics	classical genetics	unspecified Allele: orc2-5d S188D; CDK consensus phosphoryation site mutated; phosphomimetic	W303		Condition: nocodazole block release	Makise M, et al. (2009) PMID:19068484
ORC4	YPR162C	cell cycle progression in S phase: decreased	classical genetics	classical genetics	reduction of function Allele: orc4-Y232C Y232C; missense mutation in orthologous residue causes Meier-Gorlin syndrome in humans	S288C		Details: accumulation of large-budded cells (five-fold) and corresponding decrease in cells with small buds	Guernsey DL, et al. (2011) PMID:21358631
ORC6	YHR118C	cell cycle progression in S phase: arrested	classical genetics	classical genetics	repressible	S288C		Details: accumulation of cells with a DNA content between 1C and 2C	Semple JW, et al. (2006) PMID:17053779
PAP2	YOL115W	cell cycle progression in S phase: delayed	classical genetics	classical genetics	null	W303			Reis CC and Campbell JL (2007) PMID:17179095
PBS2	YJL128C	cell cycle progression in S phase: delayed	classical genetics	classical genetics	overexpression Allele: PBS2DD S514D, T518D; phosphorylation sites mutated; constitutively active	W303		Condition: osmostressed (0.4 M NaCl) Condition: cdc7 block release Condition: alpha factor block release	Yaakov G, et al. (2009) PMID:19477922
PEX2	YJL210W	cell cycle progression in S phase: abnormal	classical genetics	classical genetics	overexpression	S288C		Details: see Table S8 for more details	Sopko R, et al. (2006) PMID:16455487
PMR1	YGL167C	cell cycle progression in S phase: increased duration	classical genetics	classical genetics	null	SK1			Jordan PW, et al. (2007) PMID:18069899
POL1	YNL102W	cell cycle progression in S phase: abnormal	large-scale survey	large-scale survey	repressible	S288C		Details: accumulation of cells with a DNA content between 1C and 2C indicative of an S phase delay	Yu L, et al. (2006) PMID:16943325
POL12	YBL035C	cell cycle progression in S phase: arrested	classical genetics	classical genetics	conditional Allele: pol12-T9 two-codon insertion: I417-EL-D418	Other		Condition: elevated temperature: 37 deg C Details: dumbbell-shaped, large-budded arrest with a single nucleus at the bud neck; large increase in proportion of cells with a nearly 2C DNA content; reciprocal shift indicates an essential role just prior to the hydroxyurea sensitive step	Foiani M, et al. (1994) PMID:8289832
POL12	YBL035C	cell cycle progression in S phase: abnormal	large-scale survey	large-scale survey	repressible	S288C		Details: accumulation of cells with a DNA content between 1C and 2C indicative of an S phase delay	Yu L, et al. (2006) PMID:16943325
POL2	YNL262W	cell cycle progression in S phase: arrested	classical genetics	classical genetics	conditional Allele: pol2-9 M643I	Other		Condition: elevated temperature: 37 deg C Details: cells display large-budded terminal phenotype with a single nucleus at the bud neck; S-phase is delayed but DNA content is nearly 2C at arrest	Araki H, et al. (1992) PMID:1537345
POL2	YNL262W	cell cycle progression in S phase: arrested	classical genetics	classical genetics	conditional Allele: pol2-18 P710S	Other		Condition: elevated temperature: 37 deg C Details: cells display large-budded terminal phenotype with a single nucleus at the bud neck; S-phase is delayed but DNA content is nearly 2C at arrest	Araki H, et al. (1992) PMID:1537345
POL2	YNL262W	cell cycle progression in S phase: abnormal	large-scale survey	large-scale survey	repressible	S288C		Details: accumulation of cells with a DNA content between 1C and 2C indicative of an S phase delay	Yu L, et al. (2006) PMID:16943325
POL3	YDL102W	cell cycle progression in S phase: arrested	classical genetics	classical genetics	conditional Allele: pol3-(cdc2-1)	Other		Condition: elevated temperature: 37 deg C Details: cells fail to replicate approximately one-third of nuclear DNA	Conrad MN and Newlon CS (1983) PMID:6348512
POL30	YBR088C	cell cycle progression in S phase: abnormal	large-scale survey	large-scale survey	repressible	S288C		Details: accumulation of cells with a DNA content between 1C and 2C indicative of an S phase delay	Yu L, et al. (2006) PMID:16943325
POL32	YJR043C	cell cycle progression in S phase: abnormal	classical genetics	classical genetics	overexpression	S288C		Details: see Table S8 for more details	Sopko R, et al. (2006) PMID:16455487
PRI2	YKL045W	cell cycle progression in S phase: abnormal	large-scale survey	large-scale survey	repressible	S288C		Details: accumulation of cells with a DNA content between 1C and 2C indicative of an S phase delay	Yu L, et al. (2006) PMID:16943325
PSF1	YDR013W	cell cycle progression in S phase: abnormal	large-scale survey	large-scale survey	repressible	S288C		Details: accumulation of cells with a DNA content between 1C and 2C indicative of an S phase delay	Yu L, et al. (2006) PMID:16943325
PSF2	YJL072C	cell cycle progression in S phase: abnormal	large-scale survey	large-scale survey	repressible	S288C		Details: accumulation of cells with a DNA content between 1C and 2C indicative of an S phase delay	Yu L, et al. (2006) PMID:16943325
RAD3	YER171W	cell cycle progression in S phase: abnormal	large-scale survey	large-scale survey	repressible	S288C		Details: accumulation of cells with a DNA content between 1C and 2C indicative of an S phase delay	Yu L, et al. (2006) PMID:16943325
RAD53	YPL153C	cell cycle progression in S phase: increased duration	classical genetics	classical genetics	reduction of function Allele: rad53-1 partial loss-of-function mutation	Other		Condition: glycerol medium Details: 22% of cells have 2N DNA content, compared to 46% of wild type cells	Lebedeva MA and Shadel GS (2007) PMID:17721079
RAD9	YDR217C	cell cycle progression in S phase: decreased duration	heterozygous diploid	classical genetics	null	S288C		Details: mutant cell population is depleted in S phase cells relative to a wild type population	de Clare M and Oliver SG (2013) PMID:23531409
RAD9	YDR217C	cell cycle progression in S phase: decreased duration	homozygous diploid	classical genetics	null	S288C		Details: mutant cell population is depleted in S phase cells relative to a wild type population	de Clare M and Oliver SG (2013) PMID:23531409
RAT1	YOR048C	cell cycle progression in S phase: abnormal	large-scale survey	large-scale survey	repressible	S288C		Details: accumulation of cells with a DNA content between 1C and 2C indicative of an S phase delay	Yu L, et al. (2006) PMID:16943325
RFA2	YNL312W	cell cycle progression in S phase: arrested	classical genetics	classical genetics	conditional Allele: rfa2-2 C173stop	Other		Condition: elevated temperature: 37 deg C Details: cells arrested with a near 2C DNA content: indicative of late S/G2 cells	Santocanale C, et al. (1995) PMID:7500336
RFC1	YOR217W	cell cycle progression in S phase: increased duration	classical genetics	classical genetics	conditional	S288C		Condition: reduced temperature: 14 deg C	McAlear MA, et al. (1996) PMID:8770585
RFC2	YJR068W	cell cycle progression in S phase: abnormal	classical genetics	classical genetics	conditional Allele: rfc2-1 L304P	Other	0.2 M hydroxyurea	Condition: alpha factor block release Condition: elevated temperature: 37 deg C Details: partial spindle elongation before completion of DNA replication, with large decrease in viability, in synchronized cells released into HU at 37 deg C; indicative of a defective S-phase checkpoint	Noskov VN, et al. (1998) PMID:9671499
RFC4	YOL094C	cell cycle progression in S phase: abnormal	classical genetics	classical genetics	unspecified Allele: rfc4-2	W303	0.10% methyl methanesulfonate	Condition: methyl methanesulfonate (MMS) treated Details: methyl methanesulfonate (MMS) treated mutant cells progressed through S phase faster than wild type	Kim HS and Brill SJ (2001) PMID:11340166
RFC5	YBR087W	cell cycle progression in S phase: abnormal	classical genetics	classical genetics	conditional Allele: rfc5-1 G43E	Other		Details: unequal segregation of DNA between mother and daughter cells; fragmented nuclear DNA; elongated spindles; increased % of large-budded cells; increased % of cells with 2C DNA content	Sugimoto K, et al. (1996) PMID:8692942
RNR1	YER070W	cell cycle progression in S phase: arrested	classical genetics	classical genetics	null	Other		Details: terminal phenotype after germination of null mutant spores; cells arrest with large buds	Elledge SJ and Davis RW (1990) PMID:2199320
RNR1	YER070W	cell cycle progression in S phase: increased duration	classical genetics	classical genetics	reduction of function Allele: rnr1C883A	S288C			Camier S, et al. (2007) PMID:17349928
RNR1	YER070W	cell cycle progression in S phase: increased duration	classical genetics	classical genetics	reduction of function Allele: rnr1C886A	S288C			Camier S, et al. (2007) PMID:17349928
RNR4	YGR180C	cell cycle progression in S phase: arrested	classical genetics	classical genetics	null Allele: rnr4-delta1	Other		Condition: reduced temperature: 14 deg C	Wang PJ, et al. (1997) PMID:9315671
RRM3	YHR031C	cell cycle progression in S phase: abnormal	classical genetics	classical genetics	overexpression	S288C		Details: see Table S8 for more details	Sopko R, et al. (2006) PMID:16455487
RRP12	YPL012W	cell cycle progression in S phase: delayed	classical genetics	classical genetics	conditional Allele: rrp12-td heat-inducible degron	W303		Condition: elevated temperature: 37 deg C Details: lesser delay is also observed at permissive temperature; no defect in ribosome biogenesis is observed under these conditions	Dosil M (2011) PMID:21482668
SEC27	YGL137W	cell cycle progression in S phase: abnormal	large-scale survey	large-scale survey	repressible	S288C		Details: accumulation of cells with a DNA content between 1C and 2C indicative of an S phase delay	Yu L, et al. (2006) PMID:16943325
SKN7	YHR206W	cell cycle progression in S phase: delayed	homozygous diploid, large-scale survey	large-scale survey	null	S288C		Details: cells accumulate with DNA content (HTP flow cytometry) indicative of a S phase delay	White MA, et al. (2009) PMID:19033152
SLD2	YKL108W	cell cycle progression in S phase: arrested	classical genetics	classical genetics	conditional	Other		Condition: elevated temperature: 37 deg C Details: arrest as large budded cells with single nucleus and DNA content between 1N and 2N, indicating defect in DNA replication	Wang H and Elledge SJ (1999) PMID:10097122
SLD2	YKL108W	cell cycle progression in S phase: abnormal	large-scale survey	large-scale survey	repressible	S288C		Details: accumulation of cells with a DNA content between 1C and 2C indicative of an S phase delay	Yu L, et al. (2006) PMID:16943325
SLD5	YDR489W	cell cycle progression in S phase: abnormal	large-scale survey	large-scale survey	repressible	S288C		Details: accumulation of cells with a DNA content between 1C and 2C indicative of an S phase delay	Yu L, et al. (2006) PMID:16943325
SLN1	YIL147C	cell cycle progression in S phase: delayed	classical genetics	classical genetics	conditional Allele: sln1-ts4	Other		Condition: hydroxyurea block release Condition: osmostressed (0.4 M NaCl) Condition: alpha factor block release Condition: elevated temperature: 37 deg C	Yaakov G, et al. (2009) PMID:19477922
SMC2	YFR031C	cell cycle progression in S phase: decreased duration	heterozygous diploid	classical genetics	null	S288C		Details: mutant cell population is depleted in S phase cells relative to a wild type population	de Clare M and Oliver SG (2013) PMID:23531409
SMC4	YLR086W	cell cycle progression in S phase: abnormal	large-scale survey	large-scale survey	repressible	S288C		Details: accumulation of cells with a DNA content between 1C and 2C indicative of an S phase delay	Yu L, et al. (2006) PMID:16943325
SPT2	YER161C	cell cycle progression in S phase: arrested	classical genetics	classical genetics	overexpression	S288C			Sikdar N, et al. (2008) PMID:19057669
SRS2	YJL092W	cell cycle progression in S phase: delayed	classical genetics	classical genetics	overexpression	Other		Condition: alpha-factor block release Details: slight delay relative to wildtype	Leon Ortiz AM, et al. (2011) PMID:21459050
SRS2	YJL092W	cell cycle progression in S phase: delayed	classical genetics	classical genetics	overexpression Allele: srs2-K41A K41A; helicase-dead mutant, unable to bind ATP	Other		Condition: alpha-factor block release Details: S phase delay aggravated relative to overexpression of wildtype SRS2	Leon Ortiz AM, et al. (2011) PMID:21459050
STE4	YOR212W	cell cycle progression in S phase: abnormal	classical genetics	classical genetics	overexpression	S288C		Details: see Table S8 for more details	Sopko R, et al. (2006) PMID:16455487
TOF1	YNL273W	cell cycle progression in S phase: increased duration	classical genetics	classical genetics	null	W303			Tourriere H, et al. (2005) PMID:16137625
TOP3	YLR234W	cell cycle progression in S phase: delayed	classical genetics	classical genetics	overexpression Allele: top3-Y356F	Other	methyl methanesulfonate		Mankouri HW and Hickson ID (2006) PMID:16899506
TPD3	YAL016W	cell cycle progression in S phase: decreased duration	homozygous diploid	classical genetics	null	S288C		Details: mutant cell population is depleted in S phase cells relative to a wild type population	de Clare M and Oliver SG (2013) PMID:23531409
TRS120	YDR407C	cell cycle progression in S phase: abnormal	large-scale survey	large-scale survey	repressible	S288C		Details: accumulation of cells with a DNA content between 1C and 2C indicative of an S phase delay	Yu L, et al. (2006) PMID:16943325
TUM1	YOR251C	cell cycle progression in S phase: decreased duration	heterozygous diploid	classical genetics	null	S288C		Details: mutant cell population is depleted in S phase cells relative to a wild type population	de Clare M and Oliver SG (2013) PMID:23531409
YCG1	YDR325W	cell cycle progression in S phase: decreased duration	heterozygous diploid	classical genetics	null	S288C		Details: mutant cell population is depleted in S phase cells relative to a wild type population	de Clare M and Oliver SG (2013) PMID:23531409
YMC1	YPR058W	cell cycle progression in S phase: abnormal	classical genetics	classical genetics	overexpression	S288C		Details: see Table S8 for more details	Sopko R, et al. (2006) PMID:16455487
YOX1	YML027W	cell cycle progression in S phase: increased duration	classical genetics	classical genetics	overexpression	W303			Braun KA and Breeden LL (2007) PMID:17314407
YOX1	YML027W	cell cycle progression in S phase: delayed	classical genetics	classical genetics	overexpression	W303			Pramila T, et al. (2002) PMID:12464633
ARP4	YJL081C	cell cycle progression through the G1/S phase transition: delayed	classical genetics	classical genetics	conditional Allele: arp4-S23A/D159A	Other		Condition: elevated temperature: 37 deg C	Ogiwara H, et al. (2007) PMID:17452364
BRE1	YDL074C	cell cycle progression through the G1/S phase transition: increased rate	classical genetics	classical genetics	null	W303			Giannattasio M, et al. (2005) PMID:15632126
CDC4	YFL009W	cell cycle progression through the G1/S phase transition: arrested	classical genetics	classical genetics	conditional Allele: cdc4-12 G434S, D442G	W303		Condition: elevated temperature: 37 deg C	Goh PY and Surana U (1999) PMID:10409741
CDC4	YFL009W	cell cycle progression through the G1/S phase transition: arrested	classical genetics	classical genetics	conditional Allele: cdc4-1	W303		Condition: elevated temperature: 37 deg C Details: arrest with elongated and often deformed bud, a single nucleus, 1N DNA content, and an intensely stained aster of microtubules	Goh PY and Surana U (1999) PMID:10409741
CDC7	YDL017W	cell cycle progression through the G1/S phase transition: arrested	classical genetics	classical genetics	conditional Allele: cdc7-4	S288C		Condition: reciprocal shifts with alpha factor Condition: elevated temperature: 38 deg C	Hereford LM and Hartwell LH (1974) PMID:4618856
CLF1	YLR117C	cell cycle progression through the G1/S phase transition: delayed	classical genetics	classical genetics	conditional	W303		Condition: alpha factor block release Condition: elevated temperature: 37 deg C Details: delay in bud formation and failure to develop clean 2C DNA peak or to divide	Zhu W, et al. (2002) PMID:11973290
DIA2	YOR080W	cell cycle progression through the G1/S phase transition: premature	classical genetics	classical genetics	null	Other		Condition: alpha-factor block release Details: cells enter S-phase prematurely (10 min. earlier than wildtype cells)	Koepp DM, et al. (2006) PMID:16421250
FAR11	YNL127W	cell cycle progression through the G1/S phase transition: arrested	classical genetics	classical genetics	null	S288C	hydroxyurea	Condition: human caspase-10	Lisa-Santamaria P, et al. (2012) PMID:22782902
GCN2	YDR283C	cell cycle progression through the G1/S phase transition: delayed	classical genetics	classical genetics	activation Allele: GCN2-C M719V, E1537G	Other			Menacho-Marquez M, et al. (2007) PMID:17890903
LAS1	YKR063C	cell cycle progression through the G1/S phase transition: absent	classical genetics	classical genetics	conditional Allele: las1-1	Other		Condition: elevated temperature: 37 deg C	Schillewaert S, et al. (2012) PMID:22083961
LAS1	YKR063C	cell cycle progression through the G1/S phase transition: decreased	classical genetics	classical genetics	repressible	Other		Details: LAS1 under control of tetracycline-regulated promoter	Castle CD, et al. (2013) PMID:23175604
MCA1	YOR197W	cell cycle progression through the G1/S phase transition: delayed	classical genetics	classical genetics	null	S288C		Condition: YPD medium at pH3.5	Lee RE, et al. (2008) PMID:18698411
MCM2	YBL023C	cell cycle progression through the G1/S phase transition: arrested	classical genetics	classical genetics	conditional Allele: mcm2-td conditional degron mutant	W303		Condition: elevated temperature: 37 deg C Details: DNA replication does not occur upon release from induced G1 arrest: indicates requirement for entry into S phase	Labib K, et al. (2000) PMID:10834843
MCM3	YEL032W	cell cycle progression through the G1/S phase transition: arrested	classical genetics	classical genetics	conditional Allele: mcm3-td conditional degron mutant	W303		Condition: elevated temperature: 37 deg C Details: DNA replication does not occur upon release from induced G1 arrest: indicates requirement for entry into S phase	Labib K, et al. (2000) PMID:10834843
MCM4	YPR019W	cell cycle progression through the G1/S phase transition: arrested	classical genetics	classical genetics	conditional Allele: mcm4-td conditional degron mutant	W303		Condition: elevated temperature: 37 deg C Details: DNA replication does not occur upon release from induced G1 arrest: indicates requirement for entry into S phase	Labib K, et al. (2000) PMID:10834843
MCM6	YGL201C	cell cycle progression through the G1/S phase transition: arrested	classical genetics	classical genetics	conditional Allele: mcm6-td conditional degron mutant	W303		Condition: elevated temperature: 37 deg C Details: DNA replication does not occur upon release from induced G1 arrest: indicates requirement for entry into S phase	Labib K, et al. (2000) PMID:10834843
MCM7	YBR202W	cell cycle progression through the G1/S phase transition: arrested	classical genetics	classical genetics	conditional Allele: mcm7-td conditional degron mutant	W303		Condition: elevated temperature: 37 deg C Details: DNA replication does not occur upon release from induced G1 arrest: indicates requirement for entry into S phase	Labib K, et al. (2000) PMID:10834843
MGT1	YDL200C	cell cycle progression through the G1/S phase transition: arrested	classical genetics	classical genetics	null	S288C		Condition: elevated temperature: 36 deg C	Paulovich AG, et al. (1997) PMID:9017389
MRC1	YCL061C	cell cycle progression through the G1/S phase transition: delayed	classical genetics	classical genetics	reduction of function Allele: mrc1(752-1096) N-terminal deletion that removes residues 1-751	S288C			Lou H, et al. (2008) PMID:18851837
NOC3	YLR002C	cell cycle progression through the G1/S phase transition: delayed	classical genetics	classical genetics	conditional Allele: noc3-td temperature-sensitive degron	W303		Condition: semi-permissive temperature: 32 deg C	Zhang Y, et al. (2002) PMID:12110182
ORC1	YML065W	cell cycle progression through the G1/S phase transition: delayed	classical genetics	classical genetics	conditional Allele: orc1-161	W303		Condition: alpha factor block release Condition: elevated temperature: 37 deg C Details: lengthy delay due to impaired DNA replication with loss of viability	Gibson DG, et al. (2006) PMID:16716188
ORC2	YBR060C	cell cycle progression through the G1/S phase transition: delayed	classical genetics	classical genetics	unspecified Allele: orc2-5d S188D; CDK consensus phosphoryation site mutated; phosphomimetic	W303		Condition: nocodazole block release	Makise M, et al. (2009) PMID:19068484
ORC2	YBR060C	cell cycle progression through the G1/S phase transition: delayed	classical genetics	classical genetics	conditional Allele: orc2-1	W303		Condition: alpha factor block release Condition: elevated temperature: 37 deg C Details: cell cycle delayed due to impaired DNA replication; additional delays in cell division	Gibson DG, et al. (2006) PMID:16716188
ORC5	YNL261W	cell cycle progression through the G1/S phase transition: delayed	classical genetics	classical genetics	conditional Allele: orc5-1	W303		Condition: alpha factor block release Condition: elevated temperature: 37 deg C Details: cell cycle delayed due to impaired DNA replication; additional delays in cell division; leaky	Gibson DG, et al. (2006) PMID:16716188
ORC5	YNL261W	cell cycle progression through the G1/S phase transition: arrested	classical genetics	classical genetics	conditional Allele: orc5-1	W303		Condition: nocodazole block release Condition: elevated temperature: 37 deg C Details: arrest after bud emergence with a 1C DNA content and unreplicated DNA	Dillin A and Rine J (1998) PMID:9497294
ORC5	YNL261W	cell cycle progression through the G1/S phase transition: arrested	classical genetics	classical genetics	conditional Allele: orc5-td N-degron allele	W303		Condition: elevated temperature: 37 deg C Condition: nocodazole-block release, followed by alpha-factor block release Details: G1/S phase transition inhibited in synchronized cultures upon depletion of Orc5p	Makise M, et al. (2008) PMID:18211918
ORC6	YHR118C	cell cycle progression through the G1/S phase transition: arrested	classical genetics	classical genetics	repressible	S288C		Condition: nocodazole-block release Details: accumulation of cells with a 1C DNA content following release from the block	Semple JW, et al. (2006) PMID:17053779
POB3	YML069W	cell cycle progression through the G1/S phase transition: delayed	classical genetics	classical genetics	conditional Allele: pob3-L78R	Other		Condition: elevated temperature: 37 deg C	Schlesinger MB and Formosa T (2000) PMID:10924459
RIO1	YOR119C	cell cycle progression through the G1/S phase transition: delayed	classical genetics	classical genetics	repressible Allele: rio1-6myc-rio1TEV TEV protease site allows cleavage of the Rio1p C terminus that carries its NLS; cleaved form has normal kinase activity but is excluded from the nucleus	W303	2% galactose	Condition: galactose induction of the TEV protease causes cleavage and subsequent nuclear depletion of Rio1p	Iacovella MG, et al. (2015) PMID:25851096
RPN12	YFR052W	cell cycle progression through the G1/S phase transition: abnormal	classical genetics	classical genetics	conditional Allele: rpn12-(nin1-1)	Other		Condition: elevated temperature: 37 deg C	Kominami K, et al. (1995) PMID:7621825
SEN34	YAR008W	cell cycle progression through the G1/S phase transition: delayed	classical genetics	classical genetics	repressible	W303			Volta V, et al. (2005) PMID:16188229
SLD2	YKL108W	cell cycle progression through the G1/S phase transition: abnormal	classical genetics	classical genetics	reduction of function Allele: sld2-m1,4 (K416E,R435E,R436E) defective in binding Mcm2p-7p	Other		Details: DNA replication does not occur upon release from induced G1 arrest: indicates requirement for entry into S phase	Bruck I and Kaplan DL (2014) PMID:24307213
SRP1	YNL189W	cell cycle progression through the G1/S phase transition: abnormal	classical genetics	classical genetics	conditional Allele: srp1-E402Q	Other		Condition: elevated temperature: 37 deg C	Pulliam KF, et al. (2009) PMID:18984568
UBP15	YMR304W	cell cycle progression through the G1/S phase transition: delayed	classical genetics	classical genetics	null	W303		Condition: alpha factor block release Details: 15 min delay in entering S phase	Ostapenko D, et al. (2015) PMID:25877870
UTP5	YDR398W	cell cycle progression through the G1/S phase transition: delayed	classical genetics	classical genetics	conditional Allele: utp5-td heat-inducible degron	W303		Condition: elevated temperature: 37 deg C	Dosil M (2011) PMID:21482668
APC11	YDL008W	cell cycle progression through the G2/M phase transition: arrested	classical genetics	classical genetics	conditional Allele: apc11-13 S10R	S288C		Condition: elevated temperature: 37 deg C Details: arrest in G2/M as large-budded cells with short mitotic spindles	Leverson JD, et al. (2000) PMID:10888670
APC5	YOR249C	cell cycle progression through the G2/M phase transition: arrested	classical genetics	classical genetics	reduction of function Allele: apc5-CA two bp deleted in codon encoding Phe12, generating 18 additional nonspecific aa followed by a stop	S288C			Harkness TA, et al. (2002) PMID:12399376
ASR1	YPR093C	cell cycle progression through the G2/M phase transition: delayed	classical genetics	classical genetics	overexpression	Other			Zou W, et al. (2015) PMID:25646695
BUB1	YGR188C	cell cycle progression through the G2/M phase transition: abnormal	classical genetics	classical genetics	null Allele: bub1delta	S288C	10 ug/ml nocodazole	Details: FACS analysis indicates cells, unlike wild-type, do not arrest in response to nocodazole treatment	Goto GH, et al. (2011) PMID:21298086
BUB1	YGR188C	cell cycle progression through the G2/M phase transition: abnormal	classical genetics	classical genetics	activation Allele: bub1-T566A bub1-T566A does not exhibit CDC28 dependent phosphorylation; lack of phosphorylation stabilizes Bub1p-T566A in anaphase	S288C	10 ug/ml nocodazole	Details: FACS analysis indicates cells arrest like wild-type in response to nocodazole treatment, but fail to adapt like wild-type cells: bub1-T566A mutant cells still tightly arrested in G2/M after 5 hours treatment	Goto GH, et al. (2011) PMID:21298086
CDC28	YBR160W	cell cycle progression through the G2/M phase transition: arrested	classical genetics	classical genetics	conditional Allele: cdc28-1N	W303		Condition: elevated temperature: 36 deg C	Surana U, et al. (1991) PMID:1849457
CDC28	YBR160W	cell cycle progression through the G2/M phase transition: arrested	classical genetics	classical genetics	conditional Allele: cdc28-6	Other		Condition: alpha factor block release Condition: elevated temperature: 37 deg C Details: mutant arrests nuclear division if allowed to recover for less than 35 min. prior to temperature shift up, uncovering a cryptic control point	Piggott JR, et al. (1982) PMID:7045699
CDC31	YOR257W	cell cycle progression through the G2/M phase transition: arrested	classical genetics	classical genetics	conditional	S288C		Condition: elevated temperature: 37 deg C Details: large-budded cells with one nucleus and a monopolar spindle	Ivanovska I and Rose MD (2001) PMID:11156974
CDC4	YFL009W	cell cycle progression through the G2/M phase transition: arrested	classical genetics	classical genetics	conditional Allele: cdc4-12 G434S, D442G	W303		Condition: elevated temperature: 37 deg C	Goh PY and Surana U (1999) PMID:10409741
CDC4	YFL009W	cell cycle progression through the G2/M phase transition: delayed	classical genetics	classical genetics	conditional Allele: cdc4-1	W303		Condition: hydroxyurea block release Condition: elevated temperature: 37 deg C Details: 60 - 150 min delay; many cells had a short mitotic spindle at 60 min., and by 150 min. half were arrested with a short preanaphase spindle while the rest had arrested in the following cell cycle at G1/S	Goh PY and Surana U (1999) PMID:10409741
CDC5	YMR001C	cell cycle progression through the G2/M phase transition: arrested	classical genetics	classical genetics	repressible	Other		Details: arrest as large-budded cells	Kitada K, et al. (1993) PMID:8321244
CEF1	YMR213W	cell cycle progression through the G2/M phase transition: arrested	classical genetics	classical genetics	repressible	Other		Details: accumulation of round budded cells	Ohi R, et al. (1998) PMID:9632794
CHK1	YBR274W	cell cycle progression through the G2/M phase transition: abnormal	classical genetics	classical genetics	null	Other		Condition: treatment with ionizing radiation Details: abbreviated cell cycle arrest in response to DNA damage	Liu Y, et al. (2000) PMID:10660074
CHK1	YBR274W	cell cycle progression through the G2/M phase transition: normal	classical genetics	classical genetics	null	Other		Condition: treatment with UV radiation Details: normal cell cycle arrest in response to DNA damage	Liu Y, et al. (2000) PMID:10660074
CLB2	YPR119W	cell cycle progression through the G2/M phase transition: increased duration	classical genetics	classical genetics	overexpression Allele: clb2-2KEN-AAA two KEN destruction boxes mutated, resulting in elevated levels of Clb2p	W303			Simpson-Lavy KJ, et al. (2009) PMID:19713762
CLB6	YGR109C	cell cycle progression through the G2/M phase transition: increased rate	classical genetics	classical genetics	null	Other			Basco RD, et al. (1995) PMID:7651421
CLF1	YLR117C	cell cycle progression through the G2/M phase transition: arrested	classical genetics	classical genetics	repressible	Other		Details: Cells arrest (75-80%) as large-budded cells, with no bud elongation; 83% contain a 2C DNA content	Russell CS, et al. (2000) PMID:11105756
CMD1	YBR109C	cell cycle progression through the G2/M phase transition: arrested	homozygous diploid	classical genetics	conditional Allele: cmd1-101 truncation of N-terminal 71 amino acids	S288C		Condition: elevated temperature: 37 deg C	Sun GH, et al. (1992) PMID:1469052
CMD1	YBR109C	cell cycle progression through the G2/M phase transition: arrested	homozygous diploid	classical genetics	conditional Allele: cmd1-239 F65A, F68A (member of cmd1C group)	Other		Condition: elevated temperature: 37 deg C	Ohya Y and Botstein D (1994) PMID:8310294
CTF19	YPL018W	cell cycle progression through the G2/M phase transition: delayed	classical genetics	classical genetics	null	Other		Details: accumulation of large budded uninucleate cells with the nucleus at or near the neck	Hyland KM, et al. (1999) PMID:10189365
DOC1	YGL240W	cell cycle progression through the G2/M phase transition: arrested	classical genetics	classical genetics	conditional	W303		Condition: elevated temperature: 37 deg C Details: cells display large-budded terminal phenotype with a single nucleus and short spindle	Hwang LH and Murray AW (1997) PMID:9348530
DUT1	YBR252W	cell cycle progression through the G2/M phase transition: arrested	classical genetics	classical genetics	reduction of function Allele: dut1-1 G82S	Other		Details: cells display large-budded terminal phenotype with a single nucleus at the bud neck: 32% of cells are arrested, compared to 12% of wild-type cells	Guillet M, et al. (2006) PMID:16617146
EAF1	YDR359C	cell cycle progression through the G2/M phase transition: delayed	classical genetics	classical genetics	null	Other			Auger A, et al. (2008) PMID:18212047
EAF1	YDR359C	cell cycle progression through the G2/M phase transition: delayed	homozygous diploid, large-scale survey	large-scale survey	null	S288C		Details: cells accumulate with 2C DNA content (HTP flow cytometry) indicative of a G2/M phase delay	White MA, et al. (2009) PMID:19033152
ECO1	YFR027W	cell cycle progression through the G2/M phase transition: arrested	classical genetics	classical genetics	conditional Allele: eco1-(ctf7-203)	Other		Condition: elevated temperature: 37 deg C Details: cells exhibit a large-budded terminal phenotype with 2N DNA content	Skibbens RV, et al. (1999) PMID:9990855
ELM1	YKL048C	cell cycle progression through the G2/M phase transition: delayed	classical genetics	classical genetics	null	Other			Moriya H and Isono K (1999) PMID:10234786
ELM1	YKL048C	cell cycle progression through the G2/M phase transition: delayed	classical genetics	classical genetics	overexpression	Other			Moriya H and Isono K (1999) PMID:10234786
FKH1	YIL131C	cell cycle progression through the G2/M phase transition: delayed	homozygous diploid, large-scale survey	large-scale survey	null	S288C		Details: cells accumulate with 2C DNA content (HTP flow cytometry) indicative of a G2/M phase delay	White MA, et al. (2009) PMID:19033152
FKH2	YNL068C	cell cycle progression through the G2/M phase transition: delayed	homozygous diploid, large-scale survey	large-scale survey	null	S288C		Details: cells accumulate with 2C DNA content (HTP flow cytometry) indicative of a G2/M phase delay	White MA, et al. (2009) PMID:19033152
HCM1	YCR065W	cell cycle progression through the G2/M phase transition: delayed	homozygous diploid, large-scale survey	large-scale survey	null	S288C		Details: cells accumulate with 2C DNA content (HTP flow cytometry) indicative of a G2/M phase delay	White MA, et al. (2009) PMID:19033152
HOG1	YLR113W	cell cycle progression through the G2/M phase transition: increased	classical genetics	classical genetics	null	Other	50 mM hydroquinone	Details: hydroquinone induced G2/M phase delay is abolished	Shiga T, et al. (2010) PMID:20467201
HSP82	YPL240C	cell cycle progression through the G2/M phase transition: arrested	classical genetics	classical genetics	unspecified Allele: hsp82-G313S	S288C		Details: cells arrest in G2 with 2N DNA content	McClellan AJ, et al. (2007) PMID:17923092
KAP95	YLR347C	cell cycle progression through the G2/M phase transition: arrested	classical genetics	classical genetics	repressible	W303		Details: most cells (~80%) accumulate with a large bud, duplicated DNA, and a single nucleus: a minor yet significant number of cells (~20%) accumulated as unbudded cells with unreplicated DNA and a single nucleus, indicating a G1 arrest	Taberner FJ and Igual JC (2010) PMID:20587033
LCD1	YDR499W	cell cycle progression through the G2/M phase transition: arrested	classical genetics	classical genetics	overexpression	W303		Condition: UV irradiated (40 J/m2) Condition: alpha-factor block release	Clerici M, et al. (2001) PMID:11707419
LCD1	YDR499W	cell cycle progression through the G2/M phase transition: arrested	classical genetics	classical genetics	overexpression	W303		Condition: nocodazole block release Condition: UV irradiated (50 J/m2)	Clerici M, et al. (2001) PMID:11707419
MCA1	YOR197W	cell cycle progression through the G2/M phase transition: increased rate	classical genetics	classical genetics	null	S288C		Condition: YPD medium at pH3.5	Lee RE, et al. (2008) PMID:18698411
MGA2	YIR033W	cell cycle progression through the G2/M phase transition: delayed	homozygous diploid, large-scale survey	large-scale survey	null	S288C		Details: cells accumulate with 2C DNA content (HTP flow cytometry) indicative of a G2/M phase delay	White MA, et al. (2009) PMID:19033152
MMS22	YLR320W	cell cycle progression through the G2/M phase transition: arrested	classical genetics	classical genetics	overexpression	S288C		Condition: upon recovery from DNA damage induced by MMS	Ben-Aroya S, et al. (2010) PMID:20174551
MMS22	YLR320W	cell cycle progression through the G2/M phase transition: increased	classical genetics	classical genetics	repressible	W303		Condition: cells treated with MMS to induce DNA damage Details: cleavage of TEV cleavable MMS22 results in enhanced recovery from DNA damage induced arrest	Ben-Aroya S, et al. (2010) PMID:20174551
MOT3	YMR070W	cell cycle progression through the G2/M phase transition: delayed	homozygous diploid, large-scale survey	large-scale survey	null	S288C		Details: cells accumulate with 2C DNA content (HTP flow cytometry) indicative of a G2/M phase delay	White MA, et al. (2009) PMID:19033152
MRS6	YOR370C	cell cycle progression through the G2/M phase transition: abnormal	classical genetics	classical genetics	conditional Allele: mrs6-2	S288C			Bialek-Wyrzykowska U, et al. (2000) PMID:10760132
MSI1	YBR195C	cell cycle progression through the G2/M phase transition: delayed	homozygous diploid, large-scale survey	large-scale survey	null	S288C		Details: cells accumulate with 2C DNA content (HTP flow cytometry) indicative of a G2/M phase delay	White MA, et al. (2009) PMID:19033152
NAB3	YPL190C	cell cycle progression through the G2/M phase transition: decreased	classical genetics	classical genetics	conditional Allele: nab3-10	W303		Condition: elevated temperature: 37 deg C	Chang CS, et al. (2012) PMID:23050233
PAC10	YGR078C	cell cycle progression through the G2/M phase transition: normal rate	classical genetics	classical genetics	null	Other		Details: wild-type percentage of large-budded cells	Lacefield S, et al. (2006) PMID:16582437
PLC1	YPL268W	cell cycle progression through the G2/M phase transition: delayed	classical genetics	classical genetics	null	W303		Details: large-budded cells with single nuclei and 2N DNA content increased relative to wt	Lin H, et al. (2000) PMID:10779349
PLP1	YDR183W	cell cycle progression through the G2/M phase transition: normal rate	classical genetics	classical genetics	null	Other		Details: wild-type percentage of large-budded cells	Lacefield S, et al. (2006) PMID:16582437
RFC1	YOR217W	cell cycle progression through the G2/M phase transition: arrested	homozygous diploid	classical genetics	conditional	S288C		Condition: reduced temperature: 14 deg C	Howell EA, et al. (1994) PMID:8264593
RMI1	YPL024W	cell cycle progression through the G2/M phase transition: delayed	classical genetics	classical genetics	null	Other			Lai MS, et al. (2007) PMID:17571075
RMI1	YPL024W	cell cycle progression through the G2/M phase transition: delayed	classical genetics	classical genetics	conditional Allele: rmi1-1 E69K	S288C		Condition: elevated temperature: 35 deg C	Ashton TM, et al. (2011) PMID:21343337
RPN12	YFR052W	cell cycle progression through the G2/M phase transition: abnormal	classical genetics	classical genetics	conditional Allele: rpn12-(nin1-1)	Other		Condition: elevated temperature: 37 deg C	Kominami K, et al. (1995) PMID:7621825
RPN4	YDL020C	cell cycle progression through the G2/M phase transition: delayed	homozygous diploid, large-scale survey	large-scale survey	null	S288C		Details: cells accumulate with 2C DNA content (HTP flow cytometry) indicative of a G2/M phase delay	White MA, et al. (2009) PMID:19033152
RPN7	YPR108W	cell cycle progression through the G2/M phase transition: abnormal	classical genetics	classical genetics	conditional Allele: rpn7-3 D95G, K188R, S240P, S349P, D382G	W303		Condition: elevated temperature: 37 deg C	Isono E, et al. (2004) PMID:15102831
RPT1	YKL145W	cell cycle progression through the G2/M phase transition: arrested	classical genetics	classical genetics	conditional Allele: rpt1-(cim5-1)	Other		Condition: elevated temperature: 37 deg C	Ghislain M, et al. (1993) PMID:8247132
RPT6	YGL048C	cell cycle progression through the G2/M phase transition: arrested	classical genetics	classical genetics	conditional Allele: rpt6-(cim3-1)	Other		Condition: elevated temperature: 37 deg C	Ghislain M, et al. (1993) PMID:8247132
RRP14	YKL082C	cell cycle progression through the G2/M phase transition: abnormal	classical genetics	classical genetics	repressible	Other			Oeffinger M, et al. (2007) PMID:17272295
RSC3	YDR303C	cell cycle progression through the G2/M phase transition: arrested	classical genetics	classical genetics	repressible	W303			Campsteijn C, et al. (2007) PMID:17542652
RSC4	YKR008W	cell cycle progression through the G2/M phase transition: arrested	classical genetics	classical genetics	repressible	W303			Campsteijn C, et al. (2007) PMID:17542652
RSC58	YLR033W	cell cycle progression through the G2/M phase transition: arrested	classical genetics	classical genetics	repressible	W303		Details: irreversible lethality associated with the arrest	Campsteijn C, et al. (2007) PMID:17542652
RSC6	YCR052W	cell cycle progression through the G2/M phase transition: arrested	classical genetics	classical genetics	repressible	W303			Campsteijn C, et al. (2007) PMID:17542652
RSC8	YFR037C	cell cycle progression through the G2/M phase transition: arrested	classical genetics	classical genetics	repressible	W303		Details: irreversible lethality associated with the arrest	Campsteijn C, et al. (2007) PMID:17542652
RSC9	YML127W	cell cycle progression through the G2/M phase transition: arrested	classical genetics	classical genetics	repressible	W303			Campsteijn C, et al. (2007) PMID:17542652
SCM3	YDL139C	cell cycle progression through the G2/M phase transition: arrested	classical genetics	classical genetics	conditional Allele: scm3-deg conditional degron mutant	Other		Details: arrest as large budded cells, or dumbbells and dependent on the spindle checkpoint	Stoler S, et al. (2007) PMID:17548816
SFG1	YOR315W	cell cycle progression through the G2/M phase transition: delayed	classical genetics	classical genetics	overexpression	S288C		Details: cells accumulate with 2C DNA content (flow cytometry) indicative of a G2/M phase delay	White MA, et al. (2009) PMID:19033152
SFH1	YLR321C	cell cycle progression through the G2/M phase transition: arrested	classical genetics	classical genetics	repressible	W303		Details: variable results; occasionally see G1-arrested cells	Campsteijn C, et al. (2007) PMID:17542652
SGT1	YOR057W	cell cycle progression through the G2/M phase transition: arrested	classical genetics	classical genetics	conditional Allele: sgt1-3 L31P,F99L,N213I	S288C		Condition: elevated temperature: 37 deg C Details: arrest is MAD2 dependent	Kitagawa K, et al. (1999) PMID:10445024
SHP1	YBL058W	cell cycle progression through the G2/M phase transition: arrested	classical genetics	classical genetics	null	Other			Bohm S and Buchberger A (2013) PMID:23418575
SIN3	YOL004W	cell cycle progression through the G2/M phase transition: delayed	homozygous diploid, large-scale survey	large-scale survey	null	S288C		Details: cells accumulate with 2C DNA content (HTP flow cytometry) indicative of a G2/M phase delay	White MA, et al. (2009) PMID:19033152
SKP1	YDR328C	cell cycle progression through the G2/M phase transition: arrested	homozygous diploid	classical genetics	conditional Allele: skp1-4/skp1-4 (L146S/L146S)	S288C		Condition: elevated temperature: 37 deg C	Connelly C and Hieter P (1996) PMID:8706132
SPT10	YJL127C	cell cycle progression through the G2/M phase transition: delayed	homozygous diploid, large-scale survey	large-scale survey	null	S288C		Details: cells accumulate with 2C DNA content (HTP flow cytometry) indicative of a G2/M phase delay	White MA, et al. (2009) PMID:19033152
STT4	YLR305C	cell cycle progression through the G2/M phase transition: increased duration	classical genetics	classical genetics	null	Other	1 M glucitol	Condition: permissive temperature: 25 deg C	Yoshida S, et al. (1994) PMID:8152413
SUM1	YDR310C	cell cycle progression through the G2/M phase transition: delayed	homozygous diploid, large-scale survey	large-scale survey	null	S288C		Details: cells accumulate with 2C DNA content (HTP flow cytometry) indicative of a G2/M phase delay	White MA, et al. (2009) PMID:19033152
SWC4	YGR002C	cell cycle progression through the G2/M phase transition: arrested	classical genetics	classical genetics	repressible	Other			Auger A, et al. (2008) PMID:18212047
SWE1	YJL187C	cell cycle progression through the G2/M phase transition: increased	classical genetics	classical genetics	null	Other	50 mM hydroquinone	Details: hydroquinone induced G2/M phase delay is abolished	Shiga T, et al. (2010) PMID:20467201
SWE1	YJL187C	cell cycle progression through the G2/M phase transition: premature	classical genetics	classical genetics	null	W303		Condition: alpha factor block and release| Details: Similar phenotype observed for Swe1-18A (18 sites phosphorylated by Clb2/Cdc28 replaced by Ala), percentage of cells with short spindles plotted against time	Harvey SL, et al. (2005) PMID:16096060
SWE1	YJL187C	cell cycle progression through the G2/M phase transition: premature	classical genetics	classical genetics	null	W303		Condition: alpha factor block and release| Details: As measured by percentage of cells with short spindles and plotted against time	Harvey SL and Kellogg DR (2003) PMID:12593792
SWI4	YER111C	cell cycle progression through the G2/M phase transition: delayed	homozygous diploid, large-scale survey	large-scale survey	null	S288C		Details: cells accumulate with 2C DNA content (HTP flow cytometry) indicative of a G2/M phase delay	White MA, et al. (2009) PMID:19033152
SWI6	YLR182W	cell cycle progression through the G2/M phase transition: delayed	homozygous diploid, large-scale survey	large-scale survey	null	S288C		Details: cells accumulate with 2C DNA content (HTP flow cytometry) indicative of a G2/M phase delay	White MA, et al. (2009) PMID:19033152
SYF1	YDR416W	cell cycle progression through the G2/M phase transition: arrested	classical genetics	classical genetics	repressible	Other		Details: Cells arrest (87%) with a dumbbell-shaped morphology, and elongated buds after prolonged arrest; 85% contain a 2C DNA content	Russell CS, et al. (2000) PMID:11105756
TAF2	YCR042C	cell cycle progression through the G2/M phase transition: arrested	classical genetics	classical genetics	conditional Allele: taf2-(tsm1ts)	Other		Condition: elevated temperature: 37 deg C Details: arrest as large budded cells, with a 2N DNA content	Walker SS, et al. (1996) PMID:8774886
TAF5	YBR198C	cell cycle progression through the G2/M phase transition: arrested	classical genetics	classical genetics	conditional Allele: taf5-(ytafII90ts3-1) G713E, G714S; WD40 domain	S288C		Condition: elevated temperature: 37 deg C Details: large budded arrest (84% at 4 hours), with a single nucleus located near the bud neck and 2N DNA content	Apone LM, et al. (1996) PMID:8824595
TEL1	YBL088C	cell cycle progression through the G2/M phase transition: delayed	classical genetics	classical genetics	overexpression	W303		Condition: alpha-factor block release Details: prolonged but transient arrest; cells resume nuclear division, budding and DNA replication after 12-14 hours	Clerici M, et al. (2001) PMID:11707419
TEL1	YBL088C	cell cycle progression through the G2/M phase transition: delayed	classical genetics	classical genetics	overexpression	W303		Condition: nocodazole block release Details: prolonged but transient delay; cells resume nuclear division, budding and DNA replication after 12-14 hours	Clerici M, et al. (2001) PMID:11707419
TEN1	YLR010C	cell cycle progression through the G2/M phase transition: arrested	classical genetics	classical genetics	conditional Allele: ten1-16 F154I	S288C		Condition: elevated temperature: 37 deg C Details: dumb-bell shaped terminal arrest, with single nucleus near the neck, a short spindle and 2C DNA content	Grandin N, et al. (2001) PMID:11230140
TEN1	YLR010C	cell cycle progression through the G2/M phase transition: arrested	classical genetics	classical genetics	conditional Allele: ten1-31 E58K, L76P, E91V, V115A	S288C		Condition: elevated temperature: 37 deg C Details: dumb-bell shaped terminal arrest, with single nucleus near the neck, a short spindle and 2C DNA content	Grandin N, et al. (2001) PMID:11230140
TOM1	YDR457W	cell cycle progression through the G2/M phase transition: decreased	classical genetics	classical genetics	conditional Allele: tom1-1	Other		Condition: elevated temperature: 37 deg C	Utsugi T, et al. (1999) PMID:10395901
TOP2	YNL088W	cell cycle progression through the G2/M phase transition: increased duration	classical genetics	classical genetics	reduction of function Allele: top2-B44 F977L	Other		Condition: elevated temperature: 32 deg C	Andrews CA, et al. (2006) PMID:16651657
UBC9	YDL064W	cell cycle progression through the G2/M phase transition: arrested	classical genetics	classical genetics	repressible	Other		Details: arrest as large-budded cells with a single nucleus, short spindle and replicated DNA	Seufert W, et al. (1995) PMID:7800043
ULP1	YPL020C	cell cycle progression through the G2/M phase transition: arrested	classical genetics	classical genetics	conditional Allele: ulp1-ts	Other		Condition: alpha factor block release Condition: elevated temperature: 37 deg C Details: majority of cells arrest with a single nucleus near the bud neck, and a short spindle; longer incubation results in alterations in chromosome structure	Li SJ and Hochstrasser M (1999) PMID:10094048
UNG1	YML021C	cell cycle progression through the G2/M phase transition: arrested	classical genetics	classical genetics	null	Other	100 ug/ml 4-aminofolic acid	Details: null mutant does not display an early S phase arrest due to checkpoint activation, like the control	Elateri I, et al. (2003) PMID:12547394
WHI5	YOR083W	cell cycle progression through the G2/M phase transition: delayed	homozygous diploid, large-scale survey	large-scale survey	null	S288C		Details: cells accumulate with 2C DNA content (HTP flow cytometry) indicative of a G2/M phase delay	White MA, et al. (2009) PMID:19033152
YBP2	YGL060W	cell cycle progression through the G2/M phase transition: delayed	classical genetics	classical genetics	null	S288C			Ohkuni K, et al. (2008) PMID:18286174
YPI1	YFR003C	cell cycle progression through the G2/M phase transition: delayed	classical genetics	classical genetics	repressible	Other		Details: increase in population of budded cells with 2C DNA content; cells display large buds and short spindles	Bharucha JP, et al. (2008) PMID:18172024
AIM44	YPL158C	cytokinesis: abnormal	classical genetics	classical genetics	null	Other		Details: Increased 2C amount of DNA and a larger number of mother cells retain a connection to two or more buds	Meitinger F, et al. (2013) PMID:23468594
AIP1	YMR092C	cytokinesis: absent	classical genetics	classical genetics	conditional Allele: Aip1-Clb2m	W303		Details: Aip1p is constitutively phosphorylated due to conditional fusion with Clb2m (lacking degradation and localization signals)	Kuilman T, et al. (2015) PMID:25371407
ASE1	YOR058C	cytokinesis: abnormal	classical genetics	classical genetics	null	W303			Norden C, et al. (2006) PMID:16615892
AXL2	YIL140W	cytokinesis: abnormal	classical genetics	classical genetics	null	Other			Roemer T, et al. (1996) PMID:8846915
BNR1	YIL159W	cytokinesis: absent	classical genetics HA-Bnr1p is overexpressed from the GAL promoter on a mulitcopy plasmid	classical genetics	overexpression	Other		Details: cells arrest growth, are multinucleate, and show abnormal deposition of chitin	Kikyo M, et al. (1999) PMID:10597305
BUD4	YJR092W	cytokinesis: delayed	classical genetics	classical genetics	null	Other		Condition: alpha factor block release Details: accumulation of binucleate, bi-budded cells that do not resolve with zymolyase treatment	Eluere R, et al. (2012) PMID:22185758
BUD6	YLR319C	cytokinesis: abnormal	homozygous diploid	classical genetics	null	Other		Details: frequent formation of clusters or chains of cells, indicative of a delay or failure in cytokinesis	Amberg DC, et al. (1997) PMID:9247651
CDC10	YCR002C	cytokinesis: absent	homozygous diploid	classical genetics	conditional Allele: cdc10-1	Other		Condition: elevated temperature: 36 deg C	Hartwell LH (1971) PMID:4950437
CDC11	YJR076C	cytokinesis: absent	homozygous diploid	classical genetics	conditional Allele: cdc11-1	Other		Condition: elevated temperature: 36 deg C	Hartwell LH (1971) PMID:4950437
CDC12	YHR107C	cytokinesis: absent	homozygous diploid	classical genetics	conditional Allele: cdc12-1	Other		Condition: elevated temperature: 36 deg C	Hartwell LH (1971) PMID:4950437
CDC12	YHR107C	cytokinesis: abnormal	large-scale survey	large-scale survey	repressible	S288C		Details: accumulation of cells with a 3C and/or 4C DNA content indicative of defects in cytokinesis or cell separation	Yu L, et al. (2006) PMID:16943325
CDC14	YFR028C	cytokinesis: absent	classical genetics	classical genetics	misexpression Allele: CDC14-NLS	W303		Details: Cdc14p carries a strong nuclear localization signal and is not released to the cytoplasm during anaphase, as it is in wild-type cells	Kuilman T, et al. (2015) PMID:25371407
CDC3	YLR314C	cytokinesis: absent	homozygous diploid	classical genetics	conditional Allele: cdc3-1	Other		Condition: elevated temperature: 36 deg C	Hartwell LH (1971) PMID:4950437
CDC31	YOR257W	cytokinesis: abnormal	large-scale survey	large-scale survey	repressible	S288C		Details: accumulation of cells with a 3C and/or 4C DNA content indicative of defects in cytokinesis or cell separation	Yu L, et al. (2006) PMID:16943325
CDC33	YOL139C	cytokinesis: abnormal	large-scale survey	large-scale survey	repressible	S288C		Details: accumulation of cells with a 3C and/or 4C DNA content indicative of defects in cytokinesis or cell separation	Yu L, et al. (2006) PMID:16943325
CEP3	YMR168C	cytokinesis: abnormal	classical genetics	classical genetics	null			Details: abberant nuclear migration and cytokinesis	Akache B, et al. (2001) PMID:11353088
CHS2	YBR038W	cytokinesis: absent	classical genetics	classical genetics	conditional Allele: Chs2-Clb2m	W303		Details: Chs2p is constitutively phosphorylated due to conditional fusion with Clb2m (lacking degradation and localization signals)	Kuilman T, et al. (2015) PMID:25371407
CHS2	YBR038W	cytokinesis: abnormal	classical genetics	classical genetics	null			Details: unstable actomyosin contractile ring	VerPlank L and Li R (2005) PMID:15772160
CHS2	YBR038W	cytokinesis: abnormal	classical genetics	classical genetics	reduction of function Allele: chs2-S217A phosphodeficient mutant	Other		Condition: YPD medium	Oh Y, et al. (2012) PMID:22573892
CHS2	YBR038W	cytokinesis: abnormal	classical genetics	classical genetics	reduction of function Allele: chs2-S217D phosphomimetic mutant	Other		Condition: YPD medium	Oh Y, et al. (2012) PMID:22573892
CYK3	YDL117W	cytokinesis: abnormal	classical genetics	classical genetics	null	Other		Details: 9-10% of mutant cells are deficient in cytokinesis	Korinek WS, et al. (2000) PMID:10959846
DEF1	YKL054C	cytokinesis: decreased	classical genetics	classical genetics	null	SK1		Details: 20% of cells develop multiple large buds	Jordan PW, et al. (2007) PMID:18069899
DMA2	YNL116W	cytokinesis: decreased	classical genetics	classical genetics	overexpression	W303		Details: pronounced cytokinesis defect with delayed septin ring splitting	Merlini L, et al. (2012) PMID:22570619
DSE1	YER124C	cytokinesis: decreased	classical genetics	classical genetics	null	Sigma1278b		Details: defects in cell separation with bud scars visible on cells at the end of the chains	Doolin MT, et al. (2001) PMID:11309124
DSE2	YHR143W	cytokinesis: decreased	homozygous diploid	classical genetics	null	Sigma1278b		Details: defects in cell separation with long chains of cells that may result from a bipolar to unipolar budding pattern switch	Doolin MT, et al. (2001) PMID:11309124
DSE4	YNR067C	cytokinesis: absent	homozygous diploid	classical genetics	null	W303			Baladron V, et al. (2002) PMID:12455695
DSE4	YNR067C	cytokinesis: absent	homozygous diploid	classical genetics	null	Other			Esteban PF, et al. (2005) PMID:16328626
EDE1	YBL047C	cytokinesis: absent	classical genetics	classical genetics	conditional Allele: Ede1-Clb2m	W303		Details: Ede1p is constitutively phosphorylated due to conditional fusion with Clb2m (lacking degradation and localization signals)	Kuilman T, et al. (2015) PMID:25371407
ERG10	YPL028W	cytokinesis: abnormal	large-scale survey	large-scale survey	repressible	S288C		Details: accumulation of cells with a 3C and/or 4C DNA content indicative of defects in cytokinesis or cell separation	Yu L, et al. (2006) PMID:16943325
GAA1	YLR088W	cytokinesis: abnormal	large-scale survey	large-scale survey	repressible	S288C		Details: accumulation of cells with a 3C and/or 4C DNA content indicative of defects in cytokinesis or cell separation	Yu L, et al. (2006) PMID:16943325
GAB1	YLR459W	cytokinesis: abnormal	large-scale survey	large-scale survey	repressible	S288C		Details: accumulation of cells with a 3C and/or 4C DNA content indicative of defects in cytokinesis or cell separation	Yu L, et al. (2006) PMID:16943325
GPI11	YDR302W	cytokinesis: abnormal	large-scale survey	large-scale survey	repressible	S288C		Details: accumulation of cells with a 3C and/or 4C DNA content indicative of defects in cytokinesis or cell separation	Yu L, et al. (2006) PMID:16943325
HOF1	YMR032W	cytokinesis: decreased	homozygous diploid	classical genetics	null	Other		Condition: elevated temperature: 37 deg C Details: large increase in chained (51%) and multinucleate (44%) cells after 5 hours at 37 deg C; cells remain in chains even treatment with lytic enzyme	Vallen EA, et al. (2000) PMID:10679017
HOF1	YMR032W	cytokinesis: decreased	classical genetics	classical genetics	null	S288C		Condition: elevated temperature: 37 deg C Details: cells arrest in chains or clumps even after zymolyase treatment; septum fails to form between cell bodies before the next budding	Lippincott J and Li R (1998) PMID:9864366
HOF1	YMR032W	cytokinesis: decreased	classical genetics	classical genetics	conditional	W303		Condition: elevated temperature: 37 deg C Details: cells complete a few cycles then arrest as small chains and lyse after germination	Lippincott J and Li R (1998) PMID:9864366
INN1	YNL152W	cytokinesis: absent	classical genetics	classical genetics	repressible	W303			Sanchez-Diaz A, et al. (2008) PMID:18344988
INN1	YNL152W	cytokinesis: absent	classical genetics	classical genetics	conditional Allele: Inn1-Clb2m	W303		Details: Inn1p is constitutively phosphorylated due to conditional fusion with Clb2m (lacking degradation and localization signals)	Kuilman T, et al. (2015) PMID:25371407
INN1	YNL152W	cytokinesis: abnormal	classical genetics	classical genetics	null	Other		Details: extensive cell clusters, abnormal septal regions where a proportion of cytokinesis is complete	Nishihama R, et al. (2009) PMID:19528296
LAS17	YOR181W	cytokinesis: decreased rate	classical genetics	classical genetics	null	S288C		Condition: permissive temperature: 23 deg C Details: rate of cell separation decreased relative to wildtype: 40%	Li R (1997) PMID:9024694
MCD4	YKL165C	cytokinesis: abnormal	large-scale survey	large-scale survey	repressible	S288C		Details: accumulation of cells with a 3C and/or 4C DNA content indicative of defects in cytokinesis or cell separation	Yu L, et al. (2006) PMID:16943325
MCM5	YLR274W	cytokinesis: abnormal	large-scale survey	large-scale survey	repressible	S288C		Details: accumulation of cells with a 3C and/or 4C DNA content indicative of defects in cytokinesis or cell separation	Yu L, et al. (2006) PMID:16943325
MLC1	YGL106W	cytokinesis: abnormal	classical genetics	classical genetics	null				Stevens RC and Davis TN (1998) PMID:9700160
MYO1	YHR023W	cytokinesis: absent	classical genetics	classical genetics	overexpression Allele: Myo1-GAL-tail Dominant negative, N-terminal truncation, C-terminal 868 amino acids remain	W303			Tolliday N, et al. (2003) PMID:12589071
MYO2	YOR326W	cytokinesis: decreased	classical genetics	classical genetics	conditional Allele: myo2-16	Other		Condition: nocodazole block release Condition: elevated temperature: 37 deg C Details: reduced to <10% of cells compared to ~60% of wt cells after 2 hours	VerPlank L and Li R (2005) PMID:15772160
MYO2	YOR326W	cytokinesis: decreased	classical genetics	classical genetics	conditional Allele: myo2-66	Other		Condition: nocodazole block release Condition: elevated temperature: 37 deg C Details: reduced to <10% of cells compared to ~60% of wt cells after 2 hours	VerPlank L and Li R (2005) PMID:15772160
NDD1	YOR372C	cytokinesis: decreased	classical genetics	classical genetics	unspecified Allele: ndd1-S85A			Details: lack normal septa	Darieva Z, et al. (2006) PMID:17122856
NUS1	YDL193W	cytokinesis: abnormal	large-scale survey	large-scale survey	repressible	S288C		Details: accumulation of cells with a 3C and/or 4C DNA content indicative of defects in cytokinesis or cell separation	Yu L, et al. (2006) PMID:16943325
PGA2	YNL149C	cytokinesis: abnormal	large-scale survey	large-scale survey	repressible	S288C		Details: accumulation of cells with a 3C and/or 4C DNA content indicative of defects in cytokinesis or cell separation	Yu L, et al. (2006) PMID:16943325
PGA3	YML125C	cytokinesis: abnormal	large-scale survey	large-scale survey	repressible	S288C		Details: accumulation of cells with a 3C and/or 4C DNA content indicative of defects in cytokinesis or cell separation	Yu L, et al. (2006) PMID:16943325
PGI1	YBR196C	cytokinesis: abnormal	large-scale survey	large-scale survey	repressible	S288C		Details: accumulation of cells with a 3C and/or 4C DNA content indicative of defects in cytokinesis or cell separation	Yu L, et al. (2006) PMID:16943325
PHS1	YJL097W	cytokinesis: abnormal	large-scale survey	large-scale survey	repressible	S288C		Details: accumulation of cells with a 3C and/or 4C DNA content indicative of defects in cytokinesis or cell separation	Yu L, et al. (2006) PMID:16943325
PIK1	YNL267W	cytokinesis: absent	classical genetics	classical genetics	conditional Allele: pik1-12	JK9-3d		Condition: elevated temperature: 37 deg C	Garcia-Bustos JF, et al. (1994) PMID:8194527
PRE1	YER012W	cytokinesis: abnormal	large-scale survey	large-scale survey	repressible	S288C		Details: accumulation of cells with a 3C and/or 4C DNA content indicative of defects in cytokinesis or cell separation	Yu L, et al. (2006) PMID:16943325
PRP6	YBR055C	cytokinesis: abnormal	large-scale survey	large-scale survey	repressible	S288C		Details: accumulation of cells with a 3C and/or 4C DNA content indicative of defects in cytokinesis or cell separation	Yu L, et al. (2006) PMID:16943325
PRP9	YDL030W	cytokinesis: abnormal	large-scale survey	large-scale survey	repressible	S288C		Details: accumulation of cells with a 3C and/or 4C DNA content indicative of defects in cytokinesis or cell separation	Yu L, et al. (2006) PMID:16943325
PSE1	YMR308C	cytokinesis: abnormal	large-scale survey	large-scale survey	repressible	S288C		Details: accumulation of cells with a 3C and/or 4C DNA content indicative of defects in cytokinesis or cell separation	Yu L, et al. (2006) PMID:16943325
RCL1	YOL010W	cytokinesis: abnormal	large-scale survey	large-scale survey	repressible	S288C		Details: accumulation of cells with a 3C and/or 4C DNA content indicative of defects in cytokinesis or cell separation	Yu L, et al. (2006) PMID:16943325
RSC3	YDR303C	cytokinesis: abnormal	classical genetics	classical genetics	null			Details: abberant nuclear migration and cytokinesis	Akache B, et al. (2001) PMID:11353088
SDA1	YGR245C	cytokinesis: decreased	classical genetics	classical genetics	repressible	W303		Details: At 40 hours large-budded cells do not separate after zymolyase treatment	Buscemi G, et al. (2000) PMID:10704371
SDA1	YGR245C	cytokinesis: delayed	classical genetics	classical genetics	conditional Allele: sda1-1 M257T, I403N, E567V, Q622P	W303		Condition: elevated temperature: 37 deg C Details: At the arrest 90% of the 17% large-budded cells do not separate properly after zymolyase treatment, although they do eventually separate slowly after prolonged incubation	Buscemi G, et al. (2000) PMID:10704371
SDA1	YGR245C	cytokinesis: delayed	classical genetics	classical genetics	overexpression	W303		Condition: alpha factor block release	Buscemi G, et al. (2000) PMID:10704371
SEC10	YLR166C	cytokinesis: decreased	classical genetics	classical genetics	conditional Allele: sec10-2	Other		Condition: nocodazole block release Condition: elevated temperature: 37 deg C Details: reduced to <10% of cells compared to ~60% of wt cells after 2 hours; actomyosin ring disassembly occurs prior to completion of contraction	VerPlank L and Li R (2005) PMID:15772160
SEC3	YER008C	cytokinesis: decreased	classical genetics	classical genetics	conditional Allele: sec3-2	Other		Condition: nocodazole block release Condition: elevated temperature: 37 deg C Details: reduced to <10% of cells compared to ~60% of wt cells after 2 hours; actomyosin ring disassembly occurs prior to completion of contraction	VerPlank L and Li R (2005) PMID:15772160
SEC4	YFL005W	cytokinesis: decreased	classical genetics	classical genetics	dominant negative Allele: SEC4N34 S34N; preferentially binds GDP	Other		Condition: nocodazole block release Details: reduced to <10% of cells compared to ~60% of wt cells after 2 hours	VerPlank L and Li R (2005) PMID:15772160
SHS1	YDL225W	cytokinesis: decreased	classical genetics	classical genetics	null	Other		Details: cytokinesis deficiency, elongated buds and multiple nuclei	Mino A, et al. (1998) PMID:9790978
SRV2	YNL138W	cytokinesis: absent	classical genetics	classical genetics	conditional Allele: Srv2-Clb2m	W303		Details: Srv2p is constitutively phosphorylated due to conditional fusion with Clb2m (lacking degradation and localization signals)	Kuilman T, et al. (2015) PMID:25371407
SUP45	YBR143C	cytokinesis: absent	classical genetics	classical genetics	conditional Allele: sup45-36ts	Other		Condition: elevated temperature: 37 deg C	Valouev IA, et al. (2004) PMID:15228544
TCO89	YPL180W	cytokinesis: abnormal	classical genetics	classical genetics	null	Other			Tekletsadik YK, et al. (2012) PMID:22328503
ARD1	YHR013C	entry into G0 (stationary phase): absent	classical genetics	classical genetics	unspecified Allele: ard1-1	Other		Details: nongrowing cultures are predominantly budded and radidly lose viability	Whiteway M and Szostak JW (1985) PMID:3907857
ARD1	YHR013C	entry into G0 (stationary phase): absent	classical genetics	classical genetics	null	Other		Details: nongrowing cultures are predominantly budded, heat shock sensitive, do not accumulate glycogen and rapidly lose viability	Whiteway M and Szostak JW (1985) PMID:3907857
CTA1	YDR256C	entry into G0 (stationary phase): increased	classical genetics	classical genetics	null	S288C			Weinberger M, et al. (2010) PMID:21076178
CTT1	YGR088W	entry into G0 (stationary phase): increased	classical genetics	classical genetics	null	S288C			Weinberger M, et al. (2010) PMID:21076178
GVP36	YIL041W	entry into G0 (stationary phase): abnormal	classical genetics	classical genetics	null	W303		Condition: saturation cultures Details: cease growth rapidly, with a large decrease in viability compared to wt	Querin L, et al. (2008) PMID:18156177
HOG1	YLR113W	entry into G0 (stationary phase): abnormal	classical genetics	classical genetics	null	S288C	0.4 M sodium chloride	Details: after recover from temporary growth arrest, mutant cells proliferate to high density but do not arrest in G1 upon entry into stationary phase	Maayan I and Engelberg D (2009) PMID:19447106
RIM15	YFL033C	entry into G0 (stationary phase): decreased	classical genetics	classical genetics	null	Other			Weinberger M, et al. (2010) PMID:21076178
SCH9	YHR205W	entry into G0 (stationary phase): increased	classical genetics	classical genetics	null	Other			Weinberger M, et al. (2010) PMID:21076178
SIC1	YLR079W	entry into G0 (stationary phase): decreased	classical genetics	classical genetics	null	S288C			Weinberger M, et al. (2010) PMID:21076178
SNF1	YDR477W	entry into G0 (stationary phase): decreased	classical genetics	classical genetics	null	S288C			Weinberger M, et al. (2010) PMID:21076178
SOD2	YHR008C	entry into G0 (stationary phase): decreased	classical genetics	classical genetics	null	Other			Weinberger M, et al. (2010) PMID:21076178
SPA2	YLL021W	entry into G0 (stationary phase): abnormal	homozygous diploid	classical genetics	null	S288C		Condition: nutrient limitation in saturated cultures Details: percentage of budded cells elevated relative to wildtype (60% vs 27% at 27 hours); decreased heat shock resistance; many multiply budded cells	Snyder M (1989) PMID:2647769
TOR1	YJR066W	entry into G0 (stationary phase): increased	classical genetics	classical genetics	null	Other			Weinberger M, et al. (2010) PMID:21076178
VAN1	YML115C	entry into G0 (stationary phase): decreased	classical genetics	classical genetics	null Allele: van1-18	S288C		Details: fail to arrest in G1 upon entry into stationary phase	Kanik-Ennulat C and Neff N (1990) PMID:2137555
VRG4	YGL225W	entry into G0 (stationary phase): decreased	classical genetics	classical genetics	unspecified Allele: vrg4-(van2-93)	S288C		Details: fail to arrest in G1 upon entry into stationary phase	Kanik-Ennulat C and Neff N (1990) PMID:2137555
SKI6	YGR195W	exit from G0 (stationary phase): delayed	classical genetics	classical genetics	conditional Allele: ski6-2	Other			Benard L, et al. (1998) PMID:9566888

## Sheet: intracellular transport
Gene	Gene Systematic Name	Phenotype	Experiment Type	Experiment Type Category	Mutant Information	Strain Background	Chemical	Details	Reference
BRN1	YBL097W	RNA localization: abnormal Reporter: pre-tRNALeu localized to the nuclear periphery rather than the nucleolus	classical genetics	classical genetics	conditional Allele: brn1-9	Other		Condition: semi-permissive temperature: 30 deg C	Haeusler RA, et al. (2008) PMID:18708579
DBP5	YOR046C	RNA localization: abnormal Reporter: poly(A)+ mRNA	classical genetics	classical genetics	dominant negative Allele: DBP5-R426Q mutation blocks RNA binding	Other		Details: overproduction of dominant negative mutant protein blocks poly(A)+ mRNA export from nucleus: same phenotype is observed for DBP5-R369G allele	Hodge CA, et al. (2011) PMID:21576265
DIS3	YOL021C	RNA localization: abnormal Reporter: scR1	classical genetics	classical genetics	conditional Allele: dis3-(rrp44-1)	Other		Condition: elevated temperature: 37 deg C Details: aberrantly processed (3' end truncated) RNA accumulates in the nucleolus	Grosshans H, et al. (2001) PMID:11352936
GLE2	YER107C	RNA localization: abnormal Reporter: poly (A)+ RNA	classical genetics	classical genetics	conditional Allele: gle2-1	W303		Condition: permissive temperature: 23 deg C Details: RNA accumulates in nucleus, indicating export is blocked; defect is more severe at 37 deg C	Murphy R, et al. (1996) PMID:8970155
LOC1	YFR001W	RNA localization: abnormal Reporter: E3 construct contains the promoter and ORF of PGK1, an array of U1A hairpins, and either the 3&#8242; UTR of PGK1 or one of ASH1's four localization elements	classical genetics	classical genetics	null	Other			Komili S, et al. (2007) PMID:17981122
LRP1	YHR081W	RNA localization: abnormal Reporter: GAL-GFP-GALpA mRNA	classical genetics	classical genetics	null	S288C		Details: mRNA accumulates as dots (foci); disappearance of these dots is more rapid in the mutant than in wild type	Vodala S, et al. (2008) PMID:18614049
MSN5	YDR335W	RNA localization: abnormal Reporter: tRNA-His mature tRNA-His and tRNA-Tyr accumulate in the nucleus	classical genetics	classical genetics	null	S288C			Murthi A, et al. (2010) PMID:20032305
MUD2	YKL074C	RNA localization: abnormal Reporter: unspliced pre-mRNA with branchpoint mutations indicative of role of MUD2 in branchpoint recognition	classical genetics	classical genetics	null	Other			Rain JC and Legrain P (1997) PMID:9130720
MYO4	YAL029C	RNA localization: abnormal Reporter: ASH1 mRNA	classical genetics	classical genetics	unspecified Allele: myo4-(W1325D, Y1329D) W1325D, Y1329D; globular tail mutated	Other		Details: reduced localization of ASH1 mRNA to the bud and bud tip	Heuck A, et al. (2010) PMID:20439999
MYO4	YAL029C	RNA localization: abnormal Reporter: ASH1 mRNA	classical genetics	classical genetics	unspecified Allele: myo4-(F1056R, I1057R) F1056R, I1057R; linker region mutated	Other		Details: reduced localization of ASH1 mRNA to the bud and bud tip	Heuck A, et al. (2010) PMID:20439999
NAM7	YMR080C	RNA localization: abnormal Reporter: PGK1 nonsense mRNA contains early (codon 22) nonsense codon	classical genetics	classical genetics	reduction of function Allele: nam7-DE572AA ATPase-defective allele	Other		Details: increased accumulation in P-bodies	Sheth U and Parker R (2006) PMID:16777600
NAM7	YMR080C	RNA localization: abnormal Reporter: PGK1 nonsense mRNA mRNA containing early (codon 22) or late (codon 225) nonsense codon	classical genetics	classical genetics	null	Other		Details: decreased accumulation in P bodies	Sheth U and Parker R (2006) PMID:16777600
NAM7	YMR080C	RNA localization: abnormal Reporter: mRNA wild type mRNA	classical genetics	classical genetics	reduction of function Allele: nam7-DE572AA ATPase-defective allele	Other		Details: increased accumulation in P-bodies	Sheth U and Parker R (2006) PMID:16777600
NOP1	YDL014W	RNA localization: abnormal Reporter: box C/D family U14 snoRNA box C/D snoRNAs fail to localize to nucleolar body and become delocalized to the nucleoplasm	classical genetics	classical genetics	repressible	Other			Verheggen C, et al. (2001) PMID:11574480
NOP1	YDL014W	RNA localization: abnormal Reporter: box C/D snoRNA construct derived from U14 (snR128) box C/D snoRNAs fail to localize to nucleolar body and become delocalized to the nucleoplasm	classical genetics	classical genetics	repressible	Other			Verheggen C, et al. (2001) PMID:11574480
NOP56	YLR197W	RNA localization: abnormal Reporter: box C/D snoRNA construct derived from U14 (snR128) box C/D snoRNAs fail to localize to nucleolar body and become delocalized to the nucleoplasm	classical genetics	classical genetics	repressible	Other			Verheggen C, et al. (2001) PMID:11574480
NOP56	YLR197W	RNA localization: abnormal Reporter: box C/D family U14 snoRNA box C/D snoRNAs fail to localize to nucleolar body and become delocalized to the nucleoplasm	classical genetics	classical genetics	repressible	Other			Verheggen C, et al. (2001) PMID:11574480
NOP58	YOR310C	RNA localization: abnormal Reporter: box C/D snoRNA construct derived from U14 (snR128) box C/D snoRNAs fail to localize to nucleolar body and become delocalized to the nucleoplasm	classical genetics	classical genetics	repressible	Other			Verheggen C, et al. (2001) PMID:11574480
NSR1	YGR159C	RNA localization: abnormal Reporter: box C/D snoRNA construct derived from U14 (snR128) box C/D snoRNAs fail to localize to nucleolar body and become delocalized to the nucleoplasm	classical genetics	classical genetics	reduction of function	Other			Verheggen C, et al. (2001) PMID:11574480
NUP60	YAR002W	RNA localization: abnormal Reporter: ASH1 mRNA	classical genetics	classical genetics	null	S288C		Details: in the majority of cells, ASH1 and IST2 mRNAs are localized throughout the cytoplasm rather than anchored at the bud tip	Powrie EA, et al. (2011) PMID:21036941
NUP82	YJL061W	RNA localization: abnormal Reporter: 5' ITS1 5' ITS1 accumulates in the nucleus; indicative of a loss of the export of the small ribosomal subunit	classical genetics	classical genetics	conditional Allele: nup82-delta108	Other		Condition: elevated temperature: 37 deg C	Moy TI and Silver PA (1999) PMID:10465789
NUP82	YJL061W	RNA localization: abnormal Reporter: poly(A+) RNA	classical genetics	classical genetics	conditional Allele: NUP82-delta108 C-terminal truncation, AA 606-713; deletion of part of the C-terminal coiled-coil domain	Other		Condition: elevated temperature: 37 deg C Details: defective for poly(A+) RNA export; poly(A+) RNA accumulates in the nucleus	Hurwitz ME and Blobel G (1995) PMID:7559751
PAP1	YKR002W	RNA localization: abnormal Reporter: SSA4 mRNA	classical genetics	classical genetics	conditional Allele: pap1-1	Other		Condition: elevated temperature: 37 deg C Details: SSA4 and other polyadenylated mRNAs are retained in the nucleus rather than exported	Brodsky AS and Silver PA (2000) PMID:11142374
PIK1	YNL267W	RNA localization: abnormal Reporter: ASH1 mRNA	classical genetics	classical genetics	conditional Allele: pik1-83 catalytic domain mutated	SEY6210		Condition: elevated temperature: 37 deg C Details: decreased localization to the bud tip, increased levels in bud and mother cell	Aronov S and Gerst JE (2004) PMID:15192110
PML39	YML107C	RNA localization: abnormal Reporter: pre-mRNAs	classical genetics	classical genetics	null	S288C		Details: pre-mRNA leakage into the cytoplasm	Palancade B, et al. (2005) PMID:16162818
RAT1	YOR048C	RNA localization: abnormal Reporter: poly(A)+ RNA	classical genetics	classical genetics	conditional Allele: rat1-1	Other		Condition: elevated temperature: 37 deg C Details: accumulation of mRNA in the nucleus	Amberg DC, et al. (1992) PMID:1628825
RHO3	YIL118W	RNA localization: abnormal Reporter: ASH1 mRNA	classical genetics	classical genetics	conditional Allele: rho3-V51 E51V	Other		Condition: reduced temperature: 15 deg C Details: ASH1 mRNA accumulated almost exclusively in the mother cell instead of being localized to the bud tip	Aronov S and Gerst JE (2004) PMID:15192110
RIO1	YOR119C	RNA localization: abnormal Reporter: 20S pre-rRNA	classical genetics	classical genetics	null	S288C		Details: 20S pre-rRNA accumulates in the cytoplasm	Vanrobays E, et al. (2003) PMID:12612080
RIO2	YNL207W	RNA localization: abnormal Reporter: 20S pre-rRNA	classical genetics	classical genetics	null	S288C		Details: 20S pre-rRNA accumulates in the cytoplasm	Vanrobays E, et al. (2003) PMID:12612080
RPL12B	YDR418W	RNA localization: abnormal Reporter: E3 construct contains the promoter and ORF of PGK1, an array of U1A hairpins, and either the 3&#8242; UTR of PGK1 or one of ASH1's four localization elements	classical genetics	classical genetics	null	Other			Komili S, et al. (2007) PMID:17981122
RPL14A	YKL006W	RNA localization: abnormal Reporter: E3 construct contains the promoter and ORF of PGK1, an array of U1A hairpins, and either the 3&#8242; UTR of PGK1 or one of ASH1's four localization elements	classical genetics	classical genetics	null	Other			Komili S, et al. (2007) PMID:17981122
RPL22A	YLR061W	RNA localization: abnormal Reporter: E3 construct contains the promoter and ORF of PGK1, an array of U1A hairpins, and either the 3&#8242; UTR of PGK1 or one of ASH1's four localization elements	classical genetics	classical genetics	null	Other			Komili S, et al. (2007) PMID:17981122
RPL7A	YGL076C	RNA localization: abnormal Reporter: E3 construct contains the promoter and ORF of PGK1, an array of U1A hairpins, and either the 3&#8242; UTR of PGK1 or one of ASH1's four localization elements	classical genetics	classical genetics	null	Other			Komili S, et al. (2007) PMID:17981122
RPS0B	YLR048W	RNA localization: abnormal Reporter: E3 construct contains the promoter and ORF of PGK1, an array of U1A hairpins, and either the 3&#8242; UTR of PGK1 or one of ASH1's four localization elements	classical genetics	classical genetics	null	Other			Komili S, et al. (2007) PMID:17981122
RPS18B	YML026C	RNA localization: abnormal Reporter: E3 construct contains the promoter and ORF of PGK1, an array of U1A hairpins, and either the 3&#8242; UTR of PGK1 or one of ASH1's four localization elements	classical genetics	classical genetics	null	Other			Komili S, et al. (2007) PMID:17981122
RRP4	YHR069C	RNA localization: abnormal Reporter: GAL-GFP-GALpA mRNA	classical genetics	classical genetics	conditional Allele: rrp4-1	Other		Condition: elevated temperature: 37 deg C Details: mRNA accumulates as dots (foci); disappearance of these dots is more rapid in the mutant than in wild type	Vodala S, et al. (2008) PMID:18614049
RRP6	YOR001W	RNA localization: abnormal Reporter: GAL-GFP-GALpA mRNA	classical genetics	classical genetics	null	S288C		Details: mRNA accumulates as dots (foci); disappearance of these dots is more rapid in the mutant than in wild type	Vodala S, et al. (2008) PMID:18614049
RRP6	YOR001W	RNA localization: abnormal Reporter: poly(A)+ RNA	classical genetics	classical genetics	null	Other		Details: accumulation in the nucleus in contrast to the wild type accumulation in the cytoplasm	Carneiro T, et al. (2008) PMID:18234838
SAC3	YDR159W	RNA localization: decreased Reporter: poly (A)+ mRNA	classical genetics	classical genetics	null	S288C		Condition: permissive temperature: 30 deg C Details: nuclear export defective	Jani D, et al. (2009) PMID:19328066
SCP160	YJL080C	RNA localization: abnormal Reporter: SRO7 mRNA	classical genetics	classical genetics	null	S288C			Gelin-Licht R, et al. (2012) PMID:22832273
SMC2	YFR031C	RNA localization: abnormal Reporter: pre-tRNALeu dispersed throughout the nucleoplasm instead of the nucleolus	classical genetics	classical genetics	conditional Allele: smc2-8	Other		Condition: semi-permissive temperature: 30 deg C	Haeusler RA, et al. (2008) PMID:18708579
SMC4	YLR086W	RNA localization: abnormal Reporter: pre-tRNALeu dispersed throughout the nucleoplasm rather than at the nucleolus	classical genetics	classical genetics	conditional Allele: smc4-1	Other		Condition: semi-permissive temperature: 30 deg C	Haeusler RA, et al. (2008) PMID:18708579
SNU13	YEL026W	RNA localization: abnormal Reporter: box C/D snoRNA construct derived from U14 (snR128) box C/D snoRNAs fail to localize to nucleolar body and become delocalized to the nucleoplasm	classical genetics	classical genetics	repressible	Other			Verheggen C, et al. (2001) PMID:11574480
SPT4	YGR063C	RNA localization: abnormal Reporter: ASH1 mRNA	classical genetics	classical genetics	null	S288C		Details: increased delocalization of ASH1 mRNA in late-anaphase cells, and decreased bud-tip localization	Shen Z, et al. (2010) PMID:20713510
SPT5	YML010W	RNA localization: abnormal Reporter: ASH1 mRNA	classical genetics	classical genetics	conditional Allele: spt5-4	Other		Condition: elevated temperature: 37 deg C Details: increased delocalization of ASH1 mRNA in late-anaphase cells, and decreased bud-tip localization	Shen Z, et al. (2010) PMID:20713510
SRP101	YDR292C	RNA localization: abnormal Reporter: polarity and secretion factor mRNAs	classical genetics	classical genetics	conditional Allele: srp101-47	Other		Condition: elevated temperature: 37 deg C Details: aberrant localization of SEC4 and SRO7 mRNAs in mother cells instead of bud tip	Aronov S, et al. (2007) PMID:17339339
SRP40	YKR092C	RNA localization: abnormal Reporter: box C/D snoRNA construct derived from U14 (snR128) box C/D snoRNAs fail to localize to nucleolar body and become delocalized to the nucleoplasm	classical genetics	classical genetics	null	Other			Verheggen C, et al. (2001) PMID:11574480
SWT1	YOR166C	RNA localization: abnormal Reporter: splicing defective pre-mRNA reporters	classical genetics	classical genetics	null	Other		Details: increased cytoplasmic leakage	Skru Ny M, et al. (2009) PMID:19127978
THG1	YGR024C	RNA localization: abnormal Reporter: tRNA-His	classical genetics	classical genetics	repressible	Other		Details: tRNA-His accumulates in the nucleus	Gu W, et al. (2005) PMID:16135808
TYS1	YGR185C	RNA localization: abnormal Reporter: tRNA-Tyr accumulates in nuclei	classical genetics	classical genetics	conditional Allele: tys1-1	Other		Condition: elevated temperature: 37 deg C	Sarkar S, et al. (1999) PMID:10588711
UTP22	YGR090W	RNA localization: abnormal Reporter: tRNA-Tyr	classical genetics	classical genetics	repressible	W303		Details: tRNA-Tyr, along with other intron-containing and intronless tRNAs, is retained in the nucleus	Eswara MB, et al. (2012) PMID:23194188
YCG1	YDR325W	RNA localization: abnormal Reporter: tRNALeu dispersed throughout the nucleoplasm instead of the nucleolus	classical genetics	classical genetics	conditional Allele: ycg1-2	Other		Condition: semi-permissive temperature: 30 deg C	Haeusler RA, et al. (2008) PMID:18708579
YCS4	YLR272C	RNA localization: abnormal Reporter: pre-tRNALeu localized to the nuclear periphery rather than the nucleolus	classical genetics	classical genetics	conditional Allele: ycs4-1	Other		Condition: semi-permissive temperature: 30 deg C	Haeusler RA, et al. (2008) PMID:18708579
AIM26	YKL037W	autophagy: decreased	classical genetics	classical genetics	null	SEY6210		Details: slight decrease; similar result seen in S288C strain background; autophagy assayed by delivery of cytoplasmic Pho8p to vacuole	Kanki T, et al. (2009) PMID:19793921
ARG82	YDR173C	autophagy: decreased	classical genetics	classical genetics	null	S288C		Details: autophagy assayed by delivery of cytoplasmic Pho8p to vacuole; slight decrease; autophagy is normal in SEY6210 strain background	Kanki T, et al. (2009) PMID:19793921
ASC1	YMR116C	autophagy: increased	classical genetics autophagy measured using Pho8delta60 assay	classical genetics	null	S288C		Condition: nitrogen starvation	Dengjel J, et al. (2012) PMID:22311637
ATG1	YGL180W	autophagy: absent	classical genetics	classical genetics	reduction of function Allele: atg1-(apg1-1)	X2180-1A		Condition: nitrogen starvation + 1 mM PMSF Details: autophagosomes not observed	Tsukada M and Ohsumi Y (1993) PMID:8224160
ATG1	YGL180W	autophagy: absent	classical genetics	classical genetics	reduction of function Allele: atg1-(aut3)	Other		Condition: nitrogen starvation + 1 mM PMSF Details: autophagosomes not observed	Thumm M, et al. (1994) PMID:8050581
ATG1	YGL180W	autophagy: absent	classical genetics	classical genetics	reduction of function Allele: atg1-(aut3)	Other		Condition: nitrogen starvation + 1 mM PMSF Details: autophagosomes not observed	Harding TM, et al. (1996) PMID:8663607
ATG1	YGL180W	autophagy: absent	classical genetics	classical genetics	null	Other		Condition: nitrogen starvation + 1 mM PMSF Details: autophagosomes not observed	Matsuura A, et al. (1997) PMID:9224897
ATG1	YGL180W	autophagy: absent	classical genetics	classical genetics	null	Other		Condition: nitrogen starvation + 1 mM PMSF Details: autophagosomes not observed	Straub M, et al. (1997) PMID:9190802
ATG1	YGL180W	autophagy: absent	classical genetics	classical genetics	conditional Allele: atg1-(apg1-ts)	Other		Condition: nitrogen starvation Condition: elevated temperature: 37 deg C Details: autophagy assayed by delivery of cytoplasmic Pho8p to vacuole	Suzuki K, et al. (2001) PMID:11689437
ATG1	YGL180W	autophagy: decreased	classical genetics	classical genetics	null	Other		Condition: synthetic complete medium: transition from exponential to stationary phase growth Details: autophagy assayed by delivery of cytoplasmic Pho8p to vacuole	Wang Z, et al. (2001) PMID:11486014
ATG1	YGL180W	autophagy: decreased	classical genetics	classical genetics	reduction of function	Other		Condition: nitrogen starvation Details: autophagy assayed by delivery of cytoplasmic Pho8p to vacuole	Kamada Y, et al. (2000) PMID:10995454
ATG10	YLL042C	autophagy: absent	classical genetics	classical genetics	reduction of function	X2180-1A		Condition: nitrogen starvation + 1 mM PMSF Details: autophagosomes not observed	Tsukada M and Ohsumi Y (1993) PMID:8224160
ATG10	YLL042C	autophagy: absent	classical genetics	classical genetics	null	Other		Condition: nitrogen starvation + 1 mM PMSF Details: autophagosomes not observed	Shintani T, et al. (1999) PMID:10508157
ATG11	YPR049C	autophagy: decreased	classical genetics	classical genetics	reduction of function Allele: atg11-(cvt9)	Other		Condition: nitrogen starvation + 1 mM PMSF Details: autophagosomes observed, but number is decreased relative to wild type	Harding TM, et al. (1996) PMID:8663607
ATG12	YBR217W	autophagy: absent	classical genetics	classical genetics	reduction of function	X2180-1A		Condition: nitrogen starvation + 1 mM PMSF Details: autophagosomes not observed	Tsukada M and Ohsumi Y (1993) PMID:8224160
ATG12	YBR217W	autophagy: absent	classical genetics	classical genetics	null	Other		Condition: nitrogen starvation + 1 mM PMSF Details: autophagy assayed by delivery of cytoplasmic Pho8p to vacuole	Mizushima N, et al. (1998) PMID:9759731
ATG12	YBR217W	autophagy: absent	classical genetics	classical genetics	reduction of function Allele: atg12-deltaG deletion of C-terminal Gly residue	Other		Details: autophagy assayed by delivery of cytoplasmic Pho8p to vacuole	Mizushima N, et al. (1998) PMID:9759731
ATG12	YBR217W	autophagy: decreased	classical genetics	classical genetics	reduction of function Allele: atg12-G186A substitution of C-terminal Gly residue	Other		Details: slightly decreased: autophagy assayed by delivery of cytoplasmic Pho8p to vacuole	Mizushima N, et al. (1998) PMID:9759731
ATG13	YPR185W	autophagy: absent	classical genetics	classical genetics	reduction of function	X2180-1A		Condition: nitrogen starvation + 1 mM PMSF Details: autophagosomes not observed	Tsukada M and Ohsumi Y (1993) PMID:8224160
ATG13	YPR185W	autophagy: decreased	classical genetics	classical genetics	null	Other		Condition: nitrogen starvation + 1 mM PMSF Details: autophagy severely decreased: assayed by delivery of cytoplasmic Pho8p to vacuole	Scott SV, et al. (2000) PMID:10837477
ATG14	YBR128C	autophagy: increased	classical genetics	classical genetics	overexpression	Other		Details: autophagy assayed by delivery of cytoplasmic Pho8p to vacuole	Chan TF, et al. (2001) PMID:11096087
ATG14	YBR128C	autophagy: absent	classical genetics	classical genetics	null	X2180-1A		Condition: nitrogen starvation + 1 mM PMSF Details: autophagosomes not observed	Kametaka S, et al. (1998) PMID:9712845
ATG14	YBR128C	autophagy: absent	classical genetics	classical genetics	reduction of function	X2180-1A		Condition: nitrogen starvation + 1 mM PMSF Details: autophagosomes not observed	Tsukada M and Ohsumi Y (1993) PMID:8224160
ATG14	YBR128C	autophagy: absent	classical genetics	classical genetics	reduction of function Allele: atg14-(apg14-1)	X2180-1A		Condition: nitrogen starvation + 1 mM PMSF Details: autophagosomes not observed	Kametaka S, et al. (1998) PMID:9712845
ATG14	YBR128C	autophagy: absent	classical genetics	classical genetics	null	Other		Condition: nitrogen starvation Details: autophagy assayed by delivery of cytoplasmic Pho8p to vacuole	Kihara A, et al. (2001) PMID:11157979
ATG15	YCR068W	autophagy: abnormal	classical genetics	classical genetics	null	Other		Condition: nitrogen starvation Details: autophagosomes accumulate during nitrogen starvation even in the absence of PMSF	Epple UD, et al. (2001) PMID:11566994
ATG15	YCR068W	autophagy: abnormal	classical genetics	classical genetics	reduction of function Allele: atg15-(aut5)	Other		Condition: nitrogen starvation Details: autophagosomes accumulate during nitrogen starvation even in the absence of PMSF	Harding TM, et al. (1996) PMID:8663607
ATG16	YMR159C	autophagy: absent	classical genetics	classical genetics	reduction of function	X2180-1A		Condition: nitrogen starvation + 1 mM PMSF Details: autophagosomes not observed	Tsukada M and Ohsumi Y (1993) PMID:8224160
ATG16	YMR159C	autophagy: absent	classical genetics	classical genetics	reduction of function Allele: atg16-R35A mutation abolishes in vitro binding to Atg5p	Other		Condition: nitrogen starvation Details: autophagosomes not observed	Matsushita M, et al. (2007) PMID:17192262
ATG16	YMR159C	autophagy: absent	classical genetics	classical genetics	reduction of function Allele: atg16-F46A mutation abolishes in vitro binding to Atg5p	Other		Condition: nitrogen starvation Details: autophagosomes not observed	Matsushita M, et al. (2007) PMID:17192262
ATG16	YMR159C	autophagy: absent	classical genetics	classical genetics	reduction of function Allele: atg16-(cvt11)	Other		Condition: nitrogen starvation + 1 mM PMSF Details: autophagosomes not observed	Harding TM, et al. (1996) PMID:8663607
ATG16	YMR159C	autophagy: absent	classical genetics	classical genetics	null	Other		Condition: nitrogen starvation + 1 mM PMSF Details: autophagosomes not observed	Mizushima N, et al. (1999) PMID:10406794
ATG17	YLR423C	autophagy: abnormal	classical genetics	classical genetics	null	Other		Condition: nitrogen starvation, pep4 null vps4 null mutant background Details: fewer and smaller autophagosomes observed than in wild type	Cheong H, et al. (2005) PMID:15901835
ATG17	YLR423C	autophagy: absent	classical genetics	classical genetics	null	Other		Condition: nitrogen starvation Details: autophagy assayed by delivery of cytoplasmic Pho8p to vacuole	Cheong H, et al. (2005) PMID:15901835
ATG17	YLR423C	autophagy: absent	classical genetics	classical genetics	null	Other		Condition: nitrogen starvation + 1 mM PMSF Details: autophagosomes not observed	Kabeya Y, et al. (2005) PMID:15743910
ATG18	YFR021W	autophagy: absent	classical genetics	classical genetics	null	Other		Condition: nitrogen starvation Details: autophagy assayed by delivery of cytoplasmic Pho8p to vacuole	Guan J, et al. (2001) PMID:11739783
ATG18	YFR021W	autophagy: absent	classical genetics	classical genetics	null	S288C		Condition: nitrogen starvation Details: autophagy assayed by delivery of cytoplasmic Pho8p to vacuole	Dove SK, et al. (2004) PMID:15103325
ATG18	YFR021W	autophagy: absent	classical genetics	classical genetics	null	Other		Condition: nitrogen starvation + 1 mM PMSF Details: autophagosomes not observed	Barth H, et al. (2001) PMID:11707261
ATG18	YFR021W	autophagy: absent	classical genetics	classical genetics	reduction of function Allele: atg18-(L2,5) mutations in loops 2 and 5 of the beta-propeller that prevent binding of Atg18p to Atg2p and to PtdIns3P	S288C		Details: autophagy assayed by processing of an Atg8-GFP fusion protein	Rieter E, et al. (2013) PMID:23230146
ATG19	YOL082W	autophagy: normal	classical genetics	classical genetics	null	Other		Condition: nitrogen starvation Details: autophagy assayed by delivery of cytoplasmic Pho8p to vacuole	Scott SV, et al. (2001) PMID:11430817
ATG2	YNL242W	autophagy: absent	classical genetics	classical genetics	null	Other		Condition: nitrogen starvation + 1 mM PMSF Details: autophagosomes not observed	Shintani T, et al. (2001) PMID:11382761
ATG2	YNL242W	autophagy: absent	classical genetics	classical genetics	null	S288C		Condition: nitrogen starvation + 1 mM PMSF Details: autophagosomes not observed	Barth H and Thumm M (2001) PMID:11675007
ATG2	YNL242W	autophagy: absent	classical genetics	classical genetics	reduction of function	X2180-1A		Condition: nitrogen starvation + 1 mM PMSF Details: autophagosomes not observed	Tsukada M and Ohsumi Y (1993) PMID:8224160
ATG20	YDL113C	autophagy: normal	classical genetics	classical genetics	null	S288C		Condition: nitrogen starvation Details: autophagy assayed by delivery of cytoplasmic Pho8p to vacuole	Nice DC, et al. (2002) PMID:12048214
ATG21	YPL100W	autophagy: decreased	classical genetics	classical genetics	null	Other		Condition: nitrogen starvation + 1 mM PMSF Details: autophagosomes observed, but number is decreased relative to wild type	Barth H, et al. (2002) PMID:11852075
ATG22	YCL038C	autophagy: abnormal	classical genetics	classical genetics	reduction of function Allele: atg22-(aut4)	Other		Condition: nitrogen starvation Details: autophagosomes accumulate during nitrogen starvation even in the absence of PMSF	Harding TM, et al. (1996) PMID:8663607
ATG22	YCL038C	autophagy: abnormal	classical genetics	classical genetics	null	Other		Condition: nitrogen starvation Details: autophagosomes accumulate during nitrogen starvation even in the absence of PMSF	Suriapranata I, et al. (2000) PMID:11058089
ATG22	YCL038C	autophagy: delayed	classical genetics	classical genetics	null	Other		Details: breakdown of autophagosomes is delayed relative to wild type; autophagy is normal as assayed by delivery of cytoplasmic Pho8p to vacuole	Yang Z, et al. (2006) PMID:17021250
ATG23	YLR431C	autophagy: decreased	classical genetics	classical genetics	null	Other		Condition: nitrogen starvation Details: autophagy assayed by delivery of cytoplasmic Pho8p to vacuole: 40% of wild-type level	Tucker KA, et al. (2003) PMID:14504273
ATG26	YLR189C	autophagy: normal	classical genetics	classical genetics	null	S288C		Condition: nitrogen starvation Details: autophagy assayed by delivery of cytoplasmic Pho8p to vacuole	Cao Y and Klionsky DJ (2007) PMID:17012830
ATG27	YJL178C	autophagy: abnormal	classical genetics	classical genetics	null				He C, et al. (2007) PMID:17135291
ATG27	YJL178C	autophagy: decreased	classical genetics	classical genetics	null	Other		Condition: nitrogen starvation Details: autophagy assayed by delivery of cytoplasmic Pho8p to vacuole	He C, et al. (2007) PMID:17135291
ATG29	YPL166W	autophagy: absent	classical genetics	classical genetics	null	S288C		Condition: nitrogen starvation + 1 mM PMSF Details: autophagosomes not observed	Kawamata T, et al. (2005) PMID:16289106
ATG29	YPL166W	autophagy: absent	classical genetics	classical genetics	null	S288C		Condition: nitrogen starvation Details: autophagy assayed by delivery of cytoplasmic Pho8p to vacuole	Kawamata T, et al. (2005) PMID:16289106
ATG3	YNR007C	autophagy: absent	classical genetics	classical genetics	reduction of function Allele: atg3-(aut1)	Other		Condition: nitrogen starvation + 1 mM PMSF Details: autophagosomes not observed	Thumm M, et al. (1994) PMID:8050581
ATG3	YNR007C	autophagy: absent	classical genetics	classical genetics	reduction of function Allele: atg3-(aut1)	Other		Condition: nitrogen starvation + 1 mM PMSF Details: autophagosomes not observed	Harding TM, et al. (1996) PMID:8663607
ATG3	YNR007C	autophagy: absent	classical genetics	classical genetics	reduction of function Allele: atg3-(aut1-1)	Other		Condition: nitrogen starvation + 1 mM PMSF Details: autophagosomes not observed	Schlumpberger M, et al. (1997) PMID:9023185
ATG3	YNR007C	autophagy: absent	classical genetics	classical genetics	null	Other		Condition: nitrogen starvation + 1 mM PMSF Details: autophagosomes not observed	Schlumpberger M, et al. (1997) PMID:9023185
ATG3	YNR007C	autophagy: absent	classical genetics	classical genetics	reduction of function	X2180-1A		Condition: nitrogen starvation + 1 mM PMSF Details: autophagosomes not observed	Tsukada M and Ohsumi Y (1993) PMID:8224160
ATG3	YNR007C	autophagy: decreased	classical genetics	classical genetics	reduction of function Allele: atg3-C234A putative active center mutation	Other		Details: autophagy assayed by delivery of cytoplasmic Pho8p to vacuole	Ichimura Y, et al. (2000) PMID:11100732
ATG31	YDR022C	autophagy: absent	classical genetics	classical genetics	null	S288C		Condition: nitrogen starvation + 1 mM PMSF Details: autophagosomes not observed	Kabeya Y, et al. (2007) PMID:17362880
ATG31	YDR022C	autophagy: absent	classical genetics	classical genetics	null	S288C		Condition: nitrogen starvation Details: autophagy assayed by delivery of cytoplasmic Pho8p to vacuole	Kabeya Y, et al. (2007) PMID:17362880
ATG31	YDR022C	autophagy: decreased	classical genetics	classical genetics	reduction of function Allele: atg31-S174A mutation eliminates a phosphorylation site	S288C		Details: autophagy in response to nitrogen or amino acid starvation or rapamycin treatment is reduced to the same extent as in an atg31 null mutant	Feng W, et al. (2015) PMID:25773276
ATG38	YLR211C	autophagy: decreased	classical genetics	classical genetics	null	S288C		Condition: nitrogen starvation Details: significant inhibition of autophagy during starvation	Araki Y, et al. (2013) PMID:24165940
ATG38	YLR211C	autophagy: decreased	classical genetics	classical genetics	null	S288C	sirolimus	Details: significant inhibition of autophagy in the presence of rapamycin	Araki Y, et al. (2013) PMID:24165940
ATG4	YNL223W	autophagy: absent	classical genetics	classical genetics	null	Other		Condition: nitrogen starvation + 1 mM PMSF Details: autophagosomes not observed	Lang T, et al. (1998) PMID:9649430
ATG4	YNL223W	autophagy: absent	classical genetics	classical genetics	reduction of function	X2180-1A		Condition: nitrogen starvation + 1 mM PMSF Details: autophagosomes not observed	Tsukada M and Ohsumi Y (1993) PMID:8224160
ATG4	YNL223W	autophagy: absent	classical genetics	classical genetics	reduction of function Allele: atg4-(aut2)	Other		Condition: nitrogen starvation + 1 mM PMSF Details: autophagosomes not observed	Thumm M, et al. (1994) PMID:8050581
ATG4	YNL223W	autophagy: absent	classical genetics	classical genetics	reduction of function Allele: atg4-(aut2)	Other		Condition: nitrogen starvation + 1 mM PMSF Details: autophagosomes not observed	Harding TM, et al. (1996) PMID:8663607
ATG4	YNL223W	autophagy: absent	classical genetics	classical genetics	reduction of function Allele: atg4-(aut2-1)	Other		Condition: nitrogen starvation + 1 mM PMSF Details: autophagosomes not observed	Lang T, et al. (1998) PMID:9649430
ATG4	YNL223W	autophagy: absent	classical genetics	classical genetics	reduction of function Allele: atg4-(apg4C159S) C159S mutation of putative catalytic residue	Other		Condition: nitrogen starvation + 1 mM PMSF Details: autophagy assayed by delivery of cytoplasmic Pho8p to vacuole	Kirisako T, et al. (2000) PMID:11038174
ATG4	YNL223W	autophagy: absent	classical genetics	classical genetics	reduction of function Allele: atg4-(apg4C159A) C159A mutation of putative catalytic residue	Other		Condition: nitrogen starvation + 1 mM PMSF Details: autophagy assayed by delivery of cytoplasmic Pho8p to vacuole	Kirisako T, et al. (2000) PMID:11038174
ATG5	YPL149W	autophagy: absent	classical genetics	classical genetics	reduction of function Allele: atg5-K149R mutation of acceptor site for Atg12p conjugation	Other		Condition: nitrogen starvation + 1 mM PMSF Details: autophagosomes not observed	Mizushima N, et al. (1998) PMID:9759731
ATG5	YPL149W	autophagy: absent	classical genetics	classical genetics	reduction of function	X2180-1A		Condition: nitrogen starvation + 1 mM PMSF Details: autophagosomes not observed	Tsukada M and Ohsumi Y (1993) PMID:8224160
ATG7	YHR171W	autophagy: normal	classical genetics	classical genetics	reduction of function Allele: atg7-(apg7deltaC13) C-terminal 13 residues deleted	Other		Condition: nitrogen starvation + 1 mM PMSF Details: autophagosomes observed at wild-type levels	Yamazaki-Sato H, et al. (2003) PMID:12965207
ATG7	YHR171W	autophagy: absent	classical genetics	classical genetics	reduction of function	X2180-1A		Condition: nitrogen starvation + 1 mM PMSF Details: autophagosomes not observed	Tsukada M and Ohsumi Y (1993) PMID:8224160
ATG7	YHR171W	autophagy: absent	classical genetics	classical genetics	reduction of function Allele: atg7-G333A mutation in ATP-binding domain	Other		Condition: nitrogen starvation + 1 mM PMSF Details: autophagosomes not observed	Tanida I, et al. (1999) PMID:10233150
ATG7	YHR171W	autophagy: absent	classical genetics	classical genetics	reduction of function Allele: atg7-C507A mutation of active center cysteine	Other		Condition: nitrogen starvation + 1 mM PMSF Details: autophagosomes not observed	Tanida I, et al. (1999) PMID:10233150
ATG7	YHR171W	autophagy: absent	classical genetics	classical genetics	reduction of function Allele: atg7-(apg7deltaC17) C-terminal 17 residues deleted	Other		Condition: nitrogen starvation + 1 mM PMSF Details: autophagosomes not observed	Yamazaki-Sato H, et al. (2003) PMID:12965207
ATG7	YHR171W	autophagy: decreased	classical genetics	classical genetics	null	Other		Condition: synthetic complete medium: transition from exponential to stationary phase growth Details: autophagy assayed by delivery of cytoplasmic Pho8p to vacuole	Wang Z, et al. (2001) PMID:11486014
ATG8	YBL078C	autophagy: absent	classical genetics	classical genetics	reduction of function Allele: atg8-(cvt5)	Other		Condition: nitrogen starvation + 1 mM PMSF Details: autophagosomes not observed	Harding TM, et al. (1996) PMID:8663607
ATG8	YBL078C	autophagy: absent	classical genetics	classical genetics	reduction of function	X2180-1A		Condition: nitrogen starvation + 1 mM PMSF Details: autophagosomes not observed	Tsukada M and Ohsumi Y (1993) PMID:8224160
ATG8	YBL078C	autophagy: absent	classical genetics	classical genetics	null	Other		Condition: nitrogen starvation + 1 mM PMSF Details: autophagosomes not observed	Lang T, et al. (1998) PMID:9649430
ATG8	YBL078C	autophagy: decreased	classical genetics	classical genetics	reduction of function Allele: atg8-I32A	Other		Condition: nitrogen starvation Details: autophagy assayed by delivery of cytoplasmic Pho8p to vacuole	Nakatogawa H, et al. (2007) PMID:17632063
ATG8	YBL078C	autophagy: decreased	classical genetics	classical genetics	reduction of function Allele: atg8-K48A	Other		Condition: nitrogen starvation Details: autophagy assayed by delivery of cytoplasmic Pho8p to vacuole	Nakatogawa H, et al. (2007) PMID:17632063
ATG8	YBL078C	autophagy: decreased	classical genetics	classical genetics	reduction of function Allele: atg8-L50A	Other		Condition: nitrogen starvation Details: autophagy assayed by delivery of cytoplasmic Pho8p to vacuole	Nakatogawa H, et al. (2007) PMID:17632063
ATG8	YBL078C	autophagy: decreased	classical genetics	classical genetics	reduction of function Allele: atg8-R65A	Other		Condition: nitrogen starvation Details: autophagy assayed by delivery of cytoplasmic Pho8p to vacuole	Nakatogawa H, et al. (2007) PMID:17632063
ATG8	YBL078C	autophagy: decreased	classical genetics	classical genetics	reduction of function Allele: atg8-D102A	Other		Condition: nitrogen starvation Details: autophagy assayed by delivery of cytoplasmic Pho8p to vacuole	Nakatogawa H, et al. (2007) PMID:17632063
ATG8	YBL078C	autophagy: decreased	classical genetics	classical genetics	reduction of function Allele: atg8-F104A	Other		Condition: nitrogen starvation Details: autophagy assayed by delivery of cytoplasmic Pho8p to vacuole	Nakatogawa H, et al. (2007) PMID:17632063
ATG8	YBL078C	autophagy: decreased	classical genetics	classical genetics	reduction of function Allele: atg8-Y106A	Other		Condition: nitrogen starvation Details: autophagy assayed by delivery of cytoplasmic Pho8p to vacuole	Nakatogawa H, et al. (2007) PMID:17632063
ATG8	YBL078C	autophagy: decreased	classical genetics autophagy measured using Pho8delta60 assay	classical genetics	null	S288C		Condition: nitrogen starvation	Dengjel J, et al. (2012) PMID:22311637
ATG9	YDL149W	autophagy: normal	classical genetics	classical genetics	reduction of function Allele: atg9-H192L mutation disrupts interaction between Atg9p and Atg11p	Other		Condition: nitrogen starvation Details: autophagy assayed by delivery of cytoplasmic Pho8p to vacuole	He C, et al. (2006) PMID:17178909
ATG9	YDL149W	autophagy: absent	classical genetics	classical genetics	reduction of function	X2180-1A		Condition: nitrogen starvation + 1 mM PMSF Details: autophagosomes not observed	Tsukada M and Ohsumi Y (1993) PMID:8224160
ATG9	YDL149W	autophagy: absent	classical genetics	classical genetics	reduction of function Allele: atg9-(aut9)	Other		Condition: nitrogen starvation + 1 mM PMSF Details: autophagosomes not observed	Harding TM, et al. (1996) PMID:8663607
ATG9	YDL149W	autophagy: absent	classical genetics	classical genetics	null	Other		Condition: nitrogen starvation + 1 mM PMSF Details: autophagosomes not observed	Lang T, et al. (2000) PMID:10735854
ATP10	YLR393W	autophagy: decreased	classical genetics	classical genetics	null	W303		Condition: amino acid starvation with acetate (non-fermentable) carbon source Details: autophagic flux measured by the ratio of free GFP (resulting from autophagic degradation of Atg8p-GFP fusion) to total GFP	Graef M and Nunnari J (2011) PMID:21468027
BCK1	YJL095W	autophagy: decreased	classical genetics	classical genetics	null	SEY6210		Details: autophagy assayed by delivery of cytoplasmic Pho8p to vacuole; slight decrease; autophagy is normal in S288C strain background	Kanki T, et al. (2009) PMID:19793921
BUB1	YGR188C	autophagy: decreased	classical genetics	classical genetics	null	S288C		Details: autophagy assayed by delivery of cytoplasmic Pho8p to vacuole; severe decrease in autophagy; cvt pathway is normal	Kanki T, et al. (2009) PMID:19793921
CAP1	YKL007W	autophagy: decreased	classical genetics autophagy measured using Pho8delta60 assay	classical genetics	null	S288C		Condition: nitrogen starvation	Dengjel J, et al. (2012) PMID:22311637
CBS1	YDL069C	autophagy: decreased	classical genetics	classical genetics	null	W303		Condition: amino acid starvation with acetate (non-fermentable) carbon source Details: autophagic flux measured by the ratio of free GFP (resulting from autophagic degradation of Atg8p-GFP fusion) to total GFP	Graef M and Nunnari J (2011) PMID:21468027
CCZ1	YBR131W	autophagy: absent	classical genetics	classical genetics	null	S288C		Details: autophagy assayed by delivery of cytoplasmic Pho8p to vacuole; cvt pathway is also blocked	Kanki T, et al. (2009) PMID:19793921
CDC48	YDL126C	autophagy: decreased	classical genetics	classical genetics	conditional	S288C		Condition: elevated temperature: 38 deg C	Krick R, et al. (2010) PMID:20855502
EGD1	YPL037C	autophagy: decreased	classical genetics	classical genetics	null	SEY6210		Details: autophagy assayed by delivery of cytoplasmic Pho8p to vacuole; slight decrease; autophagy is normal in S288C strain background	Kanki T, et al. (2009) PMID:19793921
EPL1	YFL024C	autophagy: decreased	classical genetics	classical genetics	conditional Allele: epl1-1 temperature sensitive	S288C		Condition: nitrogen starvation Condition: elevated temperature	Yi C, et al. (2012) PMID:22539722
ESA1	YOR244W	autophagy: decreased	classical genetics	classical genetics	conditional Allele: esa1-1 temperature sensitive	S288C		Condition: nitrogen starvation Condition: elevated temperature	Yi C, et al. (2012) PMID:22539722
FMC1	YIL098C	autophagy: decreased	classical genetics	classical genetics	null	SEY6210		Details: slight decrease; similar result seen in S288C strain background; autophagy assayed by delivery of cytoplasmic Pho8p to vacuole	Kanki T, et al. (2009) PMID:19793921
FRQ1	YDR373W	autophagy: absent	classical genetics	classical genetics	conditional Allele: frq1-1	S288C		Condition: elevated temperature: 37 deg C Details: autophagy assayed by vacuolar processing of autophagosome-associated GFP-Atg8	Wang K, et al. (2012) PMID:22977244
FRQ1	YDR373W	autophagy: decreased	classical genetics	classical genetics	conditional Allele: frq1-1	S288C		Condition: elevated temperature: 37 deg C Details: autophagy assayed by delivery of cytoplasmic Pho8p to vacuole	Wang K, et al. (2012) PMID:22977244
FUS3	YBL016W	autophagy: decreased	classical genetics	classical genetics	null	Other		Condition: nitrogen starvation Details: autophagy assayed by delivery of cytoplasmic Pho8p to vacuole	Umekawa M and Klionsky DJ (2012) PMID:22447937
HOG1	YLR113W	autophagy: normal	classical genetics nonspecific autophagy measured using Pho8delta60 assay	classical genetics	null	SEY6210		Condition: nitrogen starvation for 2 hours Details: bulk autophagy similar to wild-type	Mao K, et al. (2011) PMID:21576396
HOG1	YLR113W	autophagy: decreased	classical genetics under conditions of starvation and osmotic stress	classical genetics	null			Condition: synthetic starvation media without nitrogen: hypoosmotic (30 mosmol/l) or hyperosmotic (500 mosmol/l)	Prick T, et al. (2006) PMID:16874103
HSP31	YDR533C	autophagy: decreased	classical genetics	classical genetics	null	S288C		Details: reduced autophagy in response to carbon starvation	Miller-Fleming L, et al. (2014) PMID:24706893
HSP32	YPL280W	autophagy: decreased	classical genetics	classical genetics	null	S288C		Details: reduced autophagy in response to carbon starvation	Miller-Fleming L, et al. (2014) PMID:24706893
HSP33	YOR391C	autophagy: decreased	classical genetics	classical genetics	null	S288C		Details: reduced autophagy in response to carbon starvation	Miller-Fleming L, et al. (2014) PMID:24706893
HSV2	YGR223C	autophagy: abnormal	classical genetics	classical genetics	null	S288C		Details: decreased rate of micronucleophagy (piecemeal microautophagy of the nucleus)	Krick R, et al. (2008) PMID:18769150
HUR1	YGL168W	autophagy: decreased	classical genetics	classical genetics	null	S288C		Details: autophagy assayed by delivery of cytoplasmic Pho8p to vacuole; slight decrease; autophagy is normal in SEY6210 strain background	Kanki T, et al. (2009) PMID:19793921
ICY2	YPL250C	autophagy: decreased	classical genetics	classical genetics	null	SEY6210		Details: severe decrease; similar result seen in S288C strain background; autophagy assayed by delivery of cytoplasmic Pho8p to vacuole	Kanki T, et al. (2009) PMID:19793921
KSP1	YHR082C	autophagy: increased	classical genetics	classical genetics	null	Other		Condition: nitrogen starvation Details: autophagy assayed by delivery of cytoplasmic Pho8p to vacuole or by processing of GFP-Atg8; phenotype is not complemeted by ksp1-K47D kinase-dead mutant	Umekawa M and Klionsky DJ (2012) PMID:22447937
MON1	YGL124C	autophagy: absent	classical genetics	classical genetics	null	S288C		Details: autophagy assayed by delivery of cytoplasmic Pho8p to vacuole; cvt pathway is also blocked	Kanki T, et al. (2009) PMID:19793921
MSS51	YLR203C	autophagy: decreased	classical genetics	classical genetics	null	W303		Condition: amino acid starvation with acetate (non-fermentable) carbon source Details: autophagic flux measured by the ratio of free GFP (resulting from autophagic degradation of Atg8p-GFP fusion) to total GFP	Graef M and Nunnari J (2011) PMID:21468027
NFT1	YKR103W	autophagy: decreased	classical genetics	classical genetics	null	SEY6210		Details: autophagy assayed by delivery of cytoplasmic Pho8p to vacuole; slight decrease; autophagy is normal in S288C strain background	Kanki T, et al. (2009) PMID:19793921
NPR2	YEL062W	autophagy: decreased	classical genetics	classical genetics	null	W303		Condition: amino acid starvation with galactose carbon source Details: autophagic flux measured by the ratio of free GFP (resulting from autophagic degradation of Atg8p-GFP fusion) to total GFP	Graef M and Nunnari J (2011) PMID:21468027
NPR2	YEL062W	autophagy: decreased Reporter: GFP-Atg8p	classical genetics	classical genetics	null	S288C		Condition: nitrogen starvation Details: Atg8p is blocked in the cytoplasm, rather than being localized to the vacuole after nitrogen starvation	Dokudovskaya S, et al. (2011) PMID:21454883
NPR3	YHL023C	autophagy: decreased Reporter: GFP-Atg8p	classical genetics	classical genetics	null	S288C		Condition: nitrogen starvation Details: Atg8p is equally distributed between the vacuole and cytoplasm, rather than being exclusively localized to the vacuole after nitrogen starvation	Dokudovskaya S, et al. (2011) PMID:21454883
PEP12	YOR036W	autophagy: absent	classical genetics	classical genetics	null	S288C		Details: autophagy assayed by delivery of cytoplasmic Pho8p to vacuole; cvt pathway is also blocked	Kanki T, et al. (2009) PMID:19793921
PEP4	YPL154C	autophagy: abnormal	classical genetics	classical genetics	null	Other			Budovskaya YV, et al. (2004) PMID:15016820
PEP4	YPL154C	autophagy: absent	classical genetics	classical genetics	null	S288C		Details: autophagy assayed by delivery of cytoplasmic Pho8p to vacuole; cvt pathway is also blocked	Kanki T, et al. (2009) PMID:19793921
PET111	YMR257C	autophagy: decreased	classical genetics	classical genetics	null	W303		Condition: amino acid starvation with acetate (non-fermentable) carbon source Details: autophagic flux measured by the ratio of free GFP (resulting from autophagic degradation of Atg8p-GFP fusion) to total GFP	Graef M and Nunnari J (2011) PMID:21468027
PET122	YER153C	autophagy: decreased	classical genetics	classical genetics	null	W303		Condition: amino acid starvation with acetate (non-fermentable) carbon source Details: autophagic flux measured by the ratio of free GFP (resulting from autophagic degradation of Atg8p-GFP fusion) to total GFP	Graef M and Nunnari J (2011) PMID:21468027
PHO85	YPL031C	autophagy: increased	classical genetics	classical genetics	null	Other		Condition: synthetic complete medium: transition from exponential to stationary phase growth Details: autophagy assayed by delivery of cytoplasmic Pho8p to vacuole	Wang Z, et al. (2001) PMID:11486014
PIK1	YNL267W	autophagy: absent	classical genetics	classical genetics	conditional Allele: pik1-104	S288C		Condition: elevated temperature: 37 deg C Details: autophagy assayed by vacuolar processing of autophagosome-associated GFP-Atg8	Wang K, et al. (2012) PMID:22977244
PIK1	YNL267W	autophagy: decreased	classical genetics	classical genetics	null Allele: pik1-104	S288C		Condition: elevated temperature: 37 deg C Details: autophagy assayed by delivery of cytoplasmic Pho8p to vacuole	Wang K, et al. (2012) PMID:22977244
PMR1	YGL167C	autophagy: decreased	classical genetics	classical genetics	null	S288C		Details: autophagy assayed by delivery of cytoplasmic Pho8p to vacuole; slight decrease; autophagy is normal in SEY6210 strain background	Kanki T, et al. (2009) PMID:19793921
PNP1	YLR209C	autophagy: decreased	classical genetics autophagy measured using Pho8delta60 assay	classical genetics	null	S288C		Condition: nitrogen starvation	Dengjel J, et al. (2012) PMID:22311637
RAS2	YNL098C	autophagy: increased	classical genetics	classical genetics	dominant negative Allele: RAS2-ala22	Other		Details: autophagy assayed by delivery of cytoplasmic Pho8p to vacuole	Budovskaya YV, et al. (2004) PMID:15016820
RAS2	YNL098C	autophagy: absent	classical genetics	classical genetics	gain of function	Other			Budovskaya YV, et al. (2004) PMID:15016820
RAS2	YNL098C	autophagy: absent	classical genetics	classical genetics	activation Allele: RAS2-val19 dominant hyperactive allele	Other		Condition: nitrogen starvation Details: autophagy assayed by delivery of cytoplasmic Pho8p to vacuole	Budovskaya YV, et al. (2004) PMID:15016820
RHB1	YCR027C	autophagy: decreased	classical genetics autophagy measured using Pho8delta60 assay	classical genetics	null	S288C		Condition: nitrogen starvation	Dengjel J, et al. (2012) PMID:22311637
RPD3	YNL330C	autophagy: increased	classical genetics	classical genetics	null	S288C		Condition: nitrogen starvation	Yi C, et al. (2012) PMID:22539722
RPL14A	YKL006W	autophagy: decreased	classical genetics	classical genetics	null	SEY6210		Details: severe decrease; autophagy assayed by delivery of cytoplasmic Pho8p to vacuole	Kanki T, et al. (2009) PMID:19793921
RPL15B	YMR121C	autophagy: decreased	classical genetics	classical genetics	null	S288C		Details: autophagy assayed by delivery of cytoplasmic Pho8p to vacuole; slight decrease; autophagy is normal in SEY6210 strain background	Kanki T, et al. (2009) PMID:19793921
SEC12	YNR026C	autophagy: absent	classical genetics	classical genetics	conditional Allele: sec12-4	Other		Condition: nitrogen starvation Condition: elevated temperature: 37 deg C Details: autophagosomes are not observed and truncated cytoplasmic Pho8p is not delivered to the vacuole	Reggiori F, et al. (2004) PMID:15004240
SEC12	YNR026C	autophagy: decreased	classical genetics	classical genetics	conditional	Other		Condition: elevated temperature: 34 deg C Details: measured by Pho8-Delta60p activity	Ishihara N, et al. (2001) PMID:11694599
SEC14	YMR079W	autophagy: absent	classical genetics	classical genetics	conditional Allele: sec14-3	S288C		Condition: elevated temperature: 37 deg C Details: autophagy assayed by vacuolar processing of autophagosome-associated GFP-Atg8	Wang K, et al. (2012) PMID:22977244
SEC16	YPL085W	autophagy: decreased	classical genetics	classical genetics	conditional	Other		Condition: elevated temperature: 34 deg C Details: measured by Pho8-Delta60p activity	Ishihara N, et al. (2001) PMID:11694599
SEC2	YNL272C	autophagy: decreased	classical genetics	classical genetics	conditional Allele: sec2-59	Other		Condition: elevated temperature: 37 deg C	Geng J, et al. (2010) PMID:20444978
SEC23	YPR181C	autophagy: decreased	classical genetics	classical genetics	conditional	Other		Condition: elevated temperature: 34 deg C Details: measured by Pho8-Delta60p activity	Ishihara N, et al. (2001) PMID:11694599
SEC24	YIL109C	autophagy: decreased	classical genetics	classical genetics	conditional	Other		Condition: elevated temperature: 34 deg C Details: measured by Pho8-Delta60p activity	Ishihara N, et al. (2001) PMID:11694599
SEC4	YFL005W	autophagy: decreased	classical genetics	classical genetics	overexpression Allele: sec4-S34N	Other			Geng J, et al. (2010) PMID:20444978
SEC4	YFL005W	autophagy: decreased	classical genetics	classical genetics	conditional Allele: sec4-2	Other		Condition: elevated temperature: 34 deg C	Geng J, et al. (2010) PMID:20444978
SEC7	YDR170C	autophagy: absent	classical genetics	classical genetics	conditional Allele: sec7-4	Other		Condition: nitrogen starvation Condition: elevated temperature: 37 deg C Details: autophagosomes are not observed	Reggiori F, et al. (2004) PMID:15004240
SHP1	YBL058W	autophagy: absent	classical genetics	classical genetics	null	S288C		Condition: nitrogen starvation + 1 mM PMSF Details: autophagosome accumulation in the vacuole not observed	Krick R, et al. (2010) PMID:20855502
SLT2	YHR030C	autophagy: normal	classical genetics nonspecific autophagy measured using Pho8delta60 assay	classical genetics	null	SEY6210		Condition: nitrogen starvation for 2 hours Details: bulk autophagy similar to wild-type	Mao K, et al. (2011) PMID:21576396
SNF1	YDR477W	autophagy: decreased	classical genetics	classical genetics	null	Other		Condition: synthetic complete medium: transition from exponential to stationary phase growth Details: autophagy assayed by delivery of cytoplasmic Pho8p to vacuole	Wang Z, et al. (2001) PMID:11486014
SNO4	YMR322C	autophagy: decreased	classical genetics	classical genetics	null	S288C		Details: reduced autophagy in response to carbon starvation	Miller-Fleming L, et al. (2014) PMID:24706893
SNX4	YJL036W	autophagy: normal	classical genetics	classical genetics	null	S288C		Condition: nitrogen starvation Details: autophagy assayed by delivery of cytoplasmic Pho8p to vacuole	Nice DC, et al. (2002) PMID:12048214
SNX4	YJL036W	autophagy: absent	classical genetics	classical genetics	reduction of function Allele: snx4-(cvt13)	Other		Condition: nitrogen starvation + 1 mM PMSF Details: autophagosomes not observed	Harding TM, et al. (1996) PMID:8663607
STT4	YLR305C	autophagy: decreased	classical genetics	classical genetics	conditional Allele: Stt4-4	S288C		Condition: elevated temperature: 37 deg C Details: autophagy assayed by vacuolar processing of autophagosome-associated GFP-Atg8p, or by delivery of cytoplasmic Pho8p to vacuole	Wang K, et al. (2012) PMID:22977244
TEF4	YKL081W	autophagy: decreased	classical genetics autophagy measured using Pho8delta60 assay	classical genetics	null	S288C		Condition: nitrogen starvation	Dengjel J, et al. (2012) PMID:22311637
TPK1	YJL164C	autophagy: absent	classical genetics	classical genetics	overexpression	Other			Budovskaya YV, et al. (2004) PMID:15016820
TRS130	YMR218C	autophagy: absent	classical genetics	classical genetics	conditional	Other		Condition: elevated temperature: 37 deg C	Zou S, et al. (2013) PMID:23078654
TRS85	YDR108W	autophagy: absent	classical genetics	classical genetics	null	S288C		Details: autophagy assayed by delivery of cytoplasmic Pho8p to vacuole; cvt pathway is also blocked	Kanki T, et al. (2009) PMID:19793921
TRS85	YDR108W	autophagy: absent	classical genetics	classical genetics	null	S288C		Details: nonspecific autophagy is blocked	Nazarko TY, et al. (2005) PMID:16874038
TRS85	YDR108W	autophagy: decreased rate	classical genetics	classical genetics	null	Other		Condition: nitrogen starvation + PMSF Details: cleavage of GFP-Atg8p in the vacuole is reduced, as is the autophagic transport of Pho8delta60 to the vacuole where it is processed	Meiling-Wesse K, et al. (2005) PMID:16079147
URE2	YNL229C	autophagy: abnormal	classical genetics	classical genetics	null	Other		Condition: nutrient-rich medium Details: autophagy assayed by delivery of cytoplasmic Pho8p to vacuole; autophagy occurs under non-starvation conditions	Chan TF, et al. (2001) PMID:11096087
VAC8	YEL013W	autophagy: decreased	classical genetics	classical genetics	null	Other		Condition: nitrogen starvation + 1 mM PMSF Details: autophagy slightly decreased: assayed by delivery of cytoplasmic Pho8p to vacuole	Scott SV, et al. (2000) PMID:10837477
VAM3	YOR106W	autophagy: abnormal	classical genetics	classical genetics	conditional	Other		Condition: elevated temperature: 37 deg C	Budovskaya YV, et al. (2004) PMID:15016820
VAM7	YGL212W	autophagy: absent	classical genetics	classical genetics	null	S288C		Details: autophagy assayed by delivery of cytoplasmic Pho8p to vacuole; cvt pathway is also blocked	Kanki T, et al. (2009) PMID:19793921
VPS15	YBR097W	autophagy: absent	classical genetics	classical genetics	null	Other			Obara K, et al. (2008) PMID:18533003
VPS15	YBR097W	autophagy: absent	classical genetics	classical genetics	reduction of function Allele: vps15-E200R	Other			Obara K, et al. (2008) PMID:18533003
VPS15	YBR097W	autophagy: absent	classical genetics	classical genetics	null	Other		Condition: nitrogen starvation Details: autophagy assayed by delivery of cytoplasmic Pho8p to vacuole	Kihara A, et al. (2001) PMID:11157979
VPS30	YPL120W	autophagy: absent	classical genetics	classical genetics	reduction of function	X2180-1A		Condition: nitrogen starvation + 1 mM PMSF Details: autophagosomes not observed	Tsukada M and Ohsumi Y (1993) PMID:8224160
VPS30	YPL120W	autophagy: absent	classical genetics	classical genetics	reduction of function Allele: vps30-(apg6-1) Q269Ter	X2180-1A		Condition: nitrogen starvation + 1 mM PMSF Details: autophagosomes not observed	Kametaka S, et al. (1998) PMID:9712845
VPS30	YPL120W	autophagy: absent	classical genetics	classical genetics	null	X2180-1A		Condition: nitrogen starvation + 1 mM PMSF Details: autophagosomes not observed	Kametaka S, et al. (1998) PMID:9712845
VPS30	YPL120W	autophagy: absent	classical genetics	classical genetics	null	Other		Condition: nitrogen starvation Details: autophagy assayed by delivery of cytoplasmic Pho8p to vacuole	Kihara A, et al. (2001) PMID:11157979
VPS34	YLR240W	autophagy: absent	classical genetics	classical genetics	reduction of function Allele: vps34-N736K	Other			Obara K, et al. (2008) PMID:18533003
VPS34	YLR240W	autophagy: absent	classical genetics	classical genetics	null	Other			Obara K, et al. (2008) PMID:18533003
VPS34	YLR240W	autophagy: absent	classical genetics	classical genetics	null	Other		Condition: nitrogen starvation Details: autophagy assayed by delivery of cytoplasmic Pho8p to vacuole	Kihara A, et al. (2001) PMID:11157979
VPS35	YJL154C	autophagy: decreased	classical genetics autophagy measured using Pho8delta60 assay	classical genetics	null	S288C		Condition: nitrogen starvation	Dengjel J, et al. (2012) PMID:22311637
VPS36	YLR417W	autophagy: decreased Reporter: GFP-Atg8p	systematic mutation set	large-scale survey	null				Nebauer R, et al. (2007) PMID:17428789
VPS36	YLR417W	autophagy: decreased	classical genetics	classical genetics	null	S288C		Details: autophagy assayed by delivery of cytoplasmic Pho8p to vacuole; severe decrease in autophagy; cvt pathway is also severely decreased	Kanki T, et al. (2009) PMID:19793921
VPS4	YPR173C	autophagy: abnormal	classical genetics	classical genetics	gain of function Allele: csc1-1 E291K	Other		Details: autophagy induced in rich medium	Shirahama K, et al. (1997) PMID:9431454
VPS4	YPR173C	autophagy: decreased Reporter: GFP-Atg8p	systematic mutation set	large-scale survey	null				Nebauer R, et al. (2007) PMID:17428789
VPS41	YDR080W	autophagy: absent	classical genetics	classical genetics	null	S288C		Details: autophagy assayed by delivery of cytoplasmic Pho8p to vacuole; cvt pathway is also blocked	Kanki T, et al. (2009) PMID:19793921
VPS51	YKR020W	autophagy: abnormal	classical genetics	classical genetics	null	Other		Condition: nitrogen starvation Condition: elevated temperature: 37 deg C Details: autophagosomes smaller than wt accumulate although total number is unchanged; in a conditional vam3 mutant background to stabilize cytosolic autophagosomes	Reggiori F, et al. (2003) PMID:12446664
VPS51	YKR020W	autophagy: decreased	classical genetics	classical genetics	null	Other		Condition: nitrogen starvation Details: autophagy assayed by delivery of cytoplasmic Pho8p to vacuole	Reggiori F, et al. (2003) PMID:12446664
VPS52	YDR484W	autophagy: abnormal	classical genetics	classical genetics	null	Other		Condition: nitrogen starvation Condition: elevated temperature: 37 deg C Details: autophagosomes smaller than wt accumulate although total number is unchanged; in a conditional vam3 mutant background to stabilize cytosolic autophagosomes	Reggiori F, et al. (2003) PMID:12446664
VPS52	YDR484W	autophagy: decreased	classical genetics	classical genetics	null	Other		Condition: nitrogen starvation Details: autophagy assayed by delivery of cytoplasmic Pho8p to vacuole	Reggiori F, et al. (2003) PMID:12446664
YIL165C	YIL165C	autophagy: decreased	classical genetics	classical genetics	null	SEY6210		Details: slight decrease; similar result seen in S288C strain background; autophagy assayed by delivery of cytoplasmic Pho8p to vacuole	Kanki T, et al. (2009) PMID:19793921
YOP1	YPR028W	autophagy: increased	classical genetics	classical genetics	null	W303		Condition: nitrogen starvation + 1 mM PMSF Details: autophagy assayed by delivery of cytoplasmic GFP to vacuole	Chen CN, et al. (2009) PMID:19151132
YPT1	YFL038C	autophagy: absent	classical genetics	classical genetics	conditional Allele: ypt1-3	S288C		Condition: elevated temperature: 37 deg C	Lynch-Day MA, et al. (2010) PMID:20375281
YPT7	YML001W	autophagy: absent	classical genetics	classical genetics	null	S288C		Details: autophagy assayed by delivery of cytoplasmic Pho8p to vacuole; cvt pathway is also blocked	Kanki T, et al. (2009) PMID:19793921
ACF2	YLR144C	mitophagy: increased	systematic mutation set	large-scale survey	null	S288C		Details: mitophagy induced by starvation	Bockler S and Westermann B (2014) PMID:24530295
ADA2	YDR448W	mitophagy: increased	systematic mutation set	large-scale survey	null	S288C		Details: mitophagy induced by starvation	Bockler S and Westermann B (2014) PMID:24530295
AEP1	YMR064W	mitophagy: decreased	systematic mutation set	large-scale survey	null	S288C		Details: mitophagy induced by starvation	Bockler S and Westermann B (2014) PMID:24530295
AFT1	YGL071W	mitophagy: increased	systematic mutation set	large-scale survey	null	S288C		Details: mitophagy induced by starvation	Bockler S and Westermann B (2014) PMID:24530295
AIM26	YKL037W	mitophagy: decreased	classical genetics	classical genetics	null	SEY6210		Details: mitophagy defects observed using three different assays in either S288C or SEY6210 background	Kanki T, et al. (2009) PMID:19793921
AIM26	YKL037W	mitophagy: decreased	systematic mutation set mitophagy detected by accumulation of GFP-tagged mitochondrial Om45 protein in the vacuole	large-scale survey	null	S288C		Condition: growth on lactate carbon source to post-log phase Details: slight decrease	Kanki T, et al. (2009) PMID:19793921
APN2	YBL019W	mitophagy: decreased	systematic mutation set	large-scale survey	null	S288C		Details: mitophagy induced by starvation	Bockler S and Westermann B (2014) PMID:24530295
ARF1	YDL192W	mitophagy: decreased	systematic mutation set	large-scale survey	null	S288C		Details: mitophagy induced by starvation	Bockler S and Westermann B (2014) PMID:24530295
ARG82	YDR173C	mitophagy: absent	classical genetics	classical genetics	null	S288C		Details: mitophagy detected by accumulation of GFP-tagged mitochondrial Idh1p in the vacuole	Kanki T, et al. (2009) PMID:19793921
ARG82	YDR173C	mitophagy: decreased	classical genetics mitophagy detected by accumulation of GFP-tagged mitochondrial Om45 protein in the vacuole	classical genetics	null	S288C		Condition: growth on lactate carbon source to post-log phase Details: severe decrease	Kanki T, et al. (2009) PMID:19793921
ARO2	YGL148W	mitophagy: absent	systematic mutation set mitophagy detected by accumulation of GFP-tagged mitochondrial Om45 protein in the vacuole	large-scale survey	null	S288C		Condition: growth on lactate carbon source to post-log phase	Kanki T, et al. (2009) PMID:19793921
ARO2	YGL148W	mitophagy: absent	classical genetics	classical genetics	null	SEY6210		Details: mitophagy not detected using three different assays in either S288C or SEY6210 background	Kanki T, et al. (2009) PMID:19793921
ATG1	YGL180W	mitophagy: absent	classical genetics	classical genetics	null	S288C			Zhang Y, et al. (2007) PMID:17404498
ATG10	YLL042C	mitophagy: decreased	classical genetics	classical genetics	null	SEY6210		Details: mitophagy detected by accumulation of GFP-tagged mitochondrial Om45 protein in the vacuole	Kanki T, et al. (2009) PMID:19793921
ATG10	YLL042C	mitophagy: decreased	systematic mutation set	large-scale survey	null	S288C		Details: mitophagy induced by starvation	Bockler S and Westermann B (2014) PMID:24530295
ATG11	YPR049C	mitophagy: absent	classical genetics	classical genetics	null	S288C		Details: rapamycin-induced mitophagy	Welter E, et al. (2013) PMID:23910823
ATG11	YPR049C	mitophagy: decreased	classical genetics	classical genetics	null	SEY6210		Details: mitophagy detected by accumulation of GFP-tagged mitochondrial Om45 protein in the vacuole	Kanki T, et al. (2009) PMID:19793921
ATG12	YBR217W	mitophagy: absent	classical genetics	classical genetics	null	S288C			Zhang Y, et al. (2007) PMID:17404498
ATG12	YBR217W	mitophagy: decreased	classical genetics	classical genetics	null	SEY6210		Details: mitophagy detected by accumulation of GFP-tagged mitochondrial Om45 protein in the vacuole	Kanki T, et al. (2009) PMID:19793921
ATG13	YPR185W	mitophagy: decreased	classical genetics	classical genetics	null	S288C			Eiyama A, et al. (2013) PMID:23660403
ATG16	YMR159C	mitophagy: decreased	classical genetics	classical genetics	null	SEY6210		Details: mitophagy detected by accumulation of GFP-tagged mitochondrial Om45 protein in the vacuole	Kanki T, et al. (2009) PMID:19793921
ATG17	YLR423C	mitophagy: absent	classical genetics	classical genetics	null	S288C		Details: rapamycin-induced mitophagy	Welter E, et al. (2013) PMID:23910823
ATG17	YLR423C	mitophagy: decreased	classical genetics	classical genetics	null	SEY6210		Details: mitophagy detected by accumulation of GFP-tagged mitochondrial Om45 protein in the vacuole	Kanki T, et al. (2009) PMID:19793921
ATG17	YLR423C	mitophagy: decreased	classical genetics	classical genetics	null	S288C			Eiyama A, et al. (2013) PMID:23660403
ATG18	YFR021W	mitophagy: absent	classical genetics	classical genetics	null	S288C		Details: rapamycin-induced mitophagy	Welter E, et al. (2013) PMID:23910823
ATG2	YNL242W	mitophagy: decreased	classical genetics	classical genetics	null	SEY6210		Details: mitophagy detected by accumulation of GFP-tagged mitochondrial Om45 protein in the vacuole	Kanki T, et al. (2009) PMID:19793921
ATG20	YDL113C	mitophagy: decreased	classical genetics	classical genetics	null	SEY6210		Details: mitophagy detected by accumulation of GFP-tagged mitochondrial Om45 protein in the vacuole	Kanki T, et al. (2009) PMID:19793921
ATG21	YPL100W	mitophagy: decreased	classical genetics	classical genetics	null	SEY6210		Details: mitophagy detected by accumulation of GFP-tagged mitochondrial Om45 protein in the vacuole	Kanki T, et al. (2009) PMID:19793921
ATG29	YPL166W	mitophagy: absent	classical genetics	classical genetics	null	S288C		Details: rapamycin-induced mitophagy	Welter E, et al. (2013) PMID:23910823
[truncated: 1,499 more rows]

## Sheet: development
Gene	Gene Systematic Name	Phenotype	Experiment Type	Experiment Type Category	Mutant Information	Strain Background	Chemical	Details	Reference
[truncated: 4,423 more rows]

[truncated: 8 more sheets: morphology, colony appearance, chromosome & plasmid stability, High-frequency partitioners, All partitioners, GO 0043565, normalized high-frequency, normalized all partitioners]
