# Supplementary material for: High Throughput Analyses of Budding Yeast ARSs Reveal New DNA Elements Capable of Conferring Centromere-Independent Plasmid Propagation
Source: G3 (Bethesda). 2016 Feb 8;6(4):993–1012. doi: 10.1534/g3.116.027904 (PMC4825667; doi:10.1534/g3.116.027904)
Supplement: Supporting Information [file supp_g3.116.027904_TableS4.xlsx]

## Sheet: plasmids
plasmid name	description	insert sequence	plasmid sequence
pIL22 (pCF2962)	Derivative of pRS406. Lacks centromere. MiniARS fragments cloned into NruI site.	.	tcgcgcgtttcggtgatgacggtgaaaacctctgacacatgcagctcccggagacggtcacagcttgtctgtaagcggatgccgggagcagacaagcccgtcagggcgcgtcagcgggtgttggcgggtgtcggggctggcttaactatgcggcatcagagcagattgtactgagagtgcaccataccacagcttttcaattcaattcatcattttttttttattcttttttttgatttcggtttctttgaaatttttttgattcggtaatctccgaacagaaggaagaacgaaggaaggagcacagacttagattggtatatatacgcatatgtagtgttgaagaaacatgaaattgcccagtattcttaacccaactgcacagaacaaaaacctgca…
pIL13 (pCF2963)	Derivative of pIL22 (pCF2962). Contains CEN5. Fragments cloned into MscI site.	.	ACGGTGAAAACCTCTGACACATGCAGCTCCCGGAGACGGTCACAGCTTGTCTGTAAGCGGATGCCGGGAGCAGACAAGCCCGTCAGGGCGCGTCAGCGGGTGTTGGCGGGTGTCGGGGCTGGCTTAACTATGCGGCATCAGAGCAGATTGTACTGAGAGTGCACCATATGCGGTGTGAAATACCGCACAGATGCGTAAGGAGAAAATACCGCATCAGGCGCCATTCGCCATTCAGGCTGCGCAACTGTTGGGAAGGGCGATCGGTGCGGGCCTCTTCGCTATTACGCCAGCTGGCGAAAGGGGGATGTGCTGCAAGGCGATTAAGTTGGGTAACGCCAGGGTTTTCCCAGTCACGACGTTGTAAAACGACGGCCAGTGAATTCCCGAGATTCCCGGGTA…
pCF3037	Low CF miniARS317. #1 in pCF2962.	TTTTTTCAAGGTTGATGGGTTTTTGCAATATAATAACATTTTTTATATTTAGGTATTAAATTGCGATTTAAAAAATCAAACATTGTTTAATAAAAAATTGAAAACACTGATAGAAAAAGTA	tcgcgcgtttcggtgatgacggtgaaaacctctgacacatgcagctcccggagacggtcacagcttgtctgtaagcggatgccgggagcagacaagcccgtcagggcgcgtcagcgggtgttggcgggtgtcggggctggcttaactatgcggcatcagagcagattgtactgagagtgcaccataccacagcttttcaattcaattcatcattttttttttattcttttttttgatttcggtttctttgaaatttttttgattcggtaatctccgaacagaaggaagaacgaaggaaggagcacagacttagattggtatatatacgcatatgtagtgttgaagaaacatgaaattgcccagtattcttaacccaactgcacagaacaaaaacctgca…
pCF3044	Low CF miniARS317. #2 in pCF2962.	TCTACTTTTTTTCAAGGTTGATGGGTTTTTGCAATATAATAACATTTTTTATATTTAGGTATTAAATTGCGATTTAAAAAATCAAACATTGTTTA	tcgcgcgtttcggtgatgacggtgaaaacctctgacacatgcagctcccggagacggtcacagcttgtctgtaagcggatgccgggagcagacaagcccgtcagggcgcgtcagcgggtgttggcgggtgtcggggctggcttaactatgcggcatcagagcagattgtactgagagtgcaccataccacagcttttcaattcaattcatcattttttttttattcttttttttgatttcggtttctttgaaatttttttgattcggtaatctccgaacagaaggaagaacgaaggaaggagcacagacttagattggtatatatacgcatatgtagtgttgaagaaacatgaaattgcccagtattcttaacccaactgcacagaacaaaaacctgca…
pCF3035	Low CF miniARS317. #3 in pCF2962.	GAATTAAATAAAACGTTTCTACTTTTTTTCAAGGTTGATGGGTTTTTGCAATATAATAACATTTTTTATATTTAGGTATTAAATTGCGATTTAAAAAATCAAACATTGTTTAATAAAAAATTGAAAACACTGATAGAAAAAGTA	tcgcgcgtttcggtgatgacggtgaaaacctctgacacatgcagctcccggagacggtcacagcttgtctgtaagcggatgccgggagcagacaagcccgtcagggcgcgtcagcgggtgttggcgggtgtcggggctggcttaactatgcggcatcagagcagattgtactgagagtgcaccataccacagcttttcaattcaattcatcattttttttttattcttttttttgatttcggtttctttgaaatttttttgattcggtaatctccgaacagaaggaagaacgaaggaaggagcacagacttagattggtatatatacgcatatgtagtgttgaagaaacatgaaattgcccagtattcttaacccaactgcacagaacaaaaacctgca…
pCF3086	Low CF miniARS317. #4 in pCF2962.	CATTTTTTATATTTAGGTATTAAATTGCGATTTAAAAAATCAAACATTGTTTAATAAAAAATTGAAAACACTGATAGAAAAAGTAAACAAATAAATATATA	tcgcgcgtttcggtgatgacggtgaaaacctctgacacatgcagctcccggagacggtcacagcttgtctgtaagcggatgccgggagcagacaagcccgtcagggcgcgtcagcgggtgttggcgggtgtcggggctggcttaactatgcggcatcagagcagattgtactgagagtgcaccataccacagcttttcaattcaattcatcattttttttttattcttttttttgatttcggtttctttgaaatttttttgattcggtaatctccgaacagaaggaagaacgaaggaaggagcacagacttagattggtatatatacgcatatgtagtgttgaagaaacatgaaattgcccagtattcttaacccaactgcacagaacaaaaacctgca…
pCF3087	Low CF miniARS317. #5 in pCF2962.	AATAACATTTTTTATATTTAGGTATTAAATTGCGATTTAAAAAATCAAACATTGTTTAATAAAAAATTGAAAACACTGATAGAAAAAGTAAACA	tcgcgcgtttcggtgatgacggtgaaaacctctgacacatgcagctcccggagacggtcacagcttgtctgtaagcggatgccgggagcagacaagcccgtcagggcgcgtcagcgggtgttggcgggtgtcggggctggcttaactatgcggcatcagagcagattgtactgagagtgcaccataccacagcttttcaattcaattcatcattttttttttattcttttttttgatttcggtttctttgaaatttttttgattcggtaatctccgaacagaaggaagaacgaaggaaggagcacagacttagattggtatatatacgcatatgtagtgttgaagaaacatgaaattgcccagtattcttaacccaactgcacagaacaaaaacctgca…
pCF3034	High CF miniARS317. #6 in pCF2962.	GTTCGTATTTTATGATGTATTGATAGAATTAAATAAAACGTTTCTACTTTTTTTCAAGGTTGATGGGTTTTTGCAATATAATAACATTTTTTATATTTAGGTATTAAATTGCGATTTAAAAAATCAAACATTGTTTAATAAAAAATTGAAAACACTGATAGAAAAAGTAAACA	tcgcgcgtttcggtgatgacggtgaaaacctctgacacatgcagctcccggagacggtcacagcttgtctgtaagcggatgccgggagcagacaagcccgtcagggcgcgtcagcgggtgttggcgggtgtcggggctggcttaactatgcggcatcagagcagattgtactgagagtgcaccataccacagcttttcaattcaattcatcattttttttttattcttttttttgatttcggtttctttgaaatttttttgattcggtaatctccgaacagaaggaagaacgaaggaaggagcacagacttagattggtatatatacgcatatgtagtgttgaagaaacatgaaattgcccagtattcttaacccaactgcacagaacaaaaacctgca…
pCF3033	High CF miniARS317. #7 in pCF2962.	TGATAGAATTAAATAAAACGTTTCTACTTTTTTTCAAGGTTGATGGGTTTTTGCAATATAATAACATTTTTTATATTTAGGTATTAAATTGCGATTTAAAAAATCAAACATTGTTTAATAAAAAATTGAAAACACTGATAGAAAAAGTAAACAAATAAATATA	tcgcgcgtttcggtgatgacggtgaaaacctctgacacatgcagctcccggagacggtcacagcttgtctgtaagcggatgccgggagcagacaagcccgtcagggcgcgtcagcgggtgttggcgggtgtcggggctggcttaactatgcggcatcagagcagattgtactgagagtgcaccataccacagcttttcaattcaattcatcattttttttttattcttttttttgatttcggtttctttgaaatttttttgattcggtaatctccgaacagaaggaagaacgaaggaaggagcacagacttagattggtatatatacgcatatgtagtgttgaagaaacatgaaattgcccagtattcttaacccaactgcacagaacaaaaacctgca…
pCF3038	High CF miniARS317. #8 in pCF2962.	GATAGAATTAAATAAAACGTTTCTACTTTTTTTCAAGGTTGATGGGTTTTTGCAATATAATAACATTTTTTATATTTAGGTATTAAATTGCGATTTAAAAAATCAAACATTGTTTAATAAAAAATTGAAAACACTGATAGAAAAAGTAAACAAATAAATATATATATATATA	tcgcgcgtttcggtgatgacggtgaaaacctctgacacatgcagctcccggagacggtcacagcttgtctgtaagcggatgccgggagcagacaagcccgtcagggcgcgtcagcgggtgttggcgggtgtcggggctggcttaactatgcggcatcagagcagattgtactgagagtgcaccataccacagcttttcaattcaattcatcattttttttttattcttttttttgatttcggtttctttgaaatttttttgattcggtaatctccgaacagaaggaagaacgaaggaaggagcacagacttagattggtatatatacgcatatgtagtgttgaagaaacatgaaattgcccagtattcttaacccaactgcacagaacaaaaacctgca…
pCF3016	Low CF miniARS317. #1 in pCF2963.	TTTTTTCAAGGTTGATGGGTTTTTGCAATATAATAACATTTTTTATATTTAGGTATTAAATTGCGATTTAAAAAATCAAACATTGTTTAATAAAAAATTGAAAACACTGATAGAAAAAGTA	ACGGTGAAAACCTCTGACACATGCAGCTCCCGGAGACGGTCACAGCTTGTCTGTAAGCGGATGCCGGGAGCAGACAAGCCCGTCAGGGCGCGTCAGCGGGTGTTGGCGGGTGTCGGGGCTGGCTTAACTATGCGGCATCAGAGCAGATTGTACTGAGAGTGCACCATATGCGGTGTGAAATACCGCACAGATGCGTAAGGAGAAAATACCGCATCAGGCGCCATTCGCCATTCAGGCTGCGCAACTGTTGGGAAGGGCGATCGGTGCGGGCCTCTTCGCTATTACGCCAGCTGGCGAAAGGGGGATGTGCTGCAAGGCGATTAAGTTGGGTAACGCCAGGGTTTTCCCAGTCACGACGTTGTAAAACGACGGCCAGTGAATTCCCGAGATTCCCGGGTA…
pCF3017	Low CF miniARS317. #2 in pCF2963.	TCTACTTTTTTTCAAGGTTGATGGGTTTTTGCAATATAATAACATTTTTTATATTTAGGTATTAAATTGCGATTTAAAAAATCAAACATTGTTTA	ACGGTGAAAACCTCTGACACATGCAGCTCCCGGAGACGGTCACAGCTTGTCTGTAAGCGGATGCCGGGAGCAGACAAGCCCGTCAGGGCGCGTCAGCGGGTGTTGGCGGGTGTCGGGGCTGGCTTAACTATGCGGCATCAGAGCAGATTGTACTGAGAGTGCACCATATGCGGTGTGAAATACCGCACAGATGCGTAAGGAGAAAATACCGCATCAGGCGCCATTCGCCATTCAGGCTGCGCAACTGTTGGGAAGGGCGATCGGTGCGGGCCTCTTCGCTATTACGCCAGCTGGCGAAAGGGGGATGTGCTGCAAGGCGATTAAGTTGGGTAACGCCAGGGTTTTCCCAGTCACGACGTTGTAAAACGACGGCCAGTGAATTCCCGAGATTCCCGGGTA…
pCF3020	Low CF miniARS317. #3 in pCF2963.	GAATTAAATAAAACGTTTCTACTTTTTTTCAAGGTTGATGGGTTTTTGCAATATAATAACATTTTTTATATTTAGGTATTAAATTGCGATTTAAAAAATCAAACATTGTTTAATAAAAAATTGAAAACACTGATAGAAAAAGTA	ACGGTGAAAACCTCTGACACATGCAGCTCCCGGAGACGGTCACAGCTTGTCTGTAAGCGGATGCCGGGAGCAGACAAGCCCGTCAGGGCGCGTCAGCGGGTGTTGGCGGGTGTCGGGGCTGGCTTAACTATGCGGCATCAGAGCAGATTGTACTGAGAGTGCACCATATGCGGTGTGAAATACCGCACAGATGCGTAAGGAGAAAATACCGCATCAGGCGCCATTCGCCATTCAGGCTGCGCAACTGTTGGGAAGGGCGATCGGTGCGGGCCTCTTCGCTATTACGCCAGCTGGCGAAAGGGGGATGTGCTGCAAGGCGATTAAGTTGGGTAACGCCAGGGTTTTCCCAGTCACGACGTTGTAAAACGACGGCCAGTGAATTCCCGAGATTCCCGGGTA…
pCF3072	Low CF miniARS317. #4 in pCF2963.	CATTTTTTATATTTAGGTATTAAATTGCGATTTAAAAAATCAAACATTGTTTAATAAAAAATTGAAAACACTGATAGAAAAAGTAAACAAATAAATATATA	ACGGTGAAAACCTCTGACACATGCAGCTCCCGGAGACGGTCACAGCTTGTCTGTAAGCGGATGCCGGGAGCAGACAAGCCCGTCAGGGCGCGTCAGCGGGTGTTGGCGGGTGTCGGGGCTGGCTTAACTATGCGGCATCAGAGCAGATTGTACTGAGAGTGCACCATATGCGGTGTGAAATACCGCACAGATGCGTAAGGAGAAAATACCGCATCAGGCGCCATTCGCCATTCAGGCTGCGCAACTGTTGGGAAGGGCGATCGGTGCGGGCCTCTTCGCTATTACGCCAGCTGGCGAAAGGGGGATGTGCTGCAAGGCGATTAAGTTGGGTAACGCCAGGGTTTTCCCAGTCACGACGTTGTAAAACGACGGCCAGTGAATTCCCGAGATTCCCGGGTA…
pCF3073	Low CF miniARS317. #5 in pCF2963.	AATAACATTTTTTATATTTAGGTATTAAATTGCGATTTAAAAAATCAAACATTGTTTAATAAAAAATTGAAAACACTGATAGAAAAAGTAAACA	ACGGTGAAAACCTCTGACACATGCAGCTCCCGGAGACGGTCACAGCTTGTCTGTAAGCGGATGCCGGGAGCAGACAAGCCCGTCAGGGCGCGTCAGCGGGTGTTGGCGGGTGTCGGGGCTGGCTTAACTATGCGGCATCAGAGCAGATTGTACTGAGAGTGCACCATATGCGGTGTGAAATACCGCACAGATGCGTAAGGAGAAAATACCGCATCAGGCGCCATTCGCCATTCAGGCTGCGCAACTGTTGGGAAGGGCGATCGGTGCGGGCCTCTTCGCTATTACGCCAGCTGGCGAAAGGGGGATGTGCTGCAAGGCGATTAAGTTGGGTAACGCCAGGGTTTTCCCAGTCACGACGTTGTAAAACGACGGCCAGTGAATTCCCGAGATTCCCGGGTA…
pCF3023	High CF miniARS317. #6 in pCF2963.	GTTCGTATTTTATGATGTATTGATAGAATTAAATAAAACGTTTCTACTTTTTTTCAAGGTTGATGGGTTTTTGCAATATAATAACATTTTTTATATTTAGGTATTAAATTGCGATTTAAAAAATCAAACATTGTTTAATAAAAAATTGAAAACACTGATAGAAAAAGTAAACA	ACGGTGAAAACCTCTGACACATGCAGCTCCCGGAGACGGTCACAGCTTGTCTGTAAGCGGATGCCGGGAGCAGACAAGCCCGTCAGGGCGCGTCAGCGGGTGTTGGCGGGTGTCGGGGCTGGCTTAACTATGCGGCATCAGAGCAGATTGTACTGAGAGTGCACCATATGCGGTGTGAAATACCGCACAGATGCGTAAGGAGAAAATACCGCATCAGGCGCCATTCGCCATTCAGGCTGCGCAACTGTTGGGAAGGGCGATCGGTGCGGGCCTCTTCGCTATTACGCCAGCTGGCGAAAGGGGGATGTGCTGCAAGGCGATTAAGTTGGGTAACGCCAGGGTTTTCCCAGTCACGACGTTGTAAAACGACGGCCAGTGAATTCCCGAGATTCCCGGGTA…
pCF3019	High CF miniARS317. #7 in pCF2963.	TGATAGAATTAAATAAAACGTTTCTACTTTTTTTCAAGGTTGATGGGTTTTTGCAATATAATAACATTTTTTATATTTAGGTATTAAATTGCGATTTAAAAAATCAAACATTGTTTAATAAAAAATTGAAAACACTGATAGAAAAAGTAAACAAATAAATATA	ACGGTGAAAACCTCTGACACATGCAGCTCCCGGAGACGGTCACAGCTTGTCTGTAAGCGGATGCCGGGAGCAGACAAGCCCGTCAGGGCGCGTCAGCGGGTGTTGGCGGGTGTCGGGGCTGGCTTAACTATGCGGCATCAGAGCAGATTGTACTGAGAGTGCACCATATGCGGTGTGAAATACCGCACAGATGCGTAAGGAGAAAATACCGCATCAGGCGCCATTCGCCATTCAGGCTGCGCAACTGTTGGGAAGGGCGATCGGTGCGGGCCTCTTCGCTATTACGCCAGCTGGCGAAAGGGGGATGTGCTGCAAGGCGATTAAGTTGGGTAACGCCAGGGTTTTCCCAGTCACGACGTTGTAAAACGACGGCCAGTGAATTCCCGAGATTCCCGGGTA…
pCF3021	High CF miniARS317. #8 in pCF2963.	GATAGAATTAAATAAAACGTTTCTACTTTTTTTCAAGGTTGATGGGTTTTTGCAATATAATAACATTTTTTATATTTAGGTATTAAATTGCGATTTAAAAAATCAAACATTGTTTAATAAAAAATTGAAAACACTGATAGAAAAAGTAAACAAATAAATATATATATATATA	ACGGTGAAAACCTCTGACACATGCAGCTCCCGGAGACGGTCACAGCTTGTCTGTAAGCGGATGCCGGGAGCAGACAAGCCCGTCAGGGCGCGTCAGCGGGTGTTGGCGGGTGTCGGGGCTGGCTTAACTATGCGGCATCAGAGCAGATTGTACTGAGAGTGCACCATATGCGGTGTGAAATACCGCACAGATGCGTAAGGAGAAAATACCGCATCAGGCGCCATTCGCCATTCAGGCTGCGCAACTGTTGGGAAGGGCGATCGGTGCGGGCCTCTTCGCTATTACGCCAGCTGGCGAAAGGGGGATGTGCTGCAAGGCGATTAAGTTGGGTAACGCCAGGGTTTTCCCAGTCACGACGTTGTAAAACGACGGCCAGTGAATTCCCGAGATTCCCGGGTA…
pCF3040	Low CF miniARS410 in pCF2962.	CAGAATAAGTTTATATTTTAAGTAAACAGCAATAATTTTATGCATTTCTTCTATCTATTTCAGAAGTAATTGACGTGATTTTTTATAGTTTTGCTTTGAATCTTTGTGTTTCCACACCGGAGAAAAAAAAGTTCATGAAGTGAAAAAGCGGTTAAACATGAATTTTCTACTATCT	tcgcgcgtttcggtgatgacggtgaaaacctctgacacatgcagctcccggagacggtcacagcttgtctgtaagcggatgccgggagcagacaagcccgtcagggcgcgtcagcgggtgttggcgggtgtcggggctggcttaactatgcggcatcagagcagattgtactgagagtgcaccataccacagcttttcaattcaattcatcattttttttttattcttttttttgatttcggtttctttgaaatttttttgattcggtaatctccgaacagaaggaagaacgaaggaaggagcacagacttagattggtatatatacgcatatgtagtgttgaagaaacatgaaattgcccagtattcttaacccaactgcacagaacaaaaacctgca…
pCF3041	High CF miniARS410 in pCF2962.	CATTTCTTCTATCTATTTCAGAAGTAATTGACGTGATTTTTTATAGTTTTGCTTTGAATCTTTGTGTTTCCACACCGGAGAAAAAAAAGTTCATGAAGTGAAAAAGCGGTTAAACATGAATTTTCTACTATCTAAAGATAAAATTACAGATGCAGTTACTTACATACATTGAACAGTTTCTGACG	tcgcgcgtttcggtgatgacggtgaaaacctctgacacatgcagctcccggagacggtcacagcttgtctgtaagcggatgccgggagcagacaagcccgtcagggcgcgtcagcgggtgttggcgggtgtcggggctggcttaactatgcggcatcagagcagattgtactgagagtgcaccataccacagcttttcaattcaattcatcattttttttttattcttttttttgatttcggtttctttgaaatttttttgattcggtaatctccgaacagaaggaagaacgaaggaaggagcacagacttagattggtatatatacgcatatgtagtgttgaagaaacatgaaattgcccagtattcttaacccaactgcacagaacaaaaacctgca…
pCF3007	Low CF miniARS428 in pCF2962.	TTTATTTTATTTTTAGTATTTTTTTATACGTGCGTATTCTATTGTTCATTTTTTTACCAATTTTTTTTTTATTTTTATATTTTGTTTCTTGCGTGGAGTTTTTACAGGAAGTTAATCACAACAGAGGGTTCAATCTCCAAGGCATAAAA	tcgcgcgtttcggtgatgacggtgaaaacctctgacacatgcagctcccggagacggtcacagcttgtctgtaagcggatgccgggagcagacaagcccgtcagggcgcgtcagcgggtgttggcgggtgtcggggctggcttaactatgcggcatcagagcagattgtactgagagtgcaccataccacagcttttcaattcaattcatcattttttttttattcttttttttgatttcggtttctttgaaatttttttgattcggtaatctccgaacagaaggaagaacgaaggaaggagcacagacttagattggtatatatacgcatatgtagtgttgaagaaacatgaaattgcccagtattcttaacccaactgcacagaacaaaaacctgca…
pCF3008	High CF miniARS428 in pCF2962.	TATTTTATTTTTAGTATTTTTTTATACGTGCGTATTCTATTGTTCATTTTTTTACCAATTTTTTTTTTATTTTTATATTTTGTTTCTTGCGTGGAGTTTTTACAGGAAGTTAATCACAACAGAGGGTTCAATCTCCAAGGCATAAAATAAACAAAAATTGTAA	tcgcgcgtttcggtgatgacggtgaaaacctctgacacatgcagctcccggagacggtcacagcttgtctgtaagcggatgccgggagcagacaagcccgtcagggcgcgtcagcgggtgttggcgggtgtcggggctggcttaactatgcggcatcagagcagattgtactgagagtgcaccataccacagcttttcaattcaattcatcattttttttttattcttttttttgatttcggtttctttgaaatttttttgattcggtaatctccgaacagaaggaagaacgaaggaaggagcacagacttagattggtatatatacgcatatgtagtgttgaagaaacatgaaattgcccagtattcttaacccaactgcacagaacaaaaacctgca…
pCF3046	Low CF miniARS503 in pCF2962.	CCATGGTAGTATTCATACTTCAAGTCAAAGTGTTTATTTCGTGAAGTTGAAAGGTAGAATATTTTTATGTTTAGGTGATTTTGATGGTGATTTTTCTGTAGTATTGACATAAGTGTATACAAG	tcgcgcgtttcggtgatgacggtgaaaacctctgacacatgcagctcccggagacggtcacagcttgtctgtaagcggatgccgggagcagacaagcccgtcagggcgcgtcagcgggtgttggcgggtgtcggggctggcttaactatgcggcatcagagcagattgtactgagagtgcaccataccacagcttttcaattcaattcatcattttttttttattcttttttttgatttcggtttctttgaaatttttttgattcggtaatctccgaacagaaggaagaacgaaggaaggagcacagacttagattggtatatatacgcatatgtagtgttgaagaaacatgaaattgcccagtattcttaacccaactgcacagaacaaaaacctgca…
pCF3045	High CF miniARS503 in pCF2962.	TAAGGAACTTTTAAGTTAATGACGCCATGGTAGTATTCATACTTCAAGTCAAAGTGTTTATTTCGTGAAGTTGAAAGGTAGAATATTTTTATGTTTAGGTGATTTTGATGGTGATTTTTCTGTAGTATTGACATAAGTGTATACAAGTGAAGGTGAGCATGGTGTGTGGGTGTGGGTGTGGG	tcgcgcgtttcggtgatgacggtgaaaacctctgacacatgcagctcccggagacggtcacagcttgtctgtaagcggatgccgggagcagacaagcccgtcagggcgcgtcagcgggtgttggcgggtgtcggggctggcttaactatgcggcatcagagcagattgtactgagagtgcaccataccacagcttttcaattcaattcatcattttttttttattcttttttttgatttcggtttctttgaaatttttttgattcggtaatctccgaacagaaggaagaacgaaggaaggagcacagacttagattggtatatatacgcatatgtagtgttgaagaaacatgaaattgcccagtattcttaacccaactgcacagaacaaaaacctgca…
pCF3048	Low CF miniARS523 in pCF2962	TTGAAGGATAGAATATTTTTATGTTTAGGTGATTTTAGTGGTGATTTTTTTGTAATATTGACATAAGTGTATATAAATTGAGTGGATAGTAGATGGTGAAAAAGTGGTATAACGTATGTA	tcgcgcgtttcggtgatgacggtgaaaacctctgacacatgcagctcccggagacggtcacagcttgtctgtaagcggatgccgggagcagacaagcccgtcagggcgcgtcagcgggtgttggcgggtgtcggggctggcttaactatgcggcatcagagcagattgtactgagagtgcaccataccacagcttttcaattcaattcatcattttttttttattcttttttttgatttcggtttctttgaaatttttttgattcggtaatctccgaacagaaggaagaacgaaggaaggagcacagacttagattggtatatatacgcatatgtagtgttgaagaaacatgaaattgcccagtattcttaacccaactgcacagaacaaaaacctgca…
pCF3049	High CF miniARS523 in pCF2962.	TATACGTTAATGACGTCATGGTGGTATTGATACGTAATTGAGTGTGTTTATGTATTATCGTTGAAGGATAGAATATTTTTATGTTTAGGTGATTTTAGTGGTGATTTTTTTGTAATATTGACATAAGTGTATATAAATTGAGTGGATAGTAGATGGTGAAAAAGTGGTATAACGTATGTATTAAGGGC	tcgcgcgtttcggtgatgacggtgaaaacctctgacacatgcagctcccggagacggtcacagcttgtctgtaagcggatgccgggagcagacaagcccgtcagggcgcgtcagcgggtgttggcgggtgtcggggctggcttaactatgcggcatcagagcagattgtactgagagtgcaccataccacagcttttcaattcaattcatcattttttttttattcttttttttgatttcggtttctttgaaatttttttgattcggtaatctccgaacagaaggaagaacgaaggaaggagcacagacttagattggtatatatacgcatatgtagtgttgaagaaacatgaaattgcccagtattcttaacccaactgcacagaacaaaaacctgca…
pCF3042	Low CF miniARS1007 in pCF2962.	TAGTCAGTACATTTCATGTCTCAATTATTAATATCTTAAATATATATTTAGTTATGGAAATTCAATAAACTACTGAAATAAATAGAAAATTCTTACAGAAAATGGTAAA	tcgcgcgtttcggtgatgacggtgaaaacctctgacacatgcagctcccggagacggtcacagcttgtctgtaagcggatgccgggagcagacaagcccgtcagggcgcgtcagcgggtgttggcgggtgtcggggctggcttaactatgcggcatcagagcagattgtactgagagtgcaccataccacagcttttcaattcaattcatcattttttttttattcttttttttgatttcggtttctttgaaatttttttgattcggtaatctccgaacagaaggaagaacgaaggaaggagcacagacttagattggtatatatacgcatatgtagtgttgaagaaacatgaaattgcccagtattcttaacccaactgcacagaacaaaaacctgca…
pCF3043	High CF miniARS1007 in pCF2962.	CATTTCATGTCTCAATTATTAATATCTTAAATATATATTTAGTTATGGAAATTCAATAAACTACTGAAATAAATAGAAAATTCTTACAGAAAATGGTAAAAGTAAAAAAAAATTACCAAAGGGTGCACTTGGCAATTTAAA	tcgcgcgtttcggtgatgacggtgaaaacctctgacacatgcagctcccggagacggtcacagcttgtctgtaagcggatgccgggagcagacaagcccgtcagggcgcgtcagcgggtgttggcgggtgtcggggctggcttaactatgcggcatcagagcagattgtactgagagtgcaccataccacagcttttcaattcaattcatcattttttttttattcttttttttgatttcggtttctttgaaatttttttgattcggtaatctccgaacagaaggaagaacgaaggaaggagcacagacttagattggtatatatacgcatatgtagtgttgaagaaacatgaaattgcccagtattcttaacccaactgcacagaacaaaaacctgca…
pCF3052	Low CF miniARS1018 in pCF2962.	TGTATCATTGCAGCGTAAATTTTTACATTTAGTAATATCTAATAACATATACACAAAAAAGGGACAGATTTTTGAATTAAATAAACCAAGCGTAAATCAGTATTGCTCTTACCGCAGTA	tcgcgcgtttcggtgatgacggtgaaaacctctgacacatgcagctcccggagacggtcacagcttgtctgtaagcggatgccgggagcagacaagcccgtcagggcgcgtcagcgggtgttggcgggtgtcggggctggcttaactatgcggcatcagagcagattgtactgagagtgcaccataccacagcttttcaattcaattcatcattttttttttattcttttttttgatttcggtttctttgaaatttttttgattcggtaatctccgaacagaaggaagaacgaaggaaggagcacagacttagattggtatatatacgcatatgtagtgttgaagaaacatgaaattgcccagtattcttaacccaactgcacagaacaaaaacctgca…
pCF3053	High CF miniARS1018 in pCF2962.	GTGTTTATTTTTTCACAACTTCGCATGGCATTATGTATCATTGCAGCGTAAATTTTTACATTTAGTAATATCTAATAACATATACACAAAAAAGGGACAGATTTTTGAATTAAATAAACCAAGCGTAAATCAGTATTGCTCTTACCGCAGTAGGGGGAGTTATCTACTCCTGCTTAACGTAGAGAAACA	tcgcgcgtttcggtgatgacggtgaaaacctctgacacatgcagctcccggagacggtcacagcttgtctgtaagcggatgccgggagcagacaagcccgtcagggcgcgtcagcgggtgttggcgggtgtcggggctggcttaactatgcggcatcagagcagattgtactgagagtgcaccataccacagcttttcaattcaattcatcattttttttttattcttttttttgatttcggtttctttgaaatttttttgattcggtaatctccgaacagaaggaagaacgaaggaaggagcacagacttagattggtatatatacgcatatgtagtgttgaagaaacatgaaattgcccagtattcttaacccaactgcacagaacaaaaacctgca…
pCF3024	Low CF miniARS410 in pCF2963.	CAGAATAAGTTTATATTTTAAGTAAACAGCAATAATTTTATGCATTTCTTCTATCTATTTCAGAAGTAATTGACGTGATTTTTTATAGTTTTGCTTTGAATCTTTGTGTTTCCACACCGGAGAAAAAAAAGTTCATGAAGTGAAAAAGCGGTTAAACATGAATTTTCTACTATCT	ACGGTGAAAACCTCTGACACATGCAGCTCCCGGAGACGGTCACAGCTTGTCTGTAAGCGGATGCCGGGAGCAGACAAGCCCGTCAGGGCGCGTCAGCGGGTGTTGGCGGGTGTCGGGGCTGGCTTAACTATGCGGCATCAGAGCAGATTGTACTGAGAGTGCACCATATGCGGTGTGAAATACCGCACAGATGCGTAAGGAGAAAATACCGCATCAGGCGCCATTCGCCATTCAGGCTGCGCAACTGTTGGGAAGGGCGATCGGTGCGGGCCTCTTCGCTATTACGCCAGCTGGCGAAAGGGGGATGTGCTGCAAGGCGATTAAGTTGGGTAACGCCAGGGTTTTCCCAGTCACGACGTTGTAAAACGACGGCCAGTGAATTCCCGAGATTCCCGGGTA…
pCF3025	High CF miniARS410 in pCF2963.	CATTTCTTCTATCTATTTCAGAAGTAATTGACGTGATTTTTTATAGTTTTGCTTTGAATCTTTGTGTTTCCACACCGGAGAAAAAAAAGTTCATGAAGTGAAAAAGCGGTTAAACATGAATTTTCTACTATCTAAAGATAAAATTACAGATGCAGTTACTTACATACATTGAACAGTTTCTGACG	ACGGTGAAAACCTCTGACACATGCAGCTCCCGGAGACGGTCACAGCTTGTCTGTAAGCGGATGCCGGGAGCAGACAAGCCCGTCAGGGCGCGTCAGCGGGTGTTGGCGGGTGTCGGGGCTGGCTTAACTATGCGGCATCAGAGCAGATTGTACTGAGAGTGCACCATATGCGGTGTGAAATACCGCACAGATGCGTAAGGAGAAAATACCGCATCAGGCGCCATTCGCCATTCAGGCTGCGCAACTGTTGGGAAGGGCGATCGGTGCGGGCCTCTTCGCTATTACGCCAGCTGGCGAAAGGGGGATGTGCTGCAAGGCGATTAAGTTGGGTAACGCCAGGGTTTTCCCAGTCACGACGTTGTAAAACGACGGCCAGTGAATTCCCGAGATTCCCGGGTA…
pCF2975	Low CF miniARS428 in pCF2963.	TTTATTTTATTTTTAGTATTTTTTTATACGTGCGTATTCTATTGTTCATTTTTTTACCAATTTTTTTTTTATTTTTATATTTTGTTTCTTGCGTGGAGTTTTTACAGGAAGTTAATCACAACAGAGGGTTCAATCTCCAAGGCATAAAA	ACGGTGAAAACCTCTGACACATGCAGCTCCCGGAGACGGTCACAGCTTGTCTGTAAGCGGATGCCGGGAGCAGACAAGCCCGTCAGGGCGCGTCAGCGGGTGTTGGCGGGTGTCGGGGCTGGCTTAACTATGCGGCATCAGAGCAGATTGTACTGAGAGTGCACCATATGCGGTGTGAAATACCGCACAGATGCGTAAGGAGAAAATACCGCATCAGGCGCCATTCGCCATTCAGGCTGCGCAACTGTTGGGAAGGGCGATCGGTGCGGGCCTCTTCGCTATTACGCCAGCTGGCGAAAGGGGGATGTGCTGCAAGGCGATTAAGTTGGGTAACGCCAGGGTTTTCCCAGTCACGACGTTGTAAAACGACGGCCAGTGAATTCCCGAGATTCCCGGGTA…
pCF2976	High CF miniARS428 in pCF2963.	TATTTTATTTTTAGTATTTTTTTATACGTGCGTATTCTATTGTTCATTTTTTTACCAATTTTTTTTTTATTTTTATATTTTGTTTCTTGCGTGGAGTTTTTACAGGAAGTTAATCACAACAGAGGGTTCAATCTCCAAGGCATAAAATAAACAAAAATTGTAA	ACGGTGAAAACCTCTGACACATGCAGCTCCCGGAGACGGTCACAGCTTGTCTGTAAGCGGATGCCGGGAGCAGACAAGCCCGTCAGGGCGCGTCAGCGGGTGTTGGCGGGTGTCGGGGCTGGCTTAACTATGCGGCATCAGAGCAGATTGTACTGAGAGTGCACCATATGCGGTGTGAAATACCGCACAGATGCGTAAGGAGAAAATACCGCATCAGGCGCCATTCGCCATTCAGGCTGCGCAACTGTTGGGAAGGGCGATCGGTGCGGGCCTCTTCGCTATTACGCCAGCTGGCGAAAGGGGGATGTGCTGCAAGGCGATTAAGTTGGGTAACGCCAGGGTTTTCCCAGTCACGACGTTGTAAAACGACGGCCAGTGAATTCCCGAGATTCCCGGGTA…
pCF2977	Low CF miniARS503 in pCF2963.	CCATGGTAGTATTCATACTTCAAGTCAAAGTGTTTATTTCGTGAAGTTGAAAGGTAGAATATTTTTATGTTTAGGTGATTTTGATGGTGATTTTTCTGTAGTATTGACATAAGTGTATACAAG	ACGGTGAAAACCTCTGACACATGCAGCTCCCGGAGACGGTCACAGCTTGTCTGTAAGCGGATGCCGGGAGCAGACAAGCCCGTCAGGGCGCGTCAGCGGGTGTTGGCGGGTGTCGGGGCTGGCTTAACTATGCGGCATCAGAGCAGATTGTACTGAGAGTGCACCATATGCGGTGTGAAATACCGCACAGATGCGTAAGGAGAAAATACCGCATCAGGCGCCATTCGCCATTCAGGCTGCGCAACTGTTGGGAAGGGCGATCGGTGCGGGCCTCTTCGCTATTACGCCAGCTGGCGAAAGGGGGATGTGCTGCAAGGCGATTAAGTTGGGTAACGCCAGGGTTTTCCCAGTCACGACGTTGTAAAACGACGGCCAGTGAATTCCCGAGATTCCCGGGTA…
pCF2978	High CF miniARS503 in pCF2963.	TAAGGAACTTTTAAGTTAATGACGCCATGGTAGTATTCATACTTCAAGTCAAAGTGTTTATTTCGTGAAGTTGAAAGGTAGAATATTTTTATGTTTAGGTGATTTTGATGGTGATTTTTCTGTAGTATTGACATAAGTGTATACAAGTGAAGGTGAGCATGGTGTGTGGGTGTGGGTGTGGG	ACGGTGAAAACCTCTGACACATGCAGCTCCCGGAGACGGTCACAGCTTGTCTGTAAGCGGATGCCGGGAGCAGACAAGCCCGTCAGGGCGCGTCAGCGGGTGTTGGCGGGTGTCGGGGCTGGCTTAACTATGCGGCATCAGAGCAGATTGTACTGAGAGTGCACCATATGCGGTGTGAAATACCGCACAGATGCGTAAGGAGAAAATACCGCATCAGGCGCCATTCGCCATTCAGGCTGCGCAACTGTTGGGAAGGGCGATCGGTGCGGGCCTCTTCGCTATTACGCCAGCTGGCGAAAGGGGGATGTGCTGCAAGGCGATTAAGTTGGGTAACGCCAGGGTTTTCCCAGTCACGACGTTGTAAAACGACGGCCAGTGAATTCCCGAGATTCCCGGGTA…
pCF3028	Low CF miniARS523 in pCF2963.	TTGAAGGATAGAATATTTTTATGTTTAGGTGATTTTAGTGGTGATTTTTTTGTAATATTGACATAAGTGTATATAAATTGAGTGGATAGTAGATGGTGAAAAAGTGGTATAACGTATGTA	ACGGTGAAAACCTCTGACACATGCAGCTCCCGGAGACGGTCACAGCTTGTCTGTAAGCGGATGCCGGGAGCAGACAAGCCCGTCAGGGCGCGTCAGCGGGTGTTGGCGGGTGTCGGGGCTGGCTTAACTATGCGGCATCAGAGCAGATTGTACTGAGAGTGCACCATATGCGGTGTGAAATACCGCACAGATGCGTAAGGAGAAAATACCGCATCAGGCGCCATTCGCCATTCAGGCTGCGCAACTGTTGGGAAGGGCGATCGGTGCGGGCCTCTTCGCTATTACGCCAGCTGGCGAAAGGGGGATGTGCTGCAAGGCGATTAAGTTGGGTAACGCCAGGGTTTTCCCAGTCACGACGTTGTAAAACGACGGCCAGTGAATTCCCGAGATTCCCGGGTA…
pCF3026	High CF miniARS523 in pCF2963.	TATACGTTAATGACGTCATGGTGGTATTGATACGTAATTGAGTGTGTTTATGTATTATCGTTGAAGGATAGAATATTTTTATGTTTAGGTGATTTTAGTGGTGATTTTTTTGTAATATTGACATAAGTGTATATAAATTGAGTGGATAGTAGATGGTGAAAAAGTGGTATAACGTATGTATTAAGGGC	ACGGTGAAAACCTCTGACACATGCAGCTCCCGGAGACGGTCACAGCTTGTCTGTAAGCGGATGCCGGGAGCAGACAAGCCCGTCAGGGCGCGTCAGCGGGTGTTGGCGGGTGTCGGGGCTGGCTTAACTATGCGGCATCAGAGCAGATTGTACTGAGAGTGCACCATATGCGGTGTGAAATACCGCACAGATGCGTAAGGAGAAAATACCGCATCAGGCGCCATTCGCCATTCAGGCTGCGCAACTGTTGGGAAGGGCGATCGGTGCGGGCCTCTTCGCTATTACGCCAGCTGGCGAAAGGGGGATGTGCTGCAAGGCGATTAAGTTGGGTAACGCCAGGGTTTTCCCAGTCACGACGTTGTAAAACGACGGCCAGTGAATTCCCGAGATTCCCGGGTA…
pCF3027	Low CF miniARS1007 in pCF2963.	TAGTCAGTACATTTCATGTCTCAATTATTAATATCTTAAATATATATTTAGTTATGGAAATTCAATAAACTACTGAAATAAATAGAAAATTCTTACAGAAAATGGTAAA	ACGGTGAAAACCTCTGACACATGCAGCTCCCGGAGACGGTCACAGCTTGTCTGTAAGCGGATGCCGGGAGCAGACAAGCCCGTCAGGGCGCGTCAGCGGGTGTTGGCGGGTGTCGGGGCTGGCTTAACTATGCGGCATCAGAGCAGATTGTACTGAGAGTGCACCATATGCGGTGTGAAATACCGCACAGATGCGTAAGGAGAAAATACCGCATCAGGCGCCATTCGCCATTCAGGCTGCGCAACTGTTGGGAAGGGCGATCGGTGCGGGCCTCTTCGCTATTACGCCAGCTGGCGAAAGGGGGATGTGCTGCAAGGCGATTAAGTTGGGTAACGCCAGGGTTTTCCCAGTCACGACGTTGTAAAACGACGGCCAGTGAATTCCCGAGATTCCCGGGTA…
pCF3029	High CF miniARS1007 in pCF2963.	CATTTCATGTCTCAATTATTAATATCTTAAATATATATTTAGTTATGGAAATTCAATAAACTACTGAAATAAATAGAAAATTCTTACAGAAAATGGTAAAAGTAAAAAAAAATTACCAAAGGGTGCACTTGGCAATTTAAA	ACGGTGAAAACCTCTGACACATGCAGCTCCCGGAGACGGTCACAGCTTGTCTGTAAGCGGATGCCGGGAGCAGACAAGCCCGTCAGGGCGCGTCAGCGGGTGTTGGCGGGTGTCGGGGCTGGCTTAACTATGCGGCATCAGAGCAGATTGTACTGAGAGTGCACCATATGCGGTGTGAAATACCGCACAGATGCGTAAGGAGAAAATACCGCATCAGGCGCCATTCGCCATTCAGGCTGCGCAACTGTTGGGAAGGGCGATCGGTGCGGGCCTCTTCGCTATTACGCCAGCTGGCGAAAGGGGGATGTGCTGCAAGGCGATTAAGTTGGGTAACGCCAGGGTTTTCCCAGTCACGACGTTGTAAAACGACGGCCAGTGAATTCCCGAGATTCCCGGGTA…
pCF3010	Low CF miniARS1018 in pCF2963.	TGTATCATTGCAGCGTAAATTTTTACATTTAGTAATATCTAATAACATATACACAAAAAAGGGACAGATTTTTGAATTAAATAAACCAAGCGTAAATCAGTATTGCTCTTACCGCAGTA	ACGGTGAAAACCTCTGACACATGCAGCTCCCGGAGACGGTCACAGCTTGTCTGTAAGCGGATGCCGGGAGCAGACAAGCCCGTCAGGGCGCGTCAGCGGGTGTTGGCGGGTGTCGGGGCTGGCTTAACTATGCGGCATCAGAGCAGATTGTACTGAGAGTGCACCATATGCGGTGTGAAATACCGCACAGATGCGTAAGGAGAAAATACCGCATCAGGCGCCATTCGCCATTCAGGCTGCGCAACTGTTGGGAAGGGCGATCGGTGCGGGCCTCTTCGCTATTACGCCAGCTGGCGAAAGGGGGATGTGCTGCAAGGCGATTAAGTTGGGTAACGCCAGGGTTTTCCCAGTCACGACGTTGTAAAACGACGGCCAGTGAATTCCCGAGATTCCCGGGTA…
pCF3011	High CF miniARS1018 in pCF2963.	GTGTTTATTTTTTCACAACTTCGCATGGCATTATGTATCATTGCAGCGTAAATTTTTACATTTAGTAATATCTAATAACATATACACAAAAAAGGGACAGATTTTTGAATTAAATAAACCAAGCGTAAATCAGTATTGCTCTTACCGCAGTAGGGGGAGTTATCTACTCCTGCTTAACGTAGAGAAACA	ACGGTGAAAACCTCTGACACATGCAGCTCCCGGAGACGGTCACAGCTTGTCTGTAAGCGGATGCCGGGAGCAGACAAGCCCGTCAGGGCGCGTCAGCGGGTGTTGGCGGGTGTCGGGGCTGGCTTAACTATGCGGCATCAGAGCAGATTGTACTGAGAGTGCACCATATGCGGTGTGAAATACCGCACAGATGCGTAAGGAGAAAATACCGCATCAGGCGCCATTCGCCATTCAGGCTGCGCAACTGTTGGGAAGGGCGATCGGTGCGGGCCTCTTCGCTATTACGCCAGCTGGCGAAAGGGGGATGTGCTGCAAGGCGATTAAGTTGGGTAACGCCAGGGTTTTCCCAGTCACGACGTTGTAAAACGACGGCCAGTGAATTCCCGAGATTCCCGGGTA…

## Sheet: oligos
oCF	Description	Sequence
oCF6561	3' oligo for cloning miniARS fragments from the Acen plasmid library into the MscI site of pCF2963.	ATCTAGAGGATCTGGAGTGAGCGCAACGCAATTAATG
oCF6560	5' oligo for cloning miniARS fragments from the Acen plasmid library into the MscI site of pCF2963.	TACCCGGGGATCTGGGTTTTCCCAGTCACGACGTT
oCF6409	5' oligo for cloning High CF miniARS1007 in pCF2962.	GCCCGGGGGATCTCGCGACATTTCATGTCTCAATTATTAATATCTTA
oCF6410	3' oligo for cloning High CF miniARS1007 in pCF2962.	AACTAGTGGATCTCGCGATTTAAATTGCCAAGTGCAC
oCF6378	5' oligo for cloning High CF miniARS1007 in pCF2963.	TACCCGGGGATCTGGCCACATTTCATGTCTCAATTATTAATATCTTA
oCF6379	3' oligo for cloning High CF miniARS1007 in pCF2963.	ATCTAGAGGATCTGGCCATTTAAATTGCCAAGTGCAC
oCF6423	5' oligo for cloning High CF miniARS1018 in pCF2962.	GCCCGGGGGATCTCGCGATTATATACATAATCATAATTTATCATTTGTTG
oCF6424	3' oligo for cloning High CF miniARS1018 in pCF2962.	AACTAGTGGATCTCGCGAGCAAGAAATACACAATGTCAA
oCF6222	5' oligo for cloning High CF miniARS1018 in pCF2963.	TACCCGGGGATCTGGCCAGTGTTTATTTTTTCACAACTTC
oCF6223	3' oligo for cloning High CF miniARS1018 in pCF2963.	ATCTAGAGGATCTGGCCATGTTTCTCTACGTTAAGCAGG
oCF6401	5' oligo for cloning High CF miniARS410 in pCF2962.	GCCCGGGGGATCTCGCGACATTTCTTCTATCTATTTCAGAAGTAAT
oCF6402	3' oligo for cloning High CF miniARS410 in pCF2962.	AACTAGTGGATCTCGCGACGTCAGAAACTGTTCAATGTAT
oCF6370	5' oligo for cloning High CF miniARS410 in pCF2963.	TACCCGGGGATCTGGCCACATTTCTTCTATCTATTTCAGAAGTAAT
oCF6371	3' oligo for cloning High CF miniARS410 in pCF2963.	ATCTAGAGGATCTGGCCACGTCAGAAACTGTTCAATGTAT
oCF6300	5' oligo for cloning High CF miniARS428 in pCF2962.	gcccgggggatctcgcgaTATTTTATTTTTAGTATTTTTTTATACGTG
oCF6301	3' oligo for cloning High CF miniARS428 in pCF2962.	gaactagtggatctcgcgaTTACAATTTTTGTTTATTTTATGC
oCF6210	5' oligo for cloning High CF miniARS428 in pCF2963.	TACCCGGGGATCTGGCCATATTTTATTTTTAGTATTTTTTTATACGTGC
oCF6211	3' oligo for cloning High CF miniARS428 in pCF2963.	ATCTAGAGGATCTGGCCATTACAATTTTTGTTTATTTTATGC
oCF6304	5' oligo for cloning High CF miniARS503 in pCF2962.	gcccgggggatctcgcgaTAAGGAACTTTTAAGTTAATGACGCCATG
oCF6305	3' oligo for cloning High CF miniARS503 in pCF2962.	gaactagtggatctcgcgaCCCACACCCACACCCACA
oCF6214	5' oligo for cloning High CF miniARS503 in pCF2963.	TACCCGGGGATCTGGCCATAAGGAACTTTTAAGTTAATGACGC
oCF6215	3' oligo for cloning High CF miniARS503 in pCF2963.	ATCTAGAGGATCTGGCCACCCACACCCACACCC
oCF6405	5' oligo for cloning High CF miniARS523 in pCF2962.	GCCCGGGGGATCTCGCGATATACGTTAATGACGTCATGGT
oCF6406	3' oligo for cloning High CF miniARS523 in pCF2962.	AACTAGTGGATCTCGCGAGCCCTTAATACATACGTTATACC
oCF6374	5' oligo for cloning High CF miniARS523 in pCF2963.	TACCCGGGGATCTGGCCATATACGTTAATGACGTCATGGT
oCF6375	3' oligo for cloning High CF miniARS523 in pCF2963.	ATCTAGAGGATCTGGCCAGCCCTTAATACATACGTTATACC
oCF6407	5' oligo for cloning Low CF miniARS1007 in pCF2962.	GCCCGGGGGATCTCGCGATAGTCAGTACATTTCATGTCTCAAT
oCF6408	3' oligo for cloning Low CF miniARS1007 in pCF2962.	AACTAGTGGATCTCGCGATTTACCATTTTCTGTAAGAATTTT
oCF6376	5' oligo for cloning Low CF miniARS1007 in pCF2963.	TACCCGGGGATCTGGCCATAGTCAGTACATTTCATGTCTCAAT
oCF6377	3' oligo for cloning Low CF miniARS1007 in pCF2963.	ATCTAGAGGATCTGGCCATTTACCATTTTCTGTAAGAATTTT
oCF6421	5' oligo for cloning Low CF miniARS1018 in pCF2962	GCCCGGGGGATCTCGCGATACATAATCATAATTTATCATTTGTTG
oCF6422	3' oligo for cloning Low CF miniARS1018 in pCF2962	AACTAGTGGATCTCGCGATCTCTTGGAAATTAAATATTTGATGAT
oCF6220	5' oligo for cloning Low CF miniARS1018 in pCF2963.	TACCCGGGGATCTGGCCATGTATCATTGCAGCGTAAATT
oCF6221	3' oligo for cloning Low CF miniARS1018 in pCF2963.	ATCTAGAGGATCTGGCCATACTGCGGTAAGAGCAATACT
oCF6399	5' oligo for cloning Low CF miniARS410 in pCF2962	GCCCGGGGGATCTCGCGACAGAATAAGTTTATATTTTAAGTAAACAGC
oCF6400	3' oligo for cloning Low CF miniARS410 in pCF2962	AACTAGTGGATCTCGCGAAGATAGTAGAAAATTCATGTTTAACC
oCF6368	5' oligo for cloning Low CF miniARS410 in pCF2963.	TACCCGGGGATCTGGCCACAGAATAAGTTTATATTTTAAGTAAACAGC
oCF6369	3' oligo for cloning Low CF miniARS410 in pCF2963.	ATCTAGAGGATCTGGCCAAGATAGTAGAAAATTCATGTTTAACC
oCF6298	5' oligo for cloning Low CF miniARS428 in pCF2962.	gcccgggggatctcgcgaTTTATTTTATTTTTAGTATTTTTTTATACG
oCF6299	3' oligo for cloning Low CF miniARS428 in pCF2962.	gaactagtggatctcgcgaTTTTATGCCTTGGAGATTG
oCF6208	5' oligo for cloning Low CF miniARS428 in pCF2963.	TACCCGGGGATCTGGCCATTTATTTTATTTTTAGTATTTTTTTATACGTG
oCF6209	3' oligo for cloning Low CF miniARS428 in pCF2963.	ATCTAGAGGATCTGGCCATTTTATGCCTTGGAGATTGA
oCF6302	5' oligo for cloning Low CF miniARS503 in pCF2962	gcccgggggatctcgcgaCCATGGTAGTATTCATACTTCAAG
oCF6303	3' oligo for cloning Low CF miniARS503 in pCF2962	gaactagtggatctcgcgaCTTGTATACACTTATGTCAATACTACAG
oCF6212	5' oligo for cloning Low CF miniARS503 in pCF2963.	TACCCGGGGATCTGGCCACCATGGTAGTATTCATACTTCAAGTC
oCF6213	3' oligo for cloning Low CF miniARS503 in pCF2963.	ATCTAGAGGATCTGGCCACTTGTATACACTTATGTCAATACTACAGA
oCF6403	5' oligo for cloning Low CF miniARS523 in pCF2962	GCCCGGGGGATCTCGCGATTGAAGGATAGAATATTTTTATGTTTA
oCF6404	3' oligo for cloning Low CF miniARS523 in pCF2962	AACTAGTGGATCTCGCGATACATACGTTATACCACTTTTTCAC
oCF6372	5' oligo for cloning Low CF miniARS523 in pCF2963	TACCCGGGGATCTGGCCATTGAAGGATAGAATATTTTTATGTTTA
oCF6373	3' oligo for cloning Low CF miniARS523 in pCF2963	ATCTAGAGGATCTGGCCATACATACGTTATACCACTTTTTCAC
oCF6364	5' oligo High CF miniARS317. #6 in pCF2962.	GCCCGGGGGATCTCGCGAGTTCGTATTTTATGATGTATTGATAGAATTA
oCF6365	3' oligo High CF miniARS317. #6 in pCF2962.	AACTAGTGGATCTCGCGATGTTTACTTTTTCTATCAGTGTTTT
oCF6348	5' oligo High CF miniARS317. #6 in pCF2963.	TACCCGGGGATCTGGCCAGTTCGTATTTTATGATGTATTGATAGAATTA
oCF6349	3' oligo High CF miniARS317. #6 in pCF2963.	ATCTAGAGGATCTGGCCATGTTTACTTTTTCTATCAGTGTTTT
oCF6362	5' oligo High CF miniARS317. #7 in pCF2962.	GCCCGGGGGATCTCGCGATGATAGAATTAAATAAAACGTTTCTAC
oCF6363	3' oligo High CF miniARS317. #7 in pCF2962.	AACTAGTGGATCTCGCGATATATTTATTTGTTTACTTTTTCTATCAGTGT
oCF6346	5' oligo High CF miniARS317. #7 in pCF2963.	TACCCGGGGATCTGGCCATGATAGAATTAAATAAAACGTTTCTAC
oCF6347	3' oligo High CF miniARS317. #7 in pCF2963.	ATCTAGAGGATCTGGCCATATATTTATTTGTTTACTTTTTCTATCAGTGT
oCF6358	5' oligo High CF miniARS317. #8 in pCF2962.	GCCCGGGGGATCTCGCGAGATAGAATTAAATAAAACGTTTCTACTT
oCF6359	3' oligo High CF miniARS317. #8 in pCF2962.	AACTAGTGGATCTCGCGATATATATATATATATTTATTTGTTTACTTTTTCTATCAGTG
oCF6342	5' oligo High CF miniARS317. #8 in pCF2963.	TACCCGGGGATCTGGCCAGATAGAATTAAATAAAACGTTTCTACTT
oCF6343	3' oligo High CF miniARS317. #8 in pCF2963.	ATCTAGAGGATCTGGCCATATATATATATATATTTATTTGTTTACTTTTTCTATCAGTG
oCF6350	5' oligo Low CF miniARS317. #1 in pCF2962.	GCCCGGGGGATCTCGCGATTTTTTCAAGGTTGATGGGT
oCF6351	3' oligo Low CF miniARS317. #1 in pCF2962.	AACTAGTGGATCTCGCGATACTTTTTCTATCAGTGTTTTCAATTTT
oCF6334	5' oligo Low CF miniARS317. #1 in pCF2963.	TACCCGGGGATCTGGCCATTTTTTCAAGGTTGATGGGT
oCF6335	3' oligo Low CF miniARS317. #1 in pCF2963.	ATCTAGAGGATCTGGCCATACTTTTTCTATCAGTGTTTTCAATTTT
oCF6352	5' oligo Low CF miniARS317. #2 in pCF2962.	GCCCGGGGGATCTCGCGATCTACTTTTTTTCAAGGTTGATG
oCF6353	3' oligo Low CF miniARS317. #2 in pCF2962.	AACTAGTGGATCTCGCGATAAACAATGTTTGATTTTTTAAATC
oCF6336	5' oligo Low CF miniARS317. #2 in pCF2963.	TACCCGGGGATCTGGCCATCTACTTTTTTTCAAGGTTGATG
oCF6337	3' oligo Low CF miniARS317. #2 in pCF2963.	ATCTAGAGGATCTGGCCATAAACAATGTTTGATTTTTTAAATC
oCF6356	5' oligo Low CF miniARS317. #3 in pCF2962.	GCCCGGGGGATCTCGCGAGAATTAAATAAAACGTTTCTACTTTTT
oCF6357	3' oligo Low CF miniARS317. #3 in pCF2962.	AACTAGTGGATCTCGCGATACTTTTTCTATCAGTGTTTTCAATTTT
oCF6340	5' oligo Low CF miniARS317. #3 in pCF2963.	TACCCGGGGATCTGGCCAGAATTAAATAAAACGTTTCTACTTTTT
oCF6341	3' oligo Low CF miniARS317. #3 in pCF2963.	ATCTAGAGGATCTGGCCATACTTTTTCTATCAGTGTTTTCAATTTT
oCF6489	5' oligo Low CF miniARS317. #4 in pCF2962.	GCCCGGGGGATCTCGCGACATTTTTTATATTTAGGTATTAAATTG
oCF6490	3' oligo Low CF miniARS317. #4 in pCF2962.	AACTAGTGGATCTCGCGATATATATTTATTTGTTTACTTTTTCTATCAG
oCF6460	dsDNA oligo. Low CF miniARS317. #4 in pCF2963.	GAGCTCGGTACCCGGGGATCTGGCCACATTTTTTATATTTAGGTATTAAATTGCGATTTAAAAAATCAAACATTGTTTAATAAAAAATTGAAAACACTGATAGAAAAAGTAAACAAATAAATATATATGGCCAGATCCTCTAGATCAATTGTC
oCF6491	5' oligo Low CF miniARS317. #5 in pCF2962.	GCCCGGGGGATCTCGCGAAATAACATTTTTTATATTTAGGTATTAAATTG
oCF6492	3' oligo Low CF miniARS317. #5 in pCF2962.	AACTAGTGGATCTCGCGATGTTTACTTTTTCTATCAGTGTTTT
oCF6461	dsDNA oligo. Low CF miniARS317. #5 in pCF2963.	GAGCTCGGTACCCGGGGATCTGGCCAAATAACATTTTTTATATTTAGGTATTAAATTGCGATTTAAAAAATCAAACATTGTTTAATAAAAAATTGAAAACACTGATAGAAAAAGTAAACATGGCCAGATCCTCTAGATCAATTGTC
